# Supplementary material for: Dissemination of Pseudomonas aeruginosa blaNDM-1-Positive ST308 Clone in Singapore
Source: Microbiol Spectr. 2023 Apr 12;11(3):e04033-22. doi: 10.1128/spectrum.04033-22 (PMC10269627; doi:10.1128/spectrum.04033-22)
Supplement: Supplemental file 3 — Supplemental material. Download spectrum.04033-22-s0001.xlsx, XLSX file, 6.8 MB [file spectrum.04033-22-s0001.xlsx]

## Sheet: Table S1
Table S1: Isolate information (ST, CP gene, Sample type, Source, Culture date, Assembly statistics, Reads statistics before and after QC)
No	Sample	CP gene	ST	Sample type	Isolate source	Isolate Culture Year	Hospital	n_contigs	contig_bp	ctg_N50	ctg_max	gc_avg	TotalReads_Pre_Trimming	TotalBases_Pre_Trimming	Q20Bases_Pre_Trimming	Q30Bases_Pre_Trimming	MeanReadLength_Pre_Trimming	Genome_Coverage_Pre_Trimming	TotalReads_Post_Trimming	TotalBases_Post_Trimming	Q20Bases_Post_Trimming	Q30Bases_Post_Trimming	MeanReadLength_Post_Trimming	Genome_Coverage_Post_Trimming
1	345	blaNDM-1	ST308	Clinical	Sputum	2015	A	36	6841450	394630	933521	0.661	6072098	1524096598	1411722452	1319179248	251	243.295	5821032	944214403	942891331	934036898	162.207	150.727
2	544	blaNDM-1	ST308	Clinical	Endotracheal Tube Aspirate	2015	A	36	6842264	374991	903530	0.661	5688260	1427753260	1317796288	1228376379	251	227.915	5421982	871566353	870332362	862068816	160.747	139.13
3	569	blaNDM-1	ST308	Clinical	Urine	2015	A	39	6834947	366120	903530	0.66095	5740328	1440822328	1332185111	1243840252	251	230.002	5488058	889104870	887862557	879541645	162.007	141.93
4	571	blaNDM-1	ST308	Clinical	Urine	2015	A	36	6841820	394630	933521	0.661	6121800	1536571800	1429135859	1339958838	251	245.286	5895834	970993223	969665754	960782430	164.691	155.002
5	586	blaNDM-1	ST308	Clinical	Urine	2015	A	40	6837652	394630	933521	0.66096	5081378	1275425878	1181195428	1103995462	251	203.599	4861282	792889138	791798856	784476759	163.103	126.571
6	587	blaNDM-1	ST308	Clinical	Wound	2015	A	39	6841255	394305	933521	0.66102	6043304	1516869304	1405823975	1314422041	251	242.141	5793990	944045880	942740567	934014594	162.935	150.7
7	590	blaNDM-1	ST308	Clinical	Urine	2015	A	35	6842593	374991	903530	0.661	7344094	1843367594	1695741811	1577670335	251	294.261	6967918	1113642948	1112063865	1101478996	159.824	177.773
8	592	blaNDM-1	ST308	Clinical	Urine	2015	A	36	6842388	374833	634101	0.661	5511292	1383334292	1275004009	1187596962	251	220.825	5255320	841196200	840008145	832043639	160.066	134.282
9	596	blaNDM-1	ST308	Clinical	Blood	2015	A	39	7005009	374991	634101	0.6595	5677910	1425155410	1312171696	1220985247	251	227.501	5408496	861753743	860519525	852312317	159.333	137.564
10	597	blaNDM-1	ST308	Clinical	Urine	2015	A	37	7000877	394630	933520	0.65949	6406548	1608043548	1481006224	1379111316	251	256.695	6099178	973641473	972250503	963004116	159.635	155.424
11	599	blaNDM-1	ST308	Clinical	Sputum	2015	A	37	6841813	394630	933521	0.66101	6088938	1528323438	1404826685	1305690147	251	243.969	5770616	919534664	918231857	909486291	159.348	146.787
12	624	blaNDM-1	ST308	Clinical	Urine	2016	A	38	6897272	361770	903530	0.66068	6270740	1573955740	1449123334	1348454137	251	251.254	5964000	952406315	951055083	942027721	159.693	152.035
13	629	blaNDM-1	ST308	Clinical	Urt	2016	A	37	6842742	394630	933520	0.66099	6109794	1533558294	1410088225	1313799893	251	244.805	5791146	933032632	931715361	922880057	161.114	148.942
14	642	blaNDM-1	ST308	Clinical	Urine	2016	A	35	6819861	394630	911277	0.66155	5952646	1494114146	1384005806	1293553970	251	238.509	5707890	926782752	925492799	916810946	162.369	147.944
15	653	blaNDM-1	ST308	Clinical	Urine	2016	A	41	6922600	345436	903530	0.6604	5594884	1404315884	1304251929	1221666163	251	224.174	5392140	881320777	880104080	871970961	163.445	140.687
16	680	blaNDM-1	ST308	Clinical	Wound	2017	A	37	6895759	374991	903530	0.66045	5880968	1476122968	1368455022	1280112175	251	235.637	5661006	919248404	917967853	909401141	162.383	146.742
17	681	blaNDM-1	ST308	Clinical	Sputum	2017	A	40	6932783	374991	903530	0.6605	5729694	1438153194	1334263658	1248380238	251	229.575	5516296	898732986	897485952	889148202	162.923	143.467
18	683	blaNDM-1	ST308	Clinical	Urine	2017	A	36	6841778	394630	933520	0.661	4944432	1241052432	1151864360	1078231467	251	198.112	4757162	775546525	774468632	767239267	163.027	123.802
19	688	blaNDM-1	ST308	Clinical	Bone	2017	A	38	6891492	394630	933504	0.66044	6017572	1510410572	1414498119	1335216548	251	241.11	5785428	1002034825	1000839241	992761240	173.2	159.957
20	693	blaNDM-1	ST308	Clinical	Leg	2017	A	39	6891565	364708	903530	0.66041	5819996	1460818996	1368617804	1292034792	251	233.194	5610232	968432742	967263881	959367736	172.619	154.593
21	694	blaNDM-1	ST308	Clinical	Urine	2017	A	36	6853408	394630	933501	0.66049	5511734	1383445234	1303768726	1236850718	251	220.842	5337128	947040632	945972575	938679128	177.444	151.178
22	699	blaNDM-1	ST308	Clinical	Sputum	2015	A	53	6950563	374991	633463	0.66019	5780034	1450788534	1349961506	1266367063	251	231.592	5569678	918833963	917575251	909262495	164.971	146.675
23	700	blaNDM-1	ST308	Clinical	Urine	2017	A	41	6852439	394630	933520	0.66085	6041662	1516457162	1423812229	1347285646	251	242.075	5832826	1020923947	1019739185	1011714622	175.031	162.972
24	701	blaNDM-1	ST308	Clinical	Tissue	2017	A	40	6931859	368482	633645	0.66025	6006324	1507587324	1422784138	1351773880	251	240.659	5846572	1040036676	1038872420	1030981503	177.888	166.023
25	710	blaNDM-1	ST308	Clinical	Urine	2017	A	36	6890025	374991	933520	0.66078	5267726	1322199226	1244801618	1179887854	251	211.065	5096358	901659815	900638160	893668735	176.922	143.934
26	723	blaNDM-1	ST308	Clinical	Tissue	2017	A	35	6897412	374955	903530	0.66068	5517042	1384777542	1302732818	1234003809	251	221.055	5339294	939566613	938487295	931141808	175.972	149.985
27	725	blaNDM-1	ST308	Clinical	Urine	2017	A	35	6601489	394630	903530	0.66021	6308956	1583547956	1473192939	1387328975	251	252.785	5930826	1031317761	1030135335	1021971850	173.891	164.631
28	728	blaNDM-1	ST308	Clinical	Wound	2018	A	31	6838710	419250	933481	0.66104	6496498	1630620998	1506077457	1410864897	251	260.299	6033962	1026571800	1025339393	1016893956	170.132	163.874
29	730	blaNDM-1	ST308	Clinical	Urine	2018	A	35	6891605	394631	933520	0.66078	6354522	1594985022	1487974668	1403068720	251	254.611	6023292	1048261009	1047052851	1038736539	174.035	167.336
30	733	blaNDM-1	ST308	Clinical	Wound	2018	A	37	6894866	394630	933504	0.66046	6152980	1544397980	1438076988	1355017068	251	246.536	5851684	1009735152	1008564157	1000559080	172.555	161.186
31	734	blaNDM-1	ST308	Clinical	Tissue	2018	A	36	6897086	394630	933504	0.66044	7873934	1976357434	1845796324	1742337766	251	315.49	7501080	1305908608	1304406035	1294100309	174.096	208.465
32	PA0197	blaNDM-1	ST308	Clinical	Blood	2013	B	45	6826971	337397	634001	0.66103	17549240	2632386000	2589056545	2504213671	150	420.213	17292908	2080691354	2080691354	2044328723	120.321	332.145
33	PA0260	blaNDM-1	ST308	Clinical	Wound	2014	B	47	6827473	327025	433488	0.66103	13188512	1978276800	1949342519	1887874922	150	315.796	13051408	1571890450	1571890450	1543677413	120.438	250.924
34	PA0312	blaNDM-1	ST308	Clinical	Blood	2014	B	66	6818278	268314	665580	0.66095	6768350	1022020850	884017477	756823348	151	163.147	5250898	452032361	452028916	441935363	86.0867	72.1589
35	PA0315	blaNDM-1	ST308	Clinical	Urinary	2015	B	48	6826760	361670	634001	0.66102	12358614	1853792100	1827567272	1772143102	150	295.925	12229054	1485285311	1485285311	1459706000	121.455	237.099
36	PA0317	blaNDM-1	ST308	Clinical	Genital	2015	B	39	6837347	361770	904633	0.66096	5715740	1434650740	1352725603	1283245529	251	229.016	5447810	971619382	970454981	962563398	178.35	155.102
37	PA0349	blaNDM-1	ST308	Clinical	Urinary	2015	B	41	6837653	394630	903530	0.66096	7157706	1796584206	1688683974	1599501456	251	286.793	6770424	1197906194	1196427764	1186500458	176.932	191.224
38	PA0360	blaNDM-1	ST308	Clinical	Urinary	2015	B	36	6839935	394630	933361	0.66097	6505010	1632757510	1490957951	1389033634	251	260.641	5910294	942914643	941426603	931698943	159.538	150.519
39	PA0393	blaNDM-1	ST308	Clinical	Wound	2015	B	40	6835820	361770	903530	0.66096	5177000	1299427000	1192977750	1114096958	251	207.43	4640724	781592936	780503680	773571834	168.42	124.767
40	PA0395	blaNDM-1	ST308	Clinical	Bone	2015	B	34	6842626	394630	933520	0.661	5182688	1300854688	1207978760	1136500908	251	207.658	4771552	825538640	824418343	817385842	173.013	131.782
41	PA0408	blaNDM-1	ST308	Clinical	Wound	2015	B	40	6837861	394630	933520	0.66096	5602976	1406346976	1291333302	1206042549	251	224.498	5014894	850530742	849361847	841942588	169.601	135.772
42	PA0424	blaNDM-1	ST308	Clinical	Respiratory	2015	B	36	7000890	394630	933520	0.65953	5247146	1317033646	1248084668	1192890345	251	210.241	4966858	931118215	930023995	923243509	187.466	148.636
43	PA0436	blaNDM-1	ST308	Clinical	Blood	2015	B	40	6840079	394630	905013	0.66097	5326906	1337053406	1270972695	1218348710	251	213.437	5040084	965888160	964818671	958188323	191.641	154.187
44	PA0453	blaNDM-1	ST308	Clinical	Blood	2015	B	36	6841768	394630	933520	0.66099	4231352	1062069352	1011035679	969583404	251	169.54	4025050	770190767	769335526	764014998	191.349	122.947
45	PA0461	blaNDM-1	ST308	Clinical	Urinary	2015	B	55	6999779	269209	450411	0.65933	14006190	2100928500	2072328449	2011603066	150	335.376	13863882	1698390111	1698390111	1670045453	122.505	271.118
46	PA0465	blaNDM-1	ST308	Clinical	Ear	2015	B	54	6824082	231839	549432	0.66102	7338506	1108114406	1074429810	1021814951	151	176.891	7049328	864718828	864710314	854268657	122.667	138.037
47	PA0472	blaNDM-1	ST308	Clinical	Wound	2015	B	38	6841817	394630	933509	0.661	5650154	1418188654	1309728074	1227955874	251	226.388	5138316	876354101	875149238	867497171	170.553	139.894
48	PA0473	blaNDM-1	ST308	Clinical	Wound	2015	B	40	6836217	394630	933519	0.66097	5633730	1414066230	1296307100	1209126795	251	225.73	5039234	844713989	843534705	835954080	167.627	134.843
49	PA0480	blaNDM-1	ST308	Clinical	Urinary	2015	B	46	6826054	361670	665952	0.66101	12528670	1879300500	1853432011	1798932683	150	299.997	12399598	1518145079	1518145079	1492849543	122.435	242.345
50	PA0486	blaNDM-1	ST308	Clinical	Urinary	2015	B	37	6874881	418195	933515	0.66088	5916564	1485057564	1412375975	1354440202	251	237.063	5605250	1076082858	1074895585	1067551862	191.978	171.777
51	PA0556	blaNDM-1	ST308	Clinical	Blood	2016	B	75	6811452	211918	418129	0.66091	6855796	1035225196	870667346	734834842	151	165.255	4688332	402443544	402440459	394289481	85.8394	64.2429
52	PA0823	blaNDM-1	ST308	Clinical	Blood	2013	B	43	6831673	312593	634001	0.66105	33061738	4959260700	4875346696	4711926989	150	791.657	32573516	3848187947	3848187947	3777677435	118.139	614.294
53	PA0834	blaNDM-1	ST308	Clinical	Blood	2014	B	40	6836547	361770	903530	0.66096	5761872	1446229872	1296553219	1185268661	251	230.865	5055322	772064650	771027064	763408952	152.723	123.246
54	PA0874	blaNDM-1	ST308	Clinical	Blood	2017	B	63	6809899	204710	401536	0.66103	5697546	860329446	756376693	655030974	151	137.336	4596076	407727367	407724527	398640915	88.7121	65.0864
55	PA0887	blaNDM-1	ST308	Clinical	Blood	2017	B	48	6825640	312593	634001	0.66102	8028484	1212301084	1083277440	949283428	151	193.522	6782670	613365303	613360946	599568251	90.4312	97.9128
56	PA0895	blaNDM-1	ST308	Clinical	Blood	2017	B	62	6820367	261377	634001	0.66101	7799038	1177654738	1040936356	905346931	151	187.992	6386538	570800117	570796002	558089036	89.3755	91.118
57	PA0900	blaNDM-1	ST308	Clinical	Blood	2017	B	54	6866843	226285	665952	0.66053	6395528	965724728	867046049	762779983	151	154.161	5492540	502825599	502822118	491727769	91.547	80.2671
58	PA0939	blaNDM-1	ST308	Clinical	Respiratory	2017	B	36	6836687	394630	933520	0.66104	5832094	1463855594	1386702516	1325054266	251	233.678	5498728	1033968414	1032766647	1025287679	188.038	165.055
59	PA0972	blaNDM-1	ST308	Clinical	Blood	2018	B	55	6861646	361770	486589	0.66083	6640744	1666826744	1507203204	1386493535	251	266.079	5930418	922399720	921150233	912175315	155.537	147.245
60	PA1030	blaNDM-1	ST308	Clinical	Respiratory	2018	B	57	7018477	273016	634001	0.65915	7929982	1197427282	1104151091	990922223	151	191.148	7023868	687916858	687908372	673063190	97.9399	109.814
61	PA1111	blaNDM-1	ST308	Clinical	Wound	2019	B	59	6900266	303163	633767	0.66009	7036012	1062437812	987156408	895741601	151	169.599	6403972	648923873	648915240	636356488	101.331	103.589
62	PA1250	blaNDM-1	ST308	Clinical	Blood	2019	B	65	6944459	303163	633845	0.65988	15460962	2319144300	2277757204	2197426729	150	370.21	15229594	1783522457	1783522457	1749872929	117.109	284.707
63	PA1284	blaNDM-1	ST308	Clinical	Urinary	2020	B	51	6827984	312593	634001	0.66106	7910894	1186634100	1161394945	1114232961	150	189.425	7725376	952342072	952332325	941004169	123.275	152.024
64	PA1293	blaNDM-1	ST308	Clinical	Blood	2020	B	55	6786185	277825	634001	0.66123	9019190	1352878500	1330414384	1286016166	150	215.963	8868486	1150809366	1150802644	1140018520	129.764	183.706
65	PA1301	blaNDM-1	ST308	Clinical	Blood	2020	B	54	6938374	268299	450217	0.66001	7644964	1146744600	1125625875	1085406382	150	183.057	7493136	963412644	963406724	953999767	128.573	153.792
66	PA1318	blaNDM-1	ST308	Clinical	Blood	2020	B	58	6822530	268854	433488	0.66102	7364988	1104748200	1083898191	1043267629	150	176.353	7223794	902787115	902778027	892588296	124.974	144.114
67	PA1350	blaNDM-1	ST308	Clinical	Blood	2020	B	71	6840355	210950	450208	0.66083	10594542	1589181300	1563331508	1511601662	150	253.684	10428736	1353058799	1353050643	1340240952	129.743	215.992
68	PA1352	blaNDM-1	ST308	Clinical	Bone	2020	B	44	6825972	327025	450217	0.661	6416896	962534400	943252048	906834565	150	153.651	6283978	787168934	787161874	778240357	125.266	125.657
69	PA1353	blaNDM-1	ST308	Clinical	Wound	2020	B	124	6715942	178487	396746	0.66413	7208892	1081333800	1054740188	1007427422	150	172.616	7004526	846419748	846410835	835552530	120.839	135.116
70	PA1379	blaNDM-1	ST308	Clinical	Wound	2020	B	70	6923146	311593	433467	0.6603	9621858	1443278700	1415773968	1363922610	150	230.394	9419028	1207472218	1207464857	1195550746	128.195	192.751
71	PA1388	blaNDM-1	ST308	Clinical	Urinary	2020	B	66	7026979	261444	463682	0.65966	9286554	1392983100	1373245557	1332789136	150	222.365	9175752	1124242461	1124242461	1105991941	122.523	179.465
72	C00024	blaNDM-1	ST308	Clinical	Rectal Swab	2019	C	71	6921468	269112	433467	0.66029	8335964	1250394600	1222138157	1170312171	150	199.603	8126926	998000832	997991962	986003376	122.802	159.313
73	C00027	blaNDM-1	ST308	Clinical	Tracheal Aspirate	2019	C	58	6869485	268320	433488	0.66043	9255552	1388332800	1355650386	1296602109	150	221.622	8999384	1101952298	1101942832	1088675733	122.448	175.907
74	C00042	blaNDM-1	ST308	Clinical	Urine	2019	C	66	6872235	299125	581958	0.66084	7929144	1189371600	1160782728	1109541752	150	189.862	7702532	940901338	940893278	929483953	122.155	150.198
75	C00056	blaNDM-1	ST308	Clinical	Rectal Swab	2019	C	50	6825451	312593	450408	0.66103	8312204	1246830600	1215985134	1161127014	150	199.034	8067830	980775583	980767247	968598890	121.566	156.563
76	C00068	blaNDM-1	ST308	Clinical	Wound Swab	2019	C	50	6825998	312593	634001	0.66102	7674710	1151206500	1125506556	1078037984	150	183.77	7479422	919528324	919520680	908441997	122.941	146.786
77	C00073	blaNDM-1	ST308	Clinical	Rectal Swab	2019	C	42	6831545	336099	634001	0.66107	7545260	1131789000	1103115469	1052735864	150	180.67	7309668	887337940	887330315	876311364	121.392	141.648
78	C00118	blaNDM-1	ST308	Clinical	Wound Swab	2019	C	58	6869533	268320	433488	0.66044	6250814	937622100	914827051	874089057	150	149.675	6070416	740234944	740228486	731171983	121.941	118.165
79	C00130	blaNDM-1	ST308	Clinical	Rectal Swab	2019	C	50	6917633	312593	634001	0.66058	8730718	1309607700	1275689545	1216498549	150	209.055	8448752	1023418354	1023409218	1010669474	121.132	163.37
80	C00131	blaNDM-1	ST308	Clinical	Rectal Swab	2019	C	53	6789718	275568	450217	0.66124	6498686	974802900	950507055	907260233	150	155.61	6298002	765328557	765322059	755831588	121.519	122.171
81	C00132	blaNDM-1	ST308	Clinical	Rectal Swab	2019	C	48	6825994	327025	634000	0.66102	7087618	1063142700	1037746835	991570674	150	169.712	6894338	839014522	839007446	828560727	121.696	133.934
82	C00136	blaNDM-1	ST308	Clinical	Urine	2019	C	45	6793688	327025	634001	0.66129	7701902	1155285300	1127877026	1079110476	150	184.421	7492016	917322628	917314657	906072545	122.44	146.434
83	C00177	blaNDM-1	ST308	Clinical	Wound Swab	2019	C	58	6870138	268320	433488	0.66044	7796610	1169491500	1140723529	1089309835	150	186.688	7568304	920107596	920099682	908693082	121.574	146.879
84	C00183	blaNDM-1	ST308	Clinical	Tracheal Aspirate	2019	C	69	6814042	337397	625168	0.66086	8597982	1289697300	1258523104	1202640378	150	205.877	8355710	1018413187	1018404392	1005860691	121.882	162.571
85	C00186	blaNDM-1	ST308	Clinical	Wound Swab	2019	C	60	6866972	268417	433488	0.66048	7064790	1059718500	1033017389	985778998	150	169.165	6846084	830803484	830796327	820441024	121.355	132.623
86	C00189	blaNDM-1	Unknown_ST	Clinical	Rectal Swab	2019	C	2308	5289569	2382	57454	0.65073	7954462	1193169300	1162955400	1109569079	150	190.468	7710562	934291938	934283865	922538020	121.17	149.143
87	C00194	blaNDM-1	ST308	Clinical	Rectal Swab	2019	C	47	6831598	341879	634000	0.66107	7852616	1177892400	1150411032	1100280469	150	188.029	7644396	934718125	934710232	923344330	122.275	149.211
88	C00219	blaNDM-1	ST308	Clinical	Tissue	2019	C	49	6833006	299125	634001	0.66101	8175062	1226259300	1199648243	1150296469	150	195.75	7981402	985822379	985814002	974258529	123.515	157.369
89	C00220	blaNDM-1	ST308	Clinical	Wound Swab	2019	C	50	6834100	278074	634001	0.66102	6446730	967009500	943779470	902038099	150	154.366	6263232	764683890	764677269	755374611	122.091	122.068
90	C00255	blaGES-5	ST2613	Clinical	Rectal Swab	2019	C	62	6957755	253821	594796	0.65916	6979556	1046933400	1021381090	975813739	150	167.124	6777030	826019351	826012342	815889485	121.885	131.859
91	C00270	blaNDM-1	ST308	Clinical	Rectal Swab	2019	C	52	6822324	278074	607066	0.6608	6825790	1023868500	1001502425	960123094	150	163.442	6661630	822640144	822633099	813026584	123.489	131.32
92	C00280	blaNDM-1	ST308	Clinical	Wound Swab	2019	C	54	6875002	275568	634001	0.66041	8382604	1257390600	1226722264	1171916624	150	200.72	8147092	990750639	990742181	978395851	121.608	158.156
93	C00281	blaNDM-1	ST308	Clinical	Urine	2019	C	54	6823539	261238	450217	0.66103	6422144	963321600	942777751	904332384	150	153.777	6269952	776684033	776677438	767749244	123.874	123.984
94	C00309	blaNDM-1	ST308	Clinical	Urine	2019	C	50	6824994	312593	633992	0.66102	7383498	1107524700	1077679553	1026207726	150	176.796	7123052	859017483	859010226	848148188	120.597	137.127
95	C00318	blaNDM-1	ST308	Clinical	Rectal Swab	2019	C	48	6819750	299125	634001	0.66107	7984630	1197694500	1171377073	1122701929	150	191.19	7786082	961094130	961085864	949856729	123.437	153.421
96	C00336	blaNDM-1	ST308	Clinical	Rectal Swab	2019	C	72	6812186	268320	433822	0.66109	6841974	1026296100	1001427293	956824961	150	163.83	6643674	809981805	809974884	800083254	121.918	129.299
97	C00337	NA	ST308	Clinical	Rectal Swab	2019	C	42	6816673	337319	634000	0.66111	7555008	1133251200	1106036372	1057076894	150	180.903	7338916	895460484	895452717	884493710	122.015	142.944
98	C00369	blaNDM-1	ST308	Clinical	Rectal Swab	2019	C	46	6789646	275568	634001	0.66124	8134974	1220246100	1190210288	1136748196	150	194.79	7893188	961132983	961124893	949311831	121.767	153.428
99	C00386	blaNDM-1	ST308	Clinical	Stool	2019	C	52	6790606	275568	450217	0.66124	7231370	1084705500	1057956641	1010435215	150	173.154	7013980	854685336	854678067	844237211	121.855	136.435
100	C00387	blaNDM-1	ST308	Clinical	Rectal Swab	2019	C	49	6806276	312593	450217	0.66097	7415812	1112371800	1086507118	1039544150	150	177.57	7216390	884215226	884207458	873563965	122.529	141.149
101	C00389	blaNDM-1	ST308	Clinical	Tissue	2019	C	47	6835331	327025	634001	0.66101	8443052	1266457800	1237592193	1184981090	150	202.167	8224720	1010287851	1010279556	998205379	122.836	161.274
102	C00391	blaNDM-1	ST308	Clinical	Tissue	2019	C	52	6824491	312593	450408	0.66102	9010806	1351620900	1321432150	1266014103	150	215.762	8780736	1082528106	1082518986	1069832763	123.284	172.806
103	C00400	blaNDM-1	ST308	Clinical	Urine	2019	C	77	6919538	215810	433467	0.66028	7566462	1134969300	1112478525	1069670978	150	181.178	7406152	926505109	926497207	916296961	125.099	147.9
104	C00401	blaNDM-1	ST308	Clinical	Wound Swab	2019	C	52	6879204	299125	633987	0.66048	6705340	1005801000	982007792	939186843	150	160.558	6521600	798271532	798264596	788634935	122.404	127.43
105	C00432	blaNDM-1	ST308	Clinical	Pus	2019	C	53	6834229	275568	450217	0.66102	8101636	1215245400	1190413957	1143528446	150	193.992	7922936	987132542	987124205	976061837	124.592	157.578
106	C00461	blaNDM-1	ST308	Clinical	Rectal Swab	2019	C	82	6919099	311593	582117	0.6603	7542486	1131372900	1106060445	1059622184	150	180.603	7348954	905622163	905614217	894976090	123.231	144.566
107	C00472	blaNDM-1	ST308	Clinical	Rectal Swab	2019	C	66	6892371	269131	450232	0.66037	6895684	1034352600	1012333765	971260570	150	165.116	6736322	834540621	834533606	824927332	123.887	133.219
108	C00476	blaNDM-1	ST308	Clinical	Urine	2019	C	47	6803888	394525	634001	0.66118	8082538	1212380700	1187294429	1139913867	150	193.535	7911860	980677723	980669423	969192182	123.95	156.548
109	C00487	blaNDM-1	ST308	Clinical	Tissue	2019	C	51	6884315	327025	450218	0.66051	9134672	1370200800	1339659023	1283489070	150	218.728	8914922	1096832077	1096822813	1083739539	123.033	175.09
110	C00488	blaNDM-1	ST308	Clinical	Urine	2019	C	46	6810119	394525	551171	0.66121	8699726	1304958900	1272162097	1213953574	150	208.313	8438260	1022572502	1022563377	1009720963	121.183	163.235
111	C00496	blaNDM-1	ST308	Clinical	Rectal Swab	2019	C	52	6826352	298840	634001	0.66103	6970832	1045624800	1019815177	973876423	150	166.915	6762964	822779461	822772380	812605043	121.66	131.342
112	C00499	blaNDM-1	ST308	Clinical	Urine	2019	C	50	6768472	336957	634001	0.66141	8963004	1344450600	1311684772	1253191145	150	214.617	8701232	1061025263	1061016372	1048045869	121.94	169.374
113	C00507	blaNDM-1	ST308	Clinical	Rectal Swab	2019	C	50	6793749	299125	450217	0.66122	8382798	1257419700	1227998081	1174924994	150	200.725	8149948	1000382883	1000374276	988507647	122.747	159.693
114	C00569	blaNDM-1	ST308	Clinical	Sputum	2019	C	51	6826197	312593	433488	0.66103	10154278	1523141700	1487256518	1422646599	150	243.142	9875304	1209875843	1209865262	1195353541	122.515	193.135
115	C00584	blaNDM-1	ST308	Clinical	Urine	2019	C	49	6801868	361670	634001	0.66118	6833060	1024959000	1001036044	958270624	150	163.616	6648966	815859356	815852234	805938688	122.705	130.237
116	C00625	blaNDM-1	ST308	Clinical	Rectal Swab	2019	C	44	6832048	312593	450223	0.66105	8773086	1315962900	1280733389	1219704202	150	210.07	8477522	1020635046	1020626446	1007531973	120.393	162.926
117	C00651	blaNDM-1	ST308	Clinical	Tracheal Aspirate	2019	C	74	6815158	275568	433488	0.66082	7000826	1050123900	1023769797	977064241	150	167.633	6787588	824072351	824065271	813839121	121.409	131.548
118	C00669	blaNDM-1	ST308	Clinical	Urine	2019	C	64	6962187	299125	582117	0.66008	8496802	1274520300	1242547759	1186015269	150	203.454	8243024	999793998	999785391	987274312	121.29	159.599
119	C00696	blaNDM-1	ST308	Clinical	Rectal Swab	2019	C	52	6823491	299126	630933	0.66102	8040884	1206132600	1178592709	1128361809	150	192.537	7827054	962201988	962193668	950769134	122.933	153.598
120	C00703	blaNDM-1	ST308	Clinical	Rectal Swab	2019	C	51	6792640	327025	634001	0.66125	8391690	1258753500	1228385457	1174094005	150	200.937	8146444	995607600	995598859	983557606	122.214	158.931
121	C00707	blaNDM-1	ST308	Clinical	Rectal Swab	2019	C	66	6961006	312590	582117	0.66007	7518206	1127730900	1100036633	1050829667	150	180.022	7294048	889248999	889241547	878412836	121.914	141.953
122	C00716	blaNDM-1	ST308	Clinical	Urine	2019	C	45	6827166	312593	634000	0.66102	8427694	1264154100	1230291211	1171570603	150	201.8	8147706	979785579	979776986	967143271	120.253	156.405
123	C00718	blaNDM-1	ST308	Clinical	Wound Swab	2019	C	61	6875996	312593	582117	0.66085	8932336	1339850400	1307784963	1250026973	150	213.883	8684806	1059449735	1059440794	1046398082	121.989	169.122
124	C00746	blaNDM-1	ST308	Clinical	Rectal Swab	2019	C	44	6832066	327025	450217	0.66106	9029314	1354397100	1319706774	1258741994	150	216.205	8744964	1059219425	1059210550	1045963866	121.123	169.085
125	C00765	blaNDM-1	ST308	Clinical	Urine	2019	C	54	6860952	299125	433488	0.66053	7203484	1080522600	1053034732	1004711531	150	172.486	6977644	846664900	846657746	836141884	121.34	135.155
126	C00787	blaNDM-1	ST308	Clinical	Rectal Swab	2019	C	70	6946661	268756	632458	0.66004	7737844	1160676600	1130241320	1076984997	150	185.281	7489454	902442169	902434426	890828775	120.495	144.059
127	C00811	blaNDM-1	ST308	Clinical	Rectal Swab	2019	C	44	6831152	327025	634001	0.66107	8473786	1271067900	1236902579	1177695101	150	202.903	8185278	984598491	984590244	971941025	120.289	157.174
128	C00814	blaNDM-1	ST308	Clinical	Endotracheal Tube Aspirate	2019	C	64	6962087	252123	632872	0.66001	7419358	1112903700	1085972369	1037762864	150	177.655	7209672	878494801	878487338	867648677	121.849	140.236
129	C00818	blaNDM-1	ST308	Clinical	Rectal Swab	2019	C	52	6831683	312593	450408	0.66101	7420240	1113036000	1084569123	1034576621	150	177.676	7182968	870904600	870897217	860060536	121.246	139.024
130	C00819	blaNDM-1	ST308	Clinical	Wound Swab	2019	C	45	6869332	327025	634001	0.66101	9233102	1384965300	1348663135	1285558758	150	221.085	8928340	1079696344	1079687146	1066102014	120.929	172.354
131	C00851	blaNDM-1	ST308	Clinical	Rectal Swab	2019	C	45	6829825	312593	634001	0.66108	9044580	1356687000	1322502244	1262092512	150	216.571	8767030	1064015745	1064006588	1050759178	121.366	169.851
132	C00881	blaNDM-1	ST308	Clinical	Rectal Swab	2019	C	49	6804183	341879	634001	0.66116	9105188	1365778200	1333563550	1275302893	150	218.022	8852622	1082912076	1082902815	1069758170	122.327	172.868
133	C00916	blaNDM-1	ST308	Clinical	Rectal Swab	2019	C	47	6796150	299129	634001	0.66126	7171674	1075751100	1047568588	998331792	150	171.724	6935690	837599975	837592805	827016150	120.767	133.708
134	C00950	blaNDM-1	ST308	Clinical	Rectal Swab	2019	C	53	6878357	312593	450217	0.66056	7547736	1132160400	1100156562	1045799430	150	180.729	7270618	869663141	869655757	858310327	119.613	138.826
135	C00954	blaNDM-1	ST308	Clinical	Rectal Swab	2019	C	45	6870561	294446	634001	0.66046	8171696	1225754400	1196576777	1144193202	150	195.67	7943584	971561449	971553180	959780863	122.308	155.092
136	C01020	blaNDM-1	ST1654	Clinical	Rectal Swab	2019	C	266	7221473	84949	408492	0.65671	6836484	1025472600	1001430291	958005288	150	163.698	6647766	814963479	814956415	805234042	122.592	130.094
137	C01074	blaNDM-1	ST308	Clinical	Urine	2019	C	51	7014184	299067	433488	0.65881	8872324	1330848600	1295298352	1233684261	150	212.446	8575224	1032734728	1032725932	1019551165	120.432	164.858
138	C01076	blaNDM-1	ST308	Clinical	Urine	2019	C	53	7009479	299067	450217	0.65877	9730398	1459559700	1424784975	1362199541	150	232.993	9459772	1155486760	1155477007	1141380771	122.147	184.453
139	C01094	blaNDM-1	ST308	Clinical	Urine	2019	C	59	6784357	261444	433488	0.65948	7304630	1095694500	1070183009	1024039550	150	174.908	7108030	871380852	871373007	860914701	122.591	139.1
140	C01107	blaNDM-1	ST308	Clinical	Rectal Swab	2019	C	45	6872249	336099	634001	0.66045	7058436	1058765400	1031147081	982214562	150	169.013	6834486	822733941	822726986	812021925	120.38	131.335
141	C01121	blaNDM-1	ST308	Clinical	Urine	2019	C	66	6899943	273016	582117	0.66039	7308518	1096277700	1069793109	1022313236	150	175.001	7102382	865979820	865972432	855382716	121.928	138.238
142	C01148	blaNDM-1	ST308	Clinical	Rectal Swab	2019	C	66	6942974	327025	614068	0.65994	8547800	1282170000	1254031024	1202342913	150	204.675	8341442	1029719443	1029710771	1017570264	123.446	164.376
143	C01157	blaNDM-1	ST308	Clinical	Stool	2019	C	53	6867692	278074	433488	0.66049	5852880	877932000	859831605	826153207	150	140.146	5720462	713059955	713053778	704939497	124.651	113.827
144	C01187	blaNDM-1	ST308	Clinical	Rectal Swab	2019	C	59	6903904	312593	582117	0.6604	8693354	1304003100	1269781920	1210603826	150	208.161	8406760	1017838665	1017830127	1005172385	121.074	162.48
145	C01196	blaNDM-1	ST308	Clinical	Rectal Swab	2019	C	54	6877403	299106	633987	0.66047	8123610	1218541500	1191615047	1142154613	150	194.518	7921156	978233144	978224956	966815461	123.496	156.157
146	C01201	blaNDM-1	ST308	Clinical	Rectal Swab	2019	C	45	6827966	336099	634001	0.66103	8825358	1323803700	1289498380	1229240099	150	211.322	8543066	1031938921	1031930172	1018869669	120.793	164.731
147	C01206	blaNDM-1	ST308	Clinical	Blood	2019	C	64	6877873	312593	582117	0.66087	8296104	1244415600	1213427445	1158395141	150	198.649	8044642	977551918	977543536	965371439	121.516	156.049
148	C01237	blaNDM-1	ST308	Clinical	Rectal Swab	2019	C	44	6832655	327025	634001	0.66105	6393522	959028300	931422196	885392468	150	153.092	6182336	737146756	737139622	727713838	119.234	117.672
149	C01238	blaNDM-1	ST308	Clinical	Rectal Swab	2019	C	54	6967051	309293	632458	0.66002	6556216	983432400	953709341	904718986	150	156.987	6318638	746838755	746831234	736967959	118.196	119.219
150	C01243	blaNDM-1	ST308	Clinical	Sputum	2019	C	53	6822293	312593	450217	0.66099	9393544	1409031600	1371155694	1306671444	150	224.927	9115928	1097521242	1097510698	1083934378	120.396	175.2
151	C01244	blaNDM-1	ST308	Clinical	Sputum	2019	C	57	6968542	308541	632872	0.66004	10265020	1539753000	1498635488	1428024592	150	245.794	9982382	1198390737	1198378821	1183280312	120.051	191.302
152	C01245	blaNDM-1	ST308	Clinical	Urine	2019	C	62	6949520	312593	582117	0.65996	6675974	1001396100	969723983	918574535	150	159.855	6410932	755361167	755353797	745361658	117.824	120.58
153	C01248	blaNDM-1	ST308	Clinical	Urine Cystoscopy	2019	C	44	6768300	361670	634001	0.66139	7406622	1110993300	1080543883	1029091394	150	177.35	7185006	862699773	862691256	851933980	120.069	137.715
154	C01267	blaNDM-1	ST308	Clinical	Rectal Swab	2019	C	50	6824619	278074	631921	0.66114	10655864	1598379600	1556196892	1483179440	150	255.153	10328130	1245078231	1245066644	1229473895	120.552	198.754
155	C01295	blaNDM-1	ST308	Clinical	Rectal Swab	2019	C	51	6835845	337319	665952	0.66105	6349164	952374600	925279145	879921692	150	152.03	6142862	733757260	733750085	724433668	119.449	117.131
156	C01305	blaNDM-1	ST308	Clinical	Ear Swab	2019	C	59	6843153	312592	582076	0.66101	10467840	1570176000	1529250900	1458188319	150	250.651	10155792	1225444171	1225432677	1210082813	120.665	195.62
157	C01336	blaNDM-1	ST308	Clinical	Urine	2019	C	60	6793315	327025	433581	0.66122	7732942	1159941300	1130445134	1079324254	150	185.164	7528392	912276236	912267253	901263258	121.178	145.629
158	C01337	blaNDM-1	ST308	Clinical	Urine	2019	C	45	6827317	336099	634001	0.66102	7067040	1060056000	1030640938	980895524	150	169.219	6846812	820488410	820480274	810190868	119.835	130.976
159	C01338	blaNDM-1	ST308	Clinical	Vir Spine Biopsy Tissue T12/L1	2019	C	51	6835267	323344	450217	0.6607	12520238	1878035700	1834355261	1755631735	150	299.795	12211948	1495891741	1495878140	1478089993	122.494	238.792
160	C01339	blaNDM-1	ST308	Clinical	Wound Swab	2019	C	51	6838830	337397	634001	0.6611	7548032	1132204800	1095960208	1037406430	150	180.736	7240926	849764276	849755697	838241480	117.356	135.65
161	C01340	blaNDM-1	ST308	Clinical	Urine	2019	C	73	6921464	269112	433467	0.66028	7070424	1060563600	1029943054	978839337	150	169.3	6833034	813697155	813689092	803209767	119.083	129.892
162	C01390	blaNDM-1	ST308	Clinical	Rectal Swab	2020	C	51	6825192	299125	450217	0.66101	9492608	1423891200	1389471760	1328897102	150	227.299	9266478	1130063693	1130052639	1116640165	121.952	180.394
163	C01391	blaNDM-1	ST308	Clinical	Rectal Swab	2020	C	55	6835865	278074	634001	0.66072	7503044	1125456600	1094146550	1041128566	150	179.659	7275622	869158773	869150273	858047418	119.462	138.746
164	C01395	blaNDM-1	ST308	Clinical	Stool	2020	C	48	6876291	312593	450217	0.66054	12086976	1813046400	1767811927	1688504693	150	289.42	11755626	1428123577	1428110546	1410626060	121.484	227.974
165	C01399	blaNDM-1	ST308	Clinical	Rectal Swab	2020	C	49	6875652	299125	433488	0.66054	6541204	981180600	953883245	907697029	150	156.628	6336862	757950226	757942791	748292932	119.61	120.993
166	C01412	blaNDM-1	ST308	Clinical	Endotracheal Tube Aspirate	2020	C	57	6967907	312593	632872	0.66003	8685386	1302807900	1269390582	1211589341	150	207.97	8457818	1022974092	1022964054	1010445174	120.95	163.3
167	C01429	blaNDM-1	ST308	Clinical	Urine From Left Percutaneous Nephrostomy	2020	C	55	6830728	269824	634001	0.66106	7957460	1193619000	1161909168	1107602773	150	190.54	7729688	931672084	931662892	920210704	120.532	148.725
168	C01446	blaNDM-1	ST308	Clinical	Rectal Swab	2020	C	55	6786538	275568	634001	0.66124	7490924	1123638600	1093384826	1041867175	150	179.369	7261862	875108570	875100058	864312966	120.507	139.695
169	C01447	blaNDM-1	ST308	Clinical	Urine	2020	C	47	7015715	394530	719244	0.65957	7675372	1151305800	1120448321	1067957277	150	183.785	7450608	897587742	897578892	886544233	120.472	143.284
170	C01448	blaNDM-1	ST308	Clinical	Urine	2020	C	52	6801219	278073	903837	0.66127	6985356	1047803400	1020003100	972481369	150	167.263	6788636	818712756	818704560	808690638	120.6	130.693
171	C01494	blaNDM-1	ST308	Clinical	Rectal Swab	2020	C	46	6827500	336099	630933	0.661	6716936	1007540400	981059815	935581295	150	160.836	6529750	787401474	787393597	777689086	120.587	125.695
172	C01495	blaNDM-1	ST308	Clinical	Rectal Swab	2020	C	50	6791095	327025	634001	0.66125	7182122	1077318300	1049001621	1000132117	150	171.975	6988630	841103852	841095495	830595970	120.353	134.267
173	C01505	blaNDM-1	ST308	Clinical	Urine, Percutaneous Nephrostomy	2020	C	52	6879520	312593	634001	0.66054	6897180	1034577000	1004136062	953745365	150	165.152	6661438	790909097	790901153	780616357	118.729	126.254
174	C01528	blaNDM-1	ST308	Clinical	Rectal Swab	2020	C	63	6848690	327025	450217	0.66097	6443766	966564900	941118354	897303732	150	154.295	6266416	754673401	754665979	745259460	120.431	120.47
175	C01571	blaNDM-1	ST308	Clinical	Rectal Swab	2020	C	50	6826928	327025	450217	0.66102	8472360	1270854000	1237375755	1179838433	150	202.869	8239980	993015820	993006182	980732196	120.512	158.517
176	C01572	blaNDM-1	ST308	Clinical	Rectal Swab	2020	C	54	6877898	312593	450217	0.66053	7423786	1113567900	1081419300	1027702285	150	177.761	7184818	854447713	854439181	843375140	118.924	136.397
177	C01578	blaNDM-1	ST308	Clinical	Urine	2020	C	45	6876059	336957	634001	0.66081	11421868	1713280200	1668913418	1591948483	150	273.495	11080248	1340908091	1340895625	1324387112	121.018	214.052
178	C01591	blaNDM-1	ST308	Clinical	Rectal Swab	2020	C	51	6863989	299125	433488	0.66105	8271250	1240687500	1206612532	1149005810	150	198.054	8021964	962444093	962434418	950385984	119.976	153.637
179	C01603	blaNDM-1	ST308	Clinical	Urine	2020	C	58	6816934	231839	450217	0.661	7268890	1090333500	1063001534	1015297535	150	174.052	7084038	859774142	859765855	849441238	121.368	137.248
180	C01623	blaNDM-1	ST308	Clinical	Right Eye Swab	2020	C	63	6900181	312592	582076	0.66027	6734848	1010227200	981792750	933963219	150	161.265	6522300	778840639	778833038	768839109	119.412	124.328
181	C01657	blaNDM-1	ST308	Clinical	Rectal Swab	2020	C	55	6827424	268720	450217	0.66103	6406512	960976800	933256868	886963477	150	153.403	6192514	737595887	737588577	728087361	119.111	117.744
182	C01681	blaNDM-1	ST308	Clinical	Sputum	2020	C	44	6826691	327025	633970	0.66109	12042090	1806313500	1754912246	1668130852	150	288.346	11626336	1386819409	1386806552	1368759313	119.283	221.381
183	C01683	blaNDM-1	ST308	Clinical	Endotracheal Tube Aspirate	2020	C	49	6876778	312593	450217	0.6608	7451548	1117732200	1085719863	1032390090	150	178.426	7209582	859841497	859832827	848867032	119.264	137.258
184	C01695	blaNDM-1	ST308	Clinical	Rectal Swab	2020	C	53	6834401	337397	633992	0.66072	11391806	1708770900	1662722986	1583740586	150	272.775	11029248	1326708411	1326696324	1309935778	120.29	211.785
185	C01716	blaNDM-1	ST308	Clinical	Urine	2020	C	53	6816801	269118	433488	0.66101	6971158	1045673700	1017458152	969348626	150	166.923	6766830	813238737	813230781	803066720	120.18	129.819
186	C01727	blaNDM-1	ST308	Clinical	Rectal Swab	2020	C	58	6851588	312592	433488	0.66084	6491286	973692900	945371262	898159790	150	155.433	6273710	746214502	746207096	736564620	118.943	119.12
187	C01747	blaNDM-1	ST308	Clinical	Rectal Swab	2020	C	52	6822577	269118	630933	0.661	6680374	1002056100	974419909	927638558	150	159.96	6476986	775691609	775683980	765903569	119.761	123.825
188	C01756	blaNDM-1	ST308	Clinical	Rectal Swab	2020	C	54	6797900	312593	582117	0.66125	7156582	1073487300	1040684049	986859712	150	171.363	6888868	814884578	814876404	804194628	118.29	130.082
189	C01758	blaNDM-1	ST308	Clinical	Rectal Swab	2020	C	49	6825320	312593	450217	0.66101	7685046	1152756900	1121604586	1068314870	150	184.017	7463534	895282425	895273530	883993717	119.954	142.916
190	C01776	blaNDM-1	ST308	Clinical	Tracheal Aspirate	2020	C	49	6822818	327001	633960	0.661	7258930	1088839500	1058504254	1007403440	150	173.814	7030790	842349173	842340900	831773715	119.809	134.466
191	C01809	blaNDM-1	ST308	Clinical	Rectal Swab	2020	C	54	6867634	277825	433473	0.66113	8594674	1289201100	1252017070	1189748548	150	205.798	8308004	989410787	989401262	976695012	119.091	157.942
192	C01812	blaNDM-1	ST308	Clinical	Urine	2020	C	51	6916913	299109	634001	0.6602	6450986	967647900	938419103	890475497	150	154.468	6219020	736660128	736652858	727010426	118.453	117.595
193	C01813	blaNDM-1	ST308	Clinical	Rectal Swab	2020	C	48	6822250	327025	634002	0.66103	9694992	1454248800	1412866401	1343389839	150	232.145	9381536	1119196682	1119185655	1104897229	119.298	178.66
194	C01835	blaNDM-1	ST308	Clinical	Blood	2020	C	44	6801405	361670	634000	0.66121	6335866	950379900	925669809	883084829	150	151.711	6163376	744339855	744332592	735253749	120.768	118.821
195	C01843	blaNDM-1	ST308	Clinical	Rectal Swab	2020	C	71	6922076	262595	582117	0.66029	7838378	1175756700	1143338555	1088487621	150	187.689	7599444	910445551	910436558	898928009	119.804	145.336
196	C01844	blaNDM-1	ST308	Clinical	Rectal Swab	2020	C	58	6870995	276969	416647	0.66056	11584000	1737600000	1689209715	1607174010	150	277.377	11195448	1341460499	1341448110	1324307853	119.822	214.14
197	C01845	blaNDM-1	ST308	Clinical	Rectal Swab	2020	C	41	6827008	361670	708070	0.66103	11962356	1794353400	1742863101	1656384590	150	286.436	11542980	1377004108	1376991416	1359122500	119.294	219.814
198	C01863	blaNDM-1	ST308	Clinical	Rectal Swab	2020	C	55	6822268	277825	450217	0.66099	8203048	1230457200	1196823100	1139534048	150	196.42	7958388	954056386	954046920	942050598	119.881	152.298
199	C01871	blaNDM-1	ST308	Clinical	Tissue From Left Foot Wound	2020	C	53	6862554	252123	450217	0.66105	7100070	1065010500	1038173887	991442198	150	170.01	6919668	839229479	839221263	829084198	121.282	133.968
200	C01872	blaNDM-1	ST308	Clinical	Left Ankle Bone	2020	C	48	6867602	337319	634001	0.66106	11000654	1650098100	1604463275	1526622555	150	263.409	10638782	1274038089	1274026266	1257696167	119.754	203.377
201	C01873	blaNDM-1	ST308	Clinical	Left Foot Bone Wound	2020	C	43	6920117	312593	634001	0.66028	7351144	1102671600	1070655349	1017566800	150	176.022	7102406	846769202	846760889	835983778	119.223	135.172
202	C01877	blaNDM-1	ST308	Clinical	Urine	2020	C	50	6825497	312593	450217	0.661	12003540	1800531000	1751161897	1666841862	150	287.423	11601590	1392560974	1392547845	1374839524	120.032	222.297
203	C01883	blaNDM-1	ST308	Clinical	Rectal Swab	2020	C	72	6938430	299125	582117	0.65992	7761028	1164154200	1133865101	1081808096	150	185.836	7549270	912403144	912394039	901306925	120.86	145.649
204	C01888	blaNDM-1	ST308	Clinical	Urine Catherized	2020	C	166	6981927	312593	633992	0.655	6651414	997712100	966703896	916217340	150	159.267	6398244	754482995	754475487	744436284	117.92	120.44
205	C01889	blaNDM-1	ST308	Clinical	Urine	2020	C	68	6945703	299125	450217	0.65997	6653440	998016000	970801494	924770036	150	159.315	6456522	775621592	775613939	765974759	120.13	123.814
206	C01890	blaNDM-1	ST308	Clinical	Urine	2020	C	46	6874598	312593	634001	0.66105	7530558	1129583700	1095447837	1039242552	150	180.318	7257636	858403200	858394805	847058609	118.276	137.029
207	C01907	blaNDM-1	ST308	Clinical	Rectal Swab	2020	C	53	6836853	261444	634001	0.66104	8369570	1255435500	1218839593	1157928214	150	200.408	8085240	962149515	962139774	949767813	119.001	153.59
208	C01914	blaNDM-1	ST308	Clinical	Urine	2020	C	70	6927648	311593	433801	0.66033	7315546	1097331900	1064365660	1010311024	150	175.169	7050658	837183383	837175171	826375772	118.738	133.641
209	C01921	blaNDM-1	ST308	Clinical	Rectal Swab	2020	C	48	6825500	312593	630933	0.66099	6435876	965381400	937128443	890338968	150	154.106	6217592	739365601	739358261	729762680	118.915	118.026
210	C01922	blaNDM-1	ST308	Clinical	Tissue From Left Foot	2020	C	45	6875427	336099	634001	0.66056	11776248	1766437200	1717648538	1634675108	150	281.98	11389524	1365105767	1365092987	1347636887	119.856	217.915
211	C01958	blaNDM-1	ST308	Clinical	Rectal Swab	2020	C	48	6804591	312593	459427	0.66119	11215100	1682265000	1639726272	1565264987	150	268.544	10896950	1322189293	1322177097	1306042680	121.336	211.064
212	C01965	blaNDM-1	ST308	Clinical	Sputum	2020	C	51	6816976	299125	433488	0.66105	7251542	1087731300	1055978294	1003369250	150	173.637	7007300	834116917	834108703	823365452	119.035	133.152
213	C01978	blaNDM-1	ST308	Clinical	Rectal Swab	2020	C	50	6879039	312593	634001	0.66049	11784722	1767708300	1721717319	1642181028	150	282.183	11438322	1382271328	1382258664	1365075245	120.846	220.655
214	C01992	blaNDM-1	ST308	Clinical	Rectal Swab	2020	C	943	6876544	12288	105990	0.65818	12096694	1814504100	1768425705	1687892558	150	289.653	11750568	1425496261	1425482956	1408073914	121.313	227.555
215	C01996	blaNDM-1	ST308	Clinical	Right Foot Tissue	2020	C	46	6909058	312593	634001	0.66046	7588130	1138219500	1104010072	1047631106	150	181.696	7315222	866320136	866311402	854916237	118.427	138.293
216	C02021	blaNDM-1	ST308	Clinical	Urine	2020	C	50	6828878	268756	450217	0.66108	7393708	1109056200	1077967179	1025476202	150	177.041	7164450	855735951	855727658	844811411	119.442	136.603
217	C02071	blaNDM-1	ST308	Clinical	Rectal Swab	2020	C	53	6823711	268763	450217	0.661	7490866	1123629900	1097907961	1051908559	150	179.367	7330188	900004581	899995748	889587553	122.781	143.67
218	C02091	blaNDM-1	ST308	Clinical	Urine	2020	C	44	6811141	337397	459427	0.66123	12336358	1850453700	1796432708	1706182296	150	295.392	11881612	1414820226	1414807218	1396375997	119.076	225.851
219	C02092	blaNDM-1	ST308	Clinical	Urine	2020	C	43	6903138	432764	708088	0.6607	6984964	1047744600	1016151646	964084136	150	167.254	6738084	796699099	796691066	786180435	118.238	127.179
220	C02099	blaNDM-1	ST308	Clinical	Rectal Swab	NA	C	45	6877112	323344	450408	0.66053	7873804	1181070600	1145130935	1086189155	150	188.537	7583064	897202719	897193584	885402285	118.317	143.222
221	C02120	blaNDM-1	ST308	Clinical	Blood	2020	C	50	6790216	336699	634001	0.66126	6885374	1032806100	1004074206	955711980	150	164.869	6672188	798951651	798943822	788865614	119.744	127.538
222	C02123	blaNDM-1	ST308	Clinical	Rectal Swab	NA	C	48	6794714	327025	450217	0.66126	7895068	1184260200	1151234084	1095335452	150	189.046	7655044	913743643	913734583	901962809	119.365	145.863
223	C02164	blaNDM-1	ST308	Clinical	Urine	2020	C	47	6827328	336789	634001	0.6608	8659444	1298916600	1262349230	1200677918	150	207.349	8385174	1001442721	1001432807	988680435	119.43	159.862
224	C02170	blaNDM-1	ST308	Clinical	Right Knee	2020	C	46	6771542	361670	634001	0.66145	7972024	1195803600	1158412309	1097644144	150	190.889	7660164	903265372	903256271	891259638	117.917	144.19
225	C02191	blaNDM-1	ST308	Clinical	Blood	2020	C	47	6797553	327024	450217	0.66128	11988828	1798324200	1750123931	1667290378	150	287.07	11613294	1397716995	1397704228	1380099126	120.355	223.121
226	C02223	blaNDM-1	ST308	Clinical	Blood	2020	C	46	6828539	312593	450217	0.66102	7126692	1069003800	1038949975	988479135	150	170.647	6900978	825887345	825879223	815471118	119.677	131.838
227	C02224	blaNDM-1	ST308	Clinical	Rectal Swab	2020	C	67	6948053	299125	450217	0.65996	7981388	1197208200	1160367700	1100334480	150	191.113	7682154	908029678	908020692	896061472	118.2	144.951
228	C02244	blaNDM-1	Unknown_ST	Clinical	Rectal Swab	2020	C	1972	6329743	3963	110102	0.65477	6944962	1041744300	1015360600	969602538	150	166.296	6767672	820093646	820085483	810151035	121.178	130.913
229	C02247	blaNDM-1	ST308	Clinical	Rectal Swab	2020	C	52	6839679	299125	416647	0.66096	12007392	1801108800	1752066762	1667807217	150	287.515	11626652	1393848718	1393835997	1375900918	119.884	222.503
230	C02252	blaNDM-1	ST308	Clinical	Rectal Swab	2020	C	54	6894582	312593	634000	0.66077	12495240	1874286000	1826864488	1743600994	150	299.196	12142818	1471751290	1471737776	1453609184	121.203	234.939
231	C02263	blaNDM-1	ST308	Clinical	Urine	2020	C	53	6848539	327025	450217	0.66071	6572172	985825800	954370775	903626165	150	157.369	6310252	741445463	741438104	731480684	117.499	118.359
232	C02288	blaNDM-1	ST308	Clinical	Urine	2020	C	57	6833762	254975	433474	0.66094	7492150	1123822500	1092224386	1039005627	150	179.398	7261350	866584689	866576337	855477058	119.342	138.335
233	C02318	blaNDM-1	ST308	Clinical	Fluid Prostate Abscess	2020	C	48	6784505	299125	470066	0.6614	7764684	1164702600	1129955733	1072624323	150	185.924	7492114	888213916	888205018	876625538	118.553	141.787
234	C02322	blaNDM-1	ST308	Clinical	Rectal Swab	2020	C	48	6797032	336957	634001	0.66115	12048276	1807241400	1761375480	1680840635	150	288.494	11711738	1416998612	1416985426	1399391192	120.99	226.198
235	C02329	blaNDM-1	ST308	Clinical	Rectal Swab	2020	C	51	6878837	275568	634002	0.66052	7150158	1072523700	1045644709	998708380	150	171.209	6968274	845284595	845276282	835068504	121.305	134.935
236	C02340	blaNDM-1	ST308	Clinical	Urine	2020	C	62	6796058	252123	450216	0.66147	7568102	1135215300	1106360723	1056335010	150	181.217	7370422	892963317	892954458	882157780	121.155	142.546
237	C02345	blaNDM-1	ST308	Clinical	Urine	2020	C	49	6824254	327025	450206	0.66123	7842842	1176426300	1144529808	1090450048	150	187.795	7615028	914709121	914699978	903238970	120.119	146.017
238	C02349	blaNDM-1	ST308	Clinical	Rectal Swab	2020	C	47	6885971	341879	634000	0.66047	6865310	1029796500	1000071553	950526365	150	164.389	6635626	790998029	790990115	780883227	119.205	126.269
239	C02357	blaNDM-1	ST308	Clinical	Urine	2020	C	50	6800520	327025	634001	0.66114	8571088	1285663200	1253208147	1196602300	150	205.233	8352976	1010475472	1010465326	998046538	120.972	161.304
240	C02358	blaNDM-1	ST308	Clinical	Wound Swab	2020	C	51	6901223	312593	634001	0.66078	8791200	1318680000	1285693675	1228160452	150	210.504	8570572	1040449278	1040439153	1027920764	121.398	166.089
241	C02360	blaNDM-1	ST308	Clinical	Rectal Swab	NA	C	54	6800688	284037	450408	0.66144	7253862	1088079300	1059297657	1009879962	150	173.692	7049056	849062541	849054207	838543794	120.451	135.538
242	C02361	blaNDM-1	ST308	Clinical	Rectal Swab	2020	C	1000	9365900	268320	665495	0.58482	6939698	1040954700	1010881365	960814407	150	166.17	6703802	799729215	799721333	789516148	119.295	127.662
243	C02364	blaNDM-1	ST308	Clinical	Wound Swab From Right Leg	2020	C	46	6866348	361670	665797	0.66091	7645786	1146867900	1116854701	1065169926	150	183.077	7433876	896936538	896927746	885864873	120.655	143.18
244	C02374	blaNDM-1	ST308	Clinical	Rectal Swab	2020	C	54	6900116	266923	513580	0.66078	7414770	1112215500	1083076828	1033027160	150	177.545	7211700	870255281	870246616	859568473	120.673	138.921
245	C02382	blaNDM-1	ST308	Clinical	Rectal Swab	2020	C	47	6791204	275568	634001	0.66123	7659924	1148988600	1116818539	1062572761	150	183.415	7422738	886773759	886764829	875444876	119.467	141.558
246	C02385	blaNDM-1	ST308	Clinical	Wound Swab	2020	C	49	6900278	269112	634001	0.66077	8399176	1259876400	1223925769	1163858817	150	201.117	8118176	969961881	969952331	957618668	119.48	154.837
247	C02397	blaNDM-1	ST308	Clinical	Tissue	2020	C	56	6872268	299125	450217	0.66052	7973168	1195975200	1162679900	1106692094	150	190.916	7718996	926148744	926139601	914632579	119.983	147.843
248	C02429	blaNDM-1	ST308	Clinical	Stool	2020	C	54	6869025	278074	433488	0.66049	7249960	1087494000	1062091341	1016986069	150	173.599	7086066	869296151	869287593	859342255	122.677	138.768
249	C02430	blaNDM-1	ST308	Clinical	Urine	2019	C	59	6822336	248863	417850	0.66102	6557916	983687400	961218910	921088535	150	157.028	6417632	789144918	789137315	780181297	122.965	125.973
250	C02431	blaNDM-1	ST308	Clinical	Urine	2019	C	70	6847940	275568	582117	0.66098	7328796	1099319400	1070503353	1020925618	150	175.487	7121808	860114049	860105578	849574296	120.772	137.302
251	C02432	blaNDM-1	ST308	Clinical	Urine	2019	C	49	6874693	312593	634001	0.66079	7314364	1097154600	1070762880	1024325836	150	175.141	7144094	871760829	871752262	861507669	122.025	139.161
252	C02433	blaNDM-1	ST308	Clinical	Urine	NA	C	70	6806618	280364	582117	0.66086	8870116	1330517400	1294523127	1233340666	150	212.393	8612168	1035001427	1034991181	1022131384	120.179	165.219
253	C02434	blaNDM-1	ST308	Clinical	Urine	2020	C	49	6805294	312593	459427	0.66119	8195840	1229376000	1190549105	1127445449	150	196.248	7876338	925800406	925791322	913344536	117.542	147.787
254	C02481	blaNDM-1	ST308	Clinical	Blood	NA	C	49	6873872	299125	450408	0.66079	7090154	1063523100	1035384303	987414223	150	169.772	6882324	832143199	832135207	822102954	120.91	132.837
255	C1000	blaNDM-1	ST308	Environmental	Sink In Bathroom (P-Trap Water)	2019	C	50	6879830	273016	450408	0.66054	11998202	1799730300	1754922409	1684114359	150	287.295	11827924	1333661518	1333661518	1306784042	112.755	212.895
256	C1042	blaNDM-1	ST308	Environmental	Sink In Bathroom (Steel Trap Up And Below)	2019	C	51	6879146	273016	450408	0.66054	12310608	1846591200	1802323390	1731801222	150	294.775	12146092	1381858781	1381858781	1354671236	113.77	220.589
257	C1044	blaNDM-1	ST308	Environmental	Sink In Bathroom (Steel Trap Up And Below)	2019	C	51	6881454	327025	450217	0.66055	10546040	1581906000	1544678758	1487779075	150	252.523	10356644	1233103272	1233103272	1212201465	119.064	196.843
258	C1094	blaNDM-1	ST308	Environmental	Shower Drain Trap	2019	C	48	6828511	337397	781551	0.66102	13483884	2022582600	1971269556	1890913973	150	322.869	13294920	1487819975	1487819975	1457717153	111.909	237.504
259	C1199	blaNDM-1	ST308	Environmental	Shower Drain Trap	2019	C	46	6872752	312593	634000	0.66051	13475254	2021288100	1972048723	1895005421	150	322.662	13300348	1509222772	1509222772	1479969527	113.472	240.92
260	C498	blaNDM-1	ST308	Environmental	Shower Drain Trap	2019	C	47	6891753	337397	634001	0.66039	11519344	1727901600	1676206926	1589772209	150	275.829	11219070	1176768317	1176768317	1146364620	104.89	187.85
261	C503	blaNDM-1	ST308	Environmental	Shower Drain Trap	2019	C	52	6872847	278074	634001	0.6606	12380796	1857119400	1811792192	1742240258	150	296.456	12212510	1399027714	1399027714	1372756149	114.557	223.33
262	C509	blaNDM-1	ST308	Environmental	Sink In Bathroom (Steel Trap Up And Below)	2019	C	50	6872031	327025	433488	0.66057	11806526	1770978900	1727090711	1659285676	150	282.705	11642850	1318849776	1318849776	1293234382	113.276	210.531
263	C529	blaNDM-1	ST308	Environmental	Shower Drain Trap	2019	C	54	6890177	312593	419008	0.66037	11054046	1658106900	1616109530	1550516397	150	264.687	10898062	1223426719	1223426719	1198799908	112.261	195.298
264	C545	blaNDM-1	ST308	Environmental	Shower Drain Trap	2019	C	50	6827728	312595	450408	0.66103	12322020	1848303000	1802025195	1729333758	150	295.048	12149640	1365498308	1365498308	1338045896	112.39	217.977
265	C581	blaNDM-1	ST308	Environmental	Sink In Bathroom (P-Trap Water)	2019	C	67	6876742	268948	549098	0.66087	10369502	1555425300	1518476125	1459802975	150	248.296	10236834	1165877963	1165877963	1143243074	113.89	186.112
266	C592	blaNDM-1	ST308	Environmental	Shower Drain Trap	2019	C	52	6869745	282091	432943	0.66053	10788154	1618223100	1578839040	1516955217	150	258.32	10641086	1208577765	1208577765	1184966971	113.577	192.928
267	C616	blaNDM-1	ST308	Environmental	Shower Drain Trap	2019	C	65	6881114	312593	634001	0.66037	11272786	1690917900	1649533519	1583555950	150	269.925	11116686	1256700753	1256700753	1231457404	113.046	200.61
268	C636	blaNDM-1	ST308	Environmental	Sink In Bathroom (P-Trap Water)	2019	C	60	6822411	231839	416647	0.66098	11956276	1793441400	1748887731	1678260213	150	286.291	11785918	1326491706	1326491706	1299597266	112.549	211.751
269	C717	blaNDM-1	ST308	Environmental	Sink In Bathroom (P-Trap Water)	2019	C	55	6848848	337397	582117	0.66097	12053382	1808007300	1753465561	1666009416	150	288.616	11794776	1232272754	1232272754	1202080154	104.476	196.71
270	C779	blaNDM-1	ST308	Environmental	Sink In Bathroom (Steel Trap Up And Below)	2019	C	62	6842514	312593	582117	0.66098	10657442	1598616300	1563507894	1504141732	150	255.19	10512478	1208373085	1208373085	1184755633	114.947	192.895

## Sheet: Table S2
Table S2: Sequence data for global ST308 isolates
Isolate	Accession	Database	ST	Country	Journal	Platform	year	Isolate source	SRX Accession	SRR Accession
1_E_PA	SAMEA5578812	ENA	ST308	Germany	Tracking of Antibiotic Resistance Transfer and Rapid Plasmid Evolution in a Hospital Setting by Nanopore Sequencing	Illumina	Not known	Patient Specimens and water-related environment	ERX3323322	ERR3297044
1_P_PA	SAMEA5578813	ENA	ST308	Germany	Tracking of Antibiotic Resistance Transfer and Rapid Plasmid Evolution in a Hospital Setting by Nanopore Sequencing	Illumina	Not known	Patient Specimens and water-related environment	ERX3323323	ERR3297045
10_E_PA	SAMEA5578814	ENA	ST308	Germany	Tracking of Antibiotic Resistance Transfer and Rapid Plasmid Evolution in a Hospital Setting by Nanopore Sequencing	Illumina	Not known	Patient Specimens and water-related environment	ERX3323325	ERR3297047
10_P_PA	SAMEA5578815	ENA	ST308	Germany	Tracking of Antibiotic Resistance Transfer and Rapid Plasmid Evolution in a Hospital Setting by Nanopore Sequencing	Illumina	Not known	Patient Specimens and water-related environment	ERX3323326	ERR3297048
11_E_PA	SAMEA5578816	ENA	ST308	Germany	Tracking of Antibiotic Resistance Transfer and Rapid Plasmid Evolution in a Hospital Setting by Nanopore Sequencing	Illumina	Not known	Patient Specimens and water-related environment	ERX3323327	ERR3297049
11_P_PA	SAMEA5578817	ENA	ST308	Germany	Tracking of Antibiotic Resistance Transfer and Rapid Plasmid Evolution in a Hospital Setting by Nanopore Sequencing	Nanopore	Not known	Patient Specimens and water-related environment	ERX3333084	ERR3307076
11_P_PA	SAMEA5578817	ENA	ST308	Germany	Tracking of Antibiotic Resistance Transfer and Rapid Plasmid Evolution in a Hospital Setting by Nanopore Sequencing	Illumina	Not known	Patient Specimens and water-related environment	ERX3333175	ERR3307235
12_E_PA	SAMEA5578819	ENA	ST308	Germany	Tracking of Antibiotic Resistance Transfer and Rapid Plasmid Evolution in a Hospital Setting by Nanopore Sequencing	Illumina	Not known	Patient Specimens and water-related environment	ERX3323328	ERR3297050
12_P_PA	SAMEA5578820	ENA	ST308	Germany	Tracking of Antibiotic Resistance Transfer and Rapid Plasmid Evolution in a Hospital Setting by Nanopore Sequencing	Illumina	Not known	Patient Specimens and water-related environment	ERX3323329	ERR3297051
13_P_PA	SAMEA5578823	ENA	ST308	Germany	Tracking of Antibiotic Resistance Transfer and Rapid Plasmid Evolution in a Hospital Setting by Nanopore Sequencing	Illumina	Not known	Patient Specimens and water-related environment	ERX3323330	ERR3297052
14_E_PA	SAMEA5578824	ENA	ST308	Germany	Tracking of Antibiotic Resistance Transfer and Rapid Plasmid Evolution in a Hospital Setting by Nanopore Sequencing	Illumina	Not known	Patient Specimens and water-related environment	ERX3323331	ERR3297053
14_P_PA	SAMEA5578825	ENA	ST308	Germany	Tracking of Antibiotic Resistance Transfer and Rapid Plasmid Evolution in a Hospital Setting by Nanopore Sequencing	Illumina	Not known	Patient Specimens and water-related environment	ERX3323332	ERR3297054
15_P_PA	SAMEA5578826	ENA	ST308	Germany	Tracking of Antibiotic Resistance Transfer and Rapid Plasmid Evolution in a Hospital Setting by Nanopore Sequencing	Illumina	Not known	Patient Specimens and water-related environment	ERX3323333	ERR3297055
16_P_PA	SAMEA5578827	ENA	ST308	Germany	Tracking of Antibiotic Resistance Transfer and Rapid Plasmid Evolution in a Hospital Setting by Nanopore Sequencing	Illumina	Not known	Patient Specimens and water-related environment	ERX3323334	ERR3297056
17_P_PA	SAMEA5578828	ENA	ST308	Germany	Tracking of Antibiotic Resistance Transfer and Rapid Plasmid Evolution in a Hospital Setting by Nanopore Sequencing	Illumina	Not known	Patient Specimens and water-related environment	ERX3324960	ERR3298682
18_P_PA	SAMEA5578829	ENA	ST308	Germany	Tracking of Antibiotic Resistance Transfer and Rapid Plasmid Evolution in a Hospital Setting by Nanopore Sequencing	Illumina	Not known	Patient Specimens and water-related environment	ERX3324961	ERR3298683
19_P_PA	SAMEA5578830	ENA	ST308	Germany	Tracking of Antibiotic Resistance Transfer and Rapid Plasmid Evolution in a Hospital Setting by Nanopore Sequencing	Illumina	Not known	Patient Specimens and water-related environment	ERX3324980	ERR3298702
2_E_PA	SAMEA5578831	ENA	ST308	Germany	Tracking of Antibiotic Resistance Transfer and Rapid Plasmid Evolution in a Hospital Setting by Nanopore Sequencing	Illumina	Not known	Patient Specimens and water-related environment	ERX3325002	ERR3298724
20_P_PA	SAMEA5578833	ENA	ST308	Germany	Tracking of Antibiotic Resistance Transfer and Rapid Plasmid Evolution in a Hospital Setting by Nanopore Sequencing	Illumina	Not known	Patient Specimens and water-related environment	ERX3325004	ERR3298726
21_P_PA	SAMEA5578834	ENA	ST308	Germany	Tracking of Antibiotic Resistance Transfer and Rapid Plasmid Evolution in a Hospital Setting by Nanopore Sequencing	Illumina	Not known	Patient Specimens and water-related environment	ERX3325005	ERR3298727
22_P_PA	SAMEA5578835	ENA	ST308	Germany	Tracking of Antibiotic Resistance Transfer and Rapid Plasmid Evolution in a Hospital Setting by Nanopore Sequencing	Illumina	Not known	Patient Specimens and water-related environment	ERX3325006	ERR3298728
23_P_PA	SAMEA5578836	ENA	ST308	Germany	Tracking of Antibiotic Resistance Transfer and Rapid Plasmid Evolution in a Hospital Setting by Nanopore Sequencing	Nanopore	Not known	Patient Specimens and water-related environment	ERX3333086	ERR3307078
23_P_PA	SAMEA5578836	ENA	ST308	Germany	Tracking of Antibiotic Resistance Transfer and Rapid Plasmid Evolution in a Hospital Setting by Nanopore Sequencing	Illumina	Not known	Patient Specimens and water-related environment	ERX3333173	ERR3307233
24_P_PA	SAMEA5578838	ENA	ST308	Germany	Tracking of Antibiotic Resistance Transfer and Rapid Plasmid Evolution in a Hospital Setting by Nanopore Sequencing	Illumina	Not known	Patient Specimens and water-related environment	ERX3325007	ERR3298729
25_P_PA	SAMEA5578839	ENA	ST308	Germany	Tracking of Antibiotic Resistance Transfer and Rapid Plasmid Evolution in a Hospital Setting by Nanopore Sequencing	Illumina	Not known	Patient Specimens and water-related environment	ERX3325008	ERR3298730
26_P_PA	SAMEA5578840	ENA	ST308	Germany	Tracking of Antibiotic Resistance Transfer and Rapid Plasmid Evolution in a Hospital Setting by Nanopore Sequencing	Illumina	Not known	Patient Specimens and water-related environment	ERX3325009	ERR3298731
3_E_PA	SAMEA5578847	ENA	ST308	Germany	Tracking of Antibiotic Resistance Transfer and Rapid Plasmid Evolution in a Hospital Setting by Nanopore Sequencing	Illumina	Not known	Patient Specimens and water-related environment	ERX3325011	ERR3298733
3_P_PA	SAMEA5578848	ENA	ST308	Germany	Tracking of Antibiotic Resistance Transfer and Rapid Plasmid Evolution in a Hospital Setting by Nanopore Sequencing	Illumina	Not known	Patient Specimens and water-related environment	ERX3325013	ERR3298735
31_P_PA	SAMEA5578851	ENA	ST308	Germany	Tracking of Antibiotic Resistance Transfer and Rapid Plasmid Evolution in a Hospital Setting by Nanopore Sequencing	Illumina	Not known	Patient Specimens and water-related environment	ERX3325014	ERR3298736
32_P_PA	SAMEA5578854	ENA	ST308	Germany	Tracking of Antibiotic Resistance Transfer and Rapid Plasmid Evolution in a Hospital Setting by Nanopore Sequencing	Illumina	Not known	Patient Specimens and water-related environment	ERX3325015	ERR3298737
33_P_PA	SAMEA5578855	ENA	ST308	Germany	Tracking of Antibiotic Resistance Transfer and Rapid Plasmid Evolution in a Hospital Setting by Nanopore Sequencing	Illumina	Not known	Patient Specimens and water-related environment	ERX3325016	ERR3298738
35_P_PA	SAMEA5578858	ENA	ST308	Germany	Tracking of Antibiotic Resistance Transfer and Rapid Plasmid Evolution in a Hospital Setting by Nanopore Sequencing	Illumina	Not known	Patient Specimens and water-related environment	ERX3325017	ERR3298739
36_P_PA	SAMEA5578859	ENA	ST308	Germany	Tracking of Antibiotic Resistance Transfer and Rapid Plasmid Evolution in a Hospital Setting by Nanopore Sequencing	Illumina	Not known	Patient Specimens and water-related environment	ERX3325018	ERR3298740
37_P_PA	SAMEA5578860	ENA	ST308	Germany	Tracking of Antibiotic Resistance Transfer and Rapid Plasmid Evolution in a Hospital Setting by Nanopore Sequencing	Nanopore	Not known	Patient Specimens and water-related environment	ERX3333093	ERR3307085
37_P_PA	SAMEA5578860	ENA	ST308	Germany	Tracking of Antibiotic Resistance Transfer and Rapid Plasmid Evolution in a Hospital Setting by Nanopore Sequencing	Illumina	Not known	Patient Specimens and water-related environment	ERX3333166	ERR3307226
39_P_PA	SAMEA5578864	ENA	ST308	Germany	Tracking of Antibiotic Resistance Transfer and Rapid Plasmid Evolution in a Hospital Setting by Nanopore Sequencing	Nanopore	Not known	Patient Specimens and water-related environment	ERX3333095	ERR3307087
39_P_PA	SAMEA5578864	ENA	ST308	Germany	Tracking of Antibiotic Resistance Transfer and Rapid Plasmid Evolution in a Hospital Setting by Nanopore Sequencing	Illumina	Not known	Patient Specimens and water-related environment	ERX3333164	ERR3307224
4_E_PA	SAMEA5578866	ENA	ST308	Germany	Tracking of Antibiotic Resistance Transfer and Rapid Plasmid Evolution in a Hospital Setting by Nanopore Sequencing	Illumina	Not known	Patient Specimens and water-related environment	ERX3325019	ERR3298741
4_P_PA	SAMEA5578867	ENA	ST308	Germany	Tracking of Antibiotic Resistance Transfer and Rapid Plasmid Evolution in a Hospital Setting by Nanopore Sequencing	Illumina	Not known	Patient Specimens and water-related environment	ERX3333162	ERR3307222
5_E_PA	SAMEA5578868	ENA	ST308	Germany	Tracking of Antibiotic Resistance Transfer and Rapid Plasmid Evolution in a Hospital Setting by Nanopore Sequencing	Illumina	Not known	Patient Specimens and water-related environment	ERX3325020	ERR3298742
5_P_PA	SAMEA5578869	ENA	ST308	Germany	Tracking of Antibiotic Resistance Transfer and Rapid Plasmid Evolution in a Hospital Setting by Nanopore Sequencing	Illumina	Not known	Patient Specimens and water-related environment	ERX3325021	ERR3298743
6_E_PA	SAMEA5578870	ENA	ST308	Germany	Tracking of Antibiotic Resistance Transfer and Rapid Plasmid Evolution in a Hospital Setting by Nanopore Sequencing	Illumina	Not known	Patient Specimens and water-related environment	ERX3325023	ERR3298745
6_P_PA	SAMEA5578871	ENA	ST308	Germany	Tracking of Antibiotic Resistance Transfer and Rapid Plasmid Evolution in a Hospital Setting by Nanopore Sequencing	Illumina	Not known	Patient Specimens and water-related environment	ERX3325024	ERR3298746
7_E_PA	SAMEA5578872	ENA	ST308	Germany	Tracking of Antibiotic Resistance Transfer and Rapid Plasmid Evolution in a Hospital Setting by Nanopore Sequencing	Illumina	Not known	Patient Specimens and water-related environment	ERX3325025	ERR3298747
7_P_PA	SAMEA5578873	ENA	ST308	Germany	Tracking of Antibiotic Resistance Transfer and Rapid Plasmid Evolution in a Hospital Setting by Nanopore Sequencing	Illumina	Not known	Patient Specimens and water-related environment	ERX3325026	ERR3298748
8_E_PA	SAMEA5578874	ENA	ST308	Germany	Tracking of Antibiotic Resistance Transfer and Rapid Plasmid Evolution in a Hospital Setting by Nanopore Sequencing	Illumina	Not known	Patient Specimens and water-related environment	ERX3325027	ERR3298749
8_P_PA	SAMEA5578875	ENA	ST308	Germany	Tracking of Antibiotic Resistance Transfer and Rapid Plasmid Evolution in a Hospital Setting by Nanopore Sequencing	Illumina	Not known	Patient Specimens and water-related environment	ERX3325028	ERR3298750
9_P_PA	SAMEA5578878	ENA	ST308	Germany	Tracking of Antibiotic Resistance Transfer and Rapid Plasmid Evolution in a Hospital Setting by Nanopore Sequencing	Illumina	Not known	Patient Specimens and water-related environment	ERX3325029	ERR3298751
9_P_PA	SAMEA5578878	ENA	ST308	Germany	Tracking of Antibiotic Resistance Transfer and Rapid Plasmid Evolution in a Hospital Setting by Nanopore Sequencing	Nanopore	Not known	Patient Specimens and water-related environment	ERX3333097	ERR3307089
AND02-023	SAMEA5312710	ENA	ST308	Spain	Association between Pseudomonas aeruginosa O-antigen serotypes, resistance profiles and high-risk clones: results from a Spanish nationwide survey	Illumina	Not known	Not known	ERX3440912	﻿ERR3417384
ARA03-008	SAMEA5312731	ENA	ST308	Spain	Association between Pseudomonas aeruginosa O-antigen serotypes, resistance profiles and high-risk clones: results from a Spanish nationwide survey	Illumina	Not known	Not known	ERX3442014	ERR3418576
AST01-025	SAMEA5312733	ENA	ST308	Spain	Association between Pseudomonas aeruginosa O-antigen serotypes, resistance profiles and high-risk clones: results from a Spanish nationwide survey	Illumina	Not known	Not known	ERX3442015	ERR3418577
CAN01-039	SAMEA5312756	ENA	ST308	Spain	Association between Pseudomonas aeruginosa O-antigen serotypes, resistance profiles and high-risk clones: results from a Spanish nationwide survey	Illumina	Not known	Not known	ERX3442034	ERR3418596
CVA02-020	SAMEA5312809	ENA	ST308	Spain	Association between Pseudomonas aeruginosa O-antigen serotypes, resistance profiles and high-risk clones: results from a Spanish nationwide survey	Illumina	Not known	Not known	ERX3442071	ERR3418633
D-I-2	SAMN15807981	NCBI	ST308	France	Within-Host Microevolution of Pseudomonas aeruginosa Urinary Isolates: A Seven-Patient Longitudinal Genomic and Phenotypic Study	Illumina	27/06/2017	Urine	SRX9003882	SRR12513248
D-I-3	SAMN15807982	NCBI	ST308	France	Within-Host Microevolution of Pseudomonas aeruginosa Urinary Isolates: A Seven-Patient Longitudinal Genomic and Phenotypic Study	Illumina	27/06/2017	Urine	SRX9003883	SRR12513247
D-I-4	SAMN15807983	NCBI	ST308	France	Within-Host Microevolution of Pseudomonas aeruginosa Urinary Isolates: A Seven-Patient Longitudinal Genomic and Phenotypic Study	Illumina	27/06/2017	Urine	SRX9003884	SRR12513246
D-I-5	SAMN15807984	NCBI	ST308	France	Within-Host Microevolution of Pseudomonas aeruginosa Urinary Isolates: A Seven-Patient Longitudinal Genomic and Phenotypic Study	Illumina	27/06/2017	Urine	SRX9003886	SRR12513244
D-II-1	SAMN15807985	NCBI	ST308	France	Within-Host Microevolution of Pseudomonas aeruginosa Urinary Isolates: A Seven-Patient Longitudinal Genomic and Phenotypic Study	Illumina	13/03/2018	Urine	SRX9003887	SRR12513243
D-II-2	SAMN15807986	NCBI	ST308	France	Within-Host Microevolution of Pseudomonas aeruginosa Urinary Isolates: A Seven-Patient Longitudinal Genomic and Phenotypic Study	Illumina	13/03/2018	Urine	SRX9003888	SRR12513242
D-II-3	SAMN15807987	NCBI	ST308	France	Within-Host Microevolution of Pseudomonas aeruginosa Urinary Isolates: A Seven-Patient Longitudinal Genomic and Phenotypic Study	Illumina	13/03/2018	Urine	SRX9003889	SRR12513241
D-II-4	SAMN15807988	NCBI	ST308	France	Within-Host Microevolution of Pseudomonas aeruginosa Urinary Isolates: A Seven-Patient Longitudinal Genomic and Phenotypic Study	Illumina	13/03/2018	Urine	SRX9003890	SRR12513240
D-II-5	SAMN15807989	NCBI	ST308	France	Within-Host Microevolution of Pseudomonas aeruginosa Urinary Isolates: A Seven-Patient Longitudinal Genomic and Phenotypic Study	Illumina	13/03/2018	Urine	SRX9003891	SRR12513239
E-I-2	SAMN15807990	NCBI	ST308	France	Within-Host Microevolution of Pseudomonas aeruginosa Urinary Isolates: A Seven-Patient Longitudinal Genomic and Phenotypic Study	Illumina	24/07/2017	Urine	SRX9003892	SRR12513238
E-I-3	SAMN15807991	NCBI	ST308	France	Within-Host Microevolution of Pseudomonas aeruginosa Urinary Isolates: A Seven-Patient Longitudinal Genomic and Phenotypic Study	Illumina	24/07/2017	Urine	SRX9003893	SRR12513237
E-I-4	SAMN15807992	NCBI	ST308	France	Within-Host Microevolution of Pseudomonas aeruginosa Urinary Isolates: A Seven-Patient Longitudinal Genomic and Phenotypic Study	Illumina	24/07/2017	Urine	SRX9003894	SRR12513236
E-I-5	SAMN15807993	NCBI	ST308	France	Within-Host Microevolution of Pseudomonas aeruginosa Urinary Isolates: A Seven-Patient Longitudinal Genomic and Phenotypic Study	Illumina	24/07/2017	Urine	SRX9003895	SRR12513235
E-II-1	SAMN15807994	NCBI	ST308	France	Within-Host Microevolution of Pseudomonas aeruginosa Urinary Isolates: A Seven-Patient Longitudinal Genomic and Phenotypic Study	Illumina	21/08/2017	Urine	SRX9003897	SRR12513233
E-II-2	SAMN15807995	NCBI	ST308	France	Within-Host Microevolution of Pseudomonas aeruginosa Urinary Isolates: A Seven-Patient Longitudinal Genomic and Phenotypic Study	Illumina	21/08/2017	Urine	SRX9003898	SRR12513232
E-II-3	SAMN15807996	NCBI	ST308	France	Within-Host Microevolution of Pseudomonas aeruginosa Urinary Isolates: A Seven-Patient Longitudinal Genomic and Phenotypic Study	Illumina	21/08/2017	Urine	SRX9003899	SRR12513231
E-II-4	SAMN15807997	NCBI	ST308	France	Within-Host Microevolution of Pseudomonas aeruginosa Urinary Isolates: A Seven-Patient Longitudinal Genomic and Phenotypic Study	Illumina	21/08/2017	Urine	SRX9003900	SRR12513230
E-II-5	SAMN15807998	NCBI	ST308	France	Within-Host Microevolution of Pseudomonas aeruginosa Urinary Isolates: A Seven-Patient Longitudinal Genomic and Phenotypic Study	Illumina	21/08/2017	Urine	SRX9003901	SRR12513229
E-III-1	SAMN15807999	NCBI	ST308	France	Within-Host Microevolution of Pseudomonas aeruginosa Urinary Isolates: A Seven-Patient Longitudinal Genomic and Phenotypic Study	Illumina	2017-02-10	Urine	SRX9003902	SRR12513228
E-III-2	SAMN15808000	NCBI	ST308	France	Within-Host Microevolution of Pseudomonas aeruginosa Urinary Isolates: A Seven-Patient Longitudinal Genomic and Phenotypic Study	Illumina	2017-02-10	Urine	SRX9003903	SRR12513227
E-III-3	SAMN15808001	NCBI	ST308	France	Within-Host Microevolution of Pseudomonas aeruginosa Urinary Isolates: A Seven-Patient Longitudinal Genomic and Phenotypic Study	Illumina	2017-02-10	Urine	SRX9003904	SRR12513226
E-III-4	SAMN15808002	NCBI	ST308	France	Within-Host Microevolution of Pseudomonas aeruginosa Urinary Isolates: A Seven-Patient Longitudinal Genomic and Phenotypic Study	Illumina	2017-02-10	Urine	SRX9003905	SRR12513225
E-III-5	SAMN15808003	NCBI	ST308	France	Within-Host Microevolution of Pseudomonas aeruginosa Urinary Isolates: A Seven-Patient Longitudinal Genomic and Phenotypic Study	Illumina	2017-02-10	Urine	SRX9003906	SRR12513224
E-IV-1	SAMN15808004	NCBI	ST308	France	Within-Host Microevolution of Pseudomonas aeruginosa Urinary Isolates: A Seven-Patient Longitudinal Genomic and Phenotypic Study	Illumina	24/07/2017	Urine	SRX9003908	SRR12513222
E-IV-2	SAMN15808005	NCBI	ST308	France	Within-Host Microevolution of Pseudomonas aeruginosa Urinary Isolates: A Seven-Patient Longitudinal Genomic and Phenotypic Study	Illumina	24/07/2017	Urine	SRX9003909	SRR12513221
E-IV-3	SAMN15808006	NCBI	ST308	France	Within-Host Microevolution of Pseudomonas aeruginosa Urinary Isolates: A Seven-Patient Longitudinal Genomic and Phenotypic Study	Illumina	24/07/2017	Urine	SRX9003910	SRR12513220
E-IV-4	SAMN15808007	NCBI	ST308	France	Within-Host Microevolution of Pseudomonas aeruginosa Urinary Isolates: A Seven-Patient Longitudinal Genomic and Phenotypic Study	Illumina	24/07/2017	Urine	SRX9003911	SRR12513219
E-IV-5	SAMN15808008	NCBI	ST308	France	Within-Host Microevolution of Pseudomonas aeruginosa Urinary Isolates: A Seven-Patient Longitudinal Genomic and Phenotypic Study	Illumina	24/07/2017	Urine	SRX9003912	SRR12513218
GAL05-003	SAMEA5312830	ENA	ST308	Spain	Association between Pseudomonas aeruginosa O-antigen serotypes, resistance profiles and high-risk clones: results from a Spanish nationwide survey	Illumina	Not known	Not known	ERX3441886	ERR3418448
HUIGC-PA1	SAMEA6099759	NCBI	ST308	Spain	Emergence of Resistance to Novel β-Lactam–β-Lactamase Inhibitor Combinations Due to Horizontally Acquired AmpC (FOX-4) in Pseudomonas aeruginosa Sequence Type 308	Illumina	2017	Urine	ERX3605097	ERR3609590
ICA01-001	SAMEA5312839	ENA	ST308	Spain	Association between Pseudomonas aeruginosa O-antigen serotypes, resistance profiles and high-risk clones: results from a Spanish nationwide survey	Illumina	Not known	Not known	ERX3441892	ERR3418454
MUR01-008	SAMEA5312874	ENA	ST308	Spain	Association between Pseudomonas aeruginosa O-antigen serotypes, resistance profiles and high-risk clones: results from a Spanish nationwide survey	Illumina	Not known	Not known	ERX3441922	ERR3418484
MUR01-033	SAMEA5312879	ENA	ST308	Spain	Association between Pseudomonas aeruginosa O-antigen serotypes, resistance profiles and high-risk clones: results from a Spanish nationwide survey	Illumina	Not known	Not known	ERX3442440	ERR3419002
PA77a_v05a_d04	SAMEA4373178	NCBI	ST308	Germany	Rapid and Consistent Evolution of Colistin Resistance in Extensively Drug-Resistant Pseudomonas aeruginosa during Morbidostat Culture	Illumina	2014	bloodstream	ERX1630658	ERR1559902
SCAID PLC1-2021	SAMN20982452	NCBI	ST308	Kazakhstan	Complete Genome Sequences of Gram-Negative Opportunistic Pathogens Isolated in Hospitals in Almaty, Kazakhstan	PacBio	18/03/2021	Pleural Cavity	SRX11971109	SRR15674695
SCAID TST-2021	SAMN20982450	NCBI	ST308	Kazakhstan	Complete Genome Sequences of Gram-Negative Opportunistic Pathogens Isolated in Hospitals in Almaty, Kazakhstan	PacBio	2021-10-03	Swab from tracheostomic tube	SRX11971107	SRR15674697

## Sheet: Table S3
Table S3: SRST2 results verifying the presence of ICETn43716385 region in pseudomonas aeruginosa samples
Sample	ST	DB	gene	allele	coverage	depth	diffs	divergence	length	maxMAF	clusterid	seqid	annotation
C1000	ST308	ICETn43716385	CP020703.1:3401482-3474958_Pseudomonas_aeruginosa_strain_PASGNDM345_chromosome,_complete_genome	CP020703.1:3401482-3474958_Pseudomonas_aeruginosa_strain_PASGNDM345_chromosome,_complete_genome	100	168.042	22snp1indel	0.03	73477	0.498	CP020703.1:3401482-3474958_Pseudomonas_aeruginosa_strain_PASGNDM345_chromosome,_complete_genome	CP020703.1:3401482-3474958_Pseudomonas_aeruginosa_strain_PASGNDM345_chromosome,_complete_genome
C1042	ST308	ICETn43716385	CP020703.1:3401482-3474958_Pseudomonas_aeruginosa_strain_PASGNDM345_chromosome,_complete_genome	CP020703.1:3401482-3474958_Pseudomonas_aeruginosa_strain_PASGNDM345_chromosome,_complete_genome	100	171.97	17snp1indel	0.023	73477	0.498	CP020703.1:3401482-3474958_Pseudomonas_aeruginosa_strain_PASGNDM345_chromosome,_complete_genome	CP020703.1:3401482-3474958_Pseudomonas_aeruginosa_strain_PASGNDM345_chromosome,_complete_genome
C1044	ST308	ICETn43716385	CP020703.1:3401482-3474958_Pseudomonas_aeruginosa_strain_PASGNDM345_chromosome,_complete_genome	CP020703.1:3401482-3474958_Pseudomonas_aeruginosa_strain_PASGNDM345_chromosome,_complete_genome	100	162.547	22snp1indel	0.03	73477	0.498	CP020703.1:3401482-3474958_Pseudomonas_aeruginosa_strain_PASGNDM345_chromosome,_complete_genome	CP020703.1:3401482-3474958_Pseudomonas_aeruginosa_strain_PASGNDM345_chromosome,_complete_genome
C1094	ST308	ICETn43716385	CP020703.1:3401482-3474958_Pseudomonas_aeruginosa_strain_PASGNDM345_chromosome,_complete_genome	CP020703.1:3401482-3474958_Pseudomonas_aeruginosa_strain_PASGNDM345_chromosome,_complete_genome	100	174.167	20snp1indel	0.027	73477	0.497	CP020703.1:3401482-3474958_Pseudomonas_aeruginosa_strain_PASGNDM345_chromosome,_complete_genome	CP020703.1:3401482-3474958_Pseudomonas_aeruginosa_strain_PASGNDM345_chromosome,_complete_genome
C1199	ST308	ICETn43716385	CP020703.1:3401482-3474958_Pseudomonas_aeruginosa_strain_PASGNDM345_chromosome,_complete_genome	CP020703.1:3401482-3474958_Pseudomonas_aeruginosa_strain_PASGNDM345_chromosome,_complete_genome	100	173.497	23snp1indel	0.031	73477	0.494	CP020703.1:3401482-3474958_Pseudomonas_aeruginosa_strain_PASGNDM345_chromosome,_complete_genome	CP020703.1:3401482-3474958_Pseudomonas_aeruginosa_strain_PASGNDM345_chromosome,_complete_genome
C498	ST308	ICETn43716385	CP020703.1:3401482-3474958_Pseudomonas_aeruginosa_strain_PASGNDM345_chromosome,_complete_genome	CP020703.1:3401482-3474958_Pseudomonas_aeruginosa_strain_PASGNDM345_chromosome,_complete_genome	100	155.043	20snp1indel	0.027	73477	0.498	CP020703.1:3401482-3474958_Pseudomonas_aeruginosa_strain_PASGNDM345_chromosome,_complete_genome	CP020703.1:3401482-3474958_Pseudomonas_aeruginosa_strain_PASGNDM345_chromosome,_complete_genome
C503	ST308	ICETn43716385	CP020703.1:3401482-3474958_Pseudomonas_aeruginosa_strain_PASGNDM345_chromosome,_complete_genome	CP020703.1:3401482-3474958_Pseudomonas_aeruginosa_strain_PASGNDM345_chromosome,_complete_genome	100	155.392	27snp1indel	0.037	73477	0.5	CP020703.1:3401482-3474958_Pseudomonas_aeruginosa_strain_PASGNDM345_chromosome,_complete_genome	CP020703.1:3401482-3474958_Pseudomonas_aeruginosa_strain_PASGNDM345_chromosome,_complete_genome
C509	ST308	ICETn43716385	CP020703.1:3401482-3474958_Pseudomonas_aeruginosa_strain_PASGNDM345_chromosome,_complete_genome	CP020703.1:3401482-3474958_Pseudomonas_aeruginosa_strain_PASGNDM345_chromosome,_complete_genome	100	147.899	20snp1indel	0.027	73477	0.498	CP020703.1:3401482-3474958_Pseudomonas_aeruginosa_strain_PASGNDM345_chromosome,_complete_genome	CP020703.1:3401482-3474958_Pseudomonas_aeruginosa_strain_PASGNDM345_chromosome,_complete_genome
C529	ST308	ICETn43716385	CP020703.1:3401482-3474958_Pseudomonas_aeruginosa_strain_PASGNDM345_chromosome,_complete_genome	CP020703.1:3401482-3474958_Pseudomonas_aeruginosa_strain_PASGNDM345_chromosome,_complete_genome	100	130.519	20snp1indel	0.027	73477	0.498	CP020703.1:3401482-3474958_Pseudomonas_aeruginosa_strain_PASGNDM345_chromosome,_complete_genome	CP020703.1:3401482-3474958_Pseudomonas_aeruginosa_strain_PASGNDM345_chromosome,_complete_genome
C545	ST308	ICETn43716385	CP020703.1:3401482-3474958_Pseudomonas_aeruginosa_strain_PASGNDM345_chromosome,_complete_genome	CP020703.1:3401482-3474958_Pseudomonas_aeruginosa_strain_PASGNDM345_chromosome,_complete_genome	100	163.449	24snp1indel	0.033	73477	0.5	CP020703.1:3401482-3474958_Pseudomonas_aeruginosa_strain_PASGNDM345_chromosome,_complete_genome	CP020703.1:3401482-3474958_Pseudomonas_aeruginosa_strain_PASGNDM345_chromosome,_complete_genome
C581	ST308	ICETn43716385	CP020703.1:3401482-3474958_Pseudomonas_aeruginosa_strain_PASGNDM345_chromosome,_complete_genome	CP020703.1:3401482-3474958_Pseudomonas_aeruginosa_strain_PASGNDM345_chromosome,_complete_genome	100	143.182	24snp1indel	0.033	73477	0.49	CP020703.1:3401482-3474958_Pseudomonas_aeruginosa_strain_PASGNDM345_chromosome,_complete_genome	CP020703.1:3401482-3474958_Pseudomonas_aeruginosa_strain_PASGNDM345_chromosome,_complete_genome
C592	ST308	ICETn43716385	CP020703.1:3401482-3474958_Pseudomonas_aeruginosa_strain_PASGNDM345_chromosome,_complete_genome	CP020703.1:3401482-3474958_Pseudomonas_aeruginosa_strain_PASGNDM345_chromosome,_complete_genome	100	148.863	23snp1indel	0.031	73477	0.498	CP020703.1:3401482-3474958_Pseudomonas_aeruginosa_strain_PASGNDM345_chromosome,_complete_genome	CP020703.1:3401482-3474958_Pseudomonas_aeruginosa_strain_PASGNDM345_chromosome,_complete_genome
C616	ST308	ICETn43716385	CP020703.1:3401482-3474958_Pseudomonas_aeruginosa_strain_PASGNDM345_chromosome,_complete_genome	CP020703.1:3401482-3474958_Pseudomonas_aeruginosa_strain_PASGNDM345_chromosome,_complete_genome	100	159.69	21snp1indel	0.029	73477	0.5	CP020703.1:3401482-3474958_Pseudomonas_aeruginosa_strain_PASGNDM345_chromosome,_complete_genome	CP020703.1:3401482-3474958_Pseudomonas_aeruginosa_strain_PASGNDM345_chromosome,_complete_genome
C636	ST308	ICETn43716385	CP020703.1:3401482-3474958_Pseudomonas_aeruginosa_strain_PASGNDM345_chromosome,_complete_genome	CP020703.1:3401482-3474958_Pseudomonas_aeruginosa_strain_PASGNDM345_chromosome,_complete_genome	100	169.638	27snp1indel	0.037	73477	0.496	CP020703.1:3401482-3474958_Pseudomonas_aeruginosa_strain_PASGNDM345_chromosome,_complete_genome	CP020703.1:3401482-3474958_Pseudomonas_aeruginosa_strain_PASGNDM345_chromosome,_complete_genome
C717	ST308	ICETn43716385	CP020703.1:3401482-3474958_Pseudomonas_aeruginosa_strain_PASGNDM345_chromosome,_complete_genome	CP020703.1:3401482-3474958_Pseudomonas_aeruginosa_strain_PASGNDM345_chromosome,_complete_genome	100	144.921	25snp1indel	0.034	73477	0.498	CP020703.1:3401482-3474958_Pseudomonas_aeruginosa_strain_PASGNDM345_chromosome,_complete_genome	CP020703.1:3401482-3474958_Pseudomonas_aeruginosa_strain_PASGNDM345_chromosome,_complete_genome
C779	ST308	ICETn43716385	CP020703.1:3401482-3474958_Pseudomonas_aeruginosa_strain_PASGNDM345_chromosome,_complete_genome	CP020703.1:3401482-3474958_Pseudomonas_aeruginosa_strain_PASGNDM345_chromosome,_complete_genome	100	155.358	24snp1indel	0.033	73477	0.498	CP020703.1:3401482-3474958_Pseudomonas_aeruginosa_strain_PASGNDM345_chromosome,_complete_genome	CP020703.1:3401482-3474958_Pseudomonas_aeruginosa_strain_PASGNDM345_chromosome,_complete_genome
C00024	ST308	ICETn43716385	CP020703.1:3401482-3474958_Pseudomonas_aeruginosa_strain_PASGNDM345_chromosome,_complete_genome	CP020703.1:3401482-3474958_Pseudomonas_aeruginosa_strain_PASGNDM345_chromosome,_complete_genome	100	119.648	22snp1indel	0.03	73477	0.493	CP020703.1:3401482-3474958_Pseudomonas_aeruginosa_strain_PASGNDM345_chromosome,_complete_genome	CP020703.1:3401482-3474958_Pseudomonas_aeruginosa_strain_PASGNDM345_chromosome,_complete_genome
C00027	ST308	ICETn43716385	CP020703.1:3401482-3474958_Pseudomonas_aeruginosa_strain_PASGNDM345_chromosome,_complete_genome	CP020703.1:3401482-3474958_Pseudomonas_aeruginosa_strain_PASGNDM345_chromosome,_complete_genome	100	146.685	23snp1indel	0.031	73477	0.498	CP020703.1:3401482-3474958_Pseudomonas_aeruginosa_strain_PASGNDM345_chromosome,_complete_genome	CP020703.1:3401482-3474958_Pseudomonas_aeruginosa_strain_PASGNDM345_chromosome,_complete_genome
C00042	ST308	ICETn43716385	CP020703.1:3401482-3474958_Pseudomonas_aeruginosa_strain_PASGNDM345_chromosome,_complete_genome	CP020703.1:3401482-3474958_Pseudomonas_aeruginosa_strain_PASGNDM345_chromosome,_complete_genome	100	92.379	22snp1indel	0.03	73477	0.5	CP020703.1:3401482-3474958_Pseudomonas_aeruginosa_strain_PASGNDM345_chromosome,_complete_genome	CP020703.1:3401482-3474958_Pseudomonas_aeruginosa_strain_PASGNDM345_chromosome,_complete_genome
C00056	ST308	ICETn43716385	CP020703.1:3401482-3474958_Pseudomonas_aeruginosa_strain_PASGNDM345_chromosome,_complete_genome	CP020703.1:3401482-3474958_Pseudomonas_aeruginosa_strain_PASGNDM345_chromosome,_complete_genome	100	116.554	23snp1indel	0.031	73477	0.493	CP020703.1:3401482-3474958_Pseudomonas_aeruginosa_strain_PASGNDM345_chromosome,_complete_genome	CP020703.1:3401482-3474958_Pseudomonas_aeruginosa_strain_PASGNDM345_chromosome,_complete_genome
C00068	ST308	ICETn43716385	CP020703.1:3401482-3474958_Pseudomonas_aeruginosa_strain_PASGNDM345_chromosome,_complete_genome	CP020703.1:3401482-3474958_Pseudomonas_aeruginosa_strain_PASGNDM345_chromosome,_complete_genome	100	117.127	21snp1indel	0.029	73477	0.5	CP020703.1:3401482-3474958_Pseudomonas_aeruginosa_strain_PASGNDM345_chromosome,_complete_genome	CP020703.1:3401482-3474958_Pseudomonas_aeruginosa_strain_PASGNDM345_chromosome,_complete_genome
C00073	ST308	ICETn43716385	CP020703.1:3401482-3474958_Pseudomonas_aeruginosa_strain_PASGNDM345_chromosome,_complete_genome	CP020703.1:3401482-3474958_Pseudomonas_aeruginosa_strain_PASGNDM345_chromosome,_complete_genome	100	124.101	20snp1indel	0.027	73477	0.5	CP020703.1:3401482-3474958_Pseudomonas_aeruginosa_strain_PASGNDM345_chromosome,_complete_genome	CP020703.1:3401482-3474958_Pseudomonas_aeruginosa_strain_PASGNDM345_chromosome,_complete_genome
C00118	ST308	ICETn43716385	CP020703.1:3401482-3474958_Pseudomonas_aeruginosa_strain_PASGNDM345_chromosome,_complete_genome	CP020703.1:3401482-3474958_Pseudomonas_aeruginosa_strain_PASGNDM345_chromosome,_complete_genome	100	91.288	21snp1indel	0.029	73477	0.497	CP020703.1:3401482-3474958_Pseudomonas_aeruginosa_strain_PASGNDM345_chromosome,_complete_genome	CP020703.1:3401482-3474958_Pseudomonas_aeruginosa_strain_PASGNDM345_chromosome,_complete_genome
C00130	ST308	ICETn43716385	CP020703.1:3401482-3474958_Pseudomonas_aeruginosa_strain_PASGNDM345_chromosome,_complete_genome	CP020703.1:3401482-3474958_Pseudomonas_aeruginosa_strain_PASGNDM345_chromosome,_complete_genome	100	139.208	23snp1indel	0.031	73477	0.5	CP020703.1:3401482-3474958_Pseudomonas_aeruginosa_strain_PASGNDM345_chromosome,_complete_genome	CP020703.1:3401482-3474958_Pseudomonas_aeruginosa_strain_PASGNDM345_chromosome,_complete_genome
C00131	ST308	ICETn43716385	CP020703.1:3401482-3474958_Pseudomonas_aeruginosa_strain_PASGNDM345_chromosome,_complete_genome	CP020703.1:3401482-3474958_Pseudomonas_aeruginosa_strain_PASGNDM345_chromosome,_complete_genome	100	103.903	17snp1indel	0.023	73477	0.5	CP020703.1:3401482-3474958_Pseudomonas_aeruginosa_strain_PASGNDM345_chromosome,_complete_genome	CP020703.1:3401482-3474958_Pseudomonas_aeruginosa_strain_PASGNDM345_chromosome,_complete_genome
C00132	ST308	ICETn43716385	CP020703.1:3401482-3474958_Pseudomonas_aeruginosa_strain_PASGNDM345_chromosome,_complete_genome	CP020703.1:3401482-3474958_Pseudomonas_aeruginosa_strain_PASGNDM345_chromosome,_complete_genome	100	105.709	23snp1indel	0.031	73477	0.5	CP020703.1:3401482-3474958_Pseudomonas_aeruginosa_strain_PASGNDM345_chromosome,_complete_genome	CP020703.1:3401482-3474958_Pseudomonas_aeruginosa_strain_PASGNDM345_chromosome,_complete_genome
C00136	ST308	ICETn43716385	CP020703.1:3401482-3474958_Pseudomonas_aeruginosa_strain_PASGNDM345_chromosome,_complete_genome	CP020703.1:3401482-3474958_Pseudomonas_aeruginosa_strain_PASGNDM345_chromosome,_complete_genome	100	111.691	22snp1indel	0.03	73477	0.497	CP020703.1:3401482-3474958_Pseudomonas_aeruginosa_strain_PASGNDM345_chromosome,_complete_genome	CP020703.1:3401482-3474958_Pseudomonas_aeruginosa_strain_PASGNDM345_chromosome,_complete_genome
C00177	ST308	ICETn43716385	CP020703.1:3401482-3474958_Pseudomonas_aeruginosa_strain_PASGNDM345_chromosome,_complete_genome	CP020703.1:3401482-3474958_Pseudomonas_aeruginosa_strain_PASGNDM345_chromosome,_complete_genome	100	121.726	24snp1indel	0.033	73477	0.49	CP020703.1:3401482-3474958_Pseudomonas_aeruginosa_strain_PASGNDM345_chromosome,_complete_genome	CP020703.1:3401482-3474958_Pseudomonas_aeruginosa_strain_PASGNDM345_chromosome,_complete_genome
C00183	ST308	ICETn43716385	CP020703.1:3401482-3474958_Pseudomonas_aeruginosa_strain_PASGNDM345_chromosome,_complete_genome	CP020703.1:3401482-3474958_Pseudomonas_aeruginosa_strain_PASGNDM345_chromosome,_complete_genome	100	122.939	21snp1indel	0.029	73477	0.5	CP020703.1:3401482-3474958_Pseudomonas_aeruginosa_strain_PASGNDM345_chromosome,_complete_genome	CP020703.1:3401482-3474958_Pseudomonas_aeruginosa_strain_PASGNDM345_chromosome,_complete_genome
C00186	ST308	ICETn43716385	CP020703.1:3401482-3474958_Pseudomonas_aeruginosa_strain_PASGNDM345_chromosome,_complete_genome	CP020703.1:3401482-3474958_Pseudomonas_aeruginosa_strain_PASGNDM345_chromosome,_complete_genome	100	105.118	18snp1indel	0.024	73477	0.5	CP020703.1:3401482-3474958_Pseudomonas_aeruginosa_strain_PASGNDM345_chromosome,_complete_genome	CP020703.1:3401482-3474958_Pseudomonas_aeruginosa_strain_PASGNDM345_chromosome,_complete_genome
C00189	Unknown_ST	ICETn43716385	CP020703.1:3401482-3474958_Pseudomonas_aeruginosa_strain_PASGNDM345_chromosome,_complete_genome	CP020703.1:3401482-3474958_Pseudomonas_aeruginosa_strain_PASGNDM345_chromosome,_complete_genome	100	39.731	28snp1indel	0.038	73477	0.5	CP020703.1:3401482-3474958_Pseudomonas_aeruginosa_strain_PASGNDM345_chromosome,_complete_genome	CP020703.1:3401482-3474958_Pseudomonas_aeruginosa_strain_PASGNDM345_chromosome,_complete_genome
C00194	ST308	ICETn43716385	CP020703.1:3401482-3474958_Pseudomonas_aeruginosa_strain_PASGNDM345_chromosome,_complete_genome	CP020703.1:3401482-3474958_Pseudomonas_aeruginosa_strain_PASGNDM345_chromosome,_complete_genome	100	122.641	21snp1indel	0.029	73477	0.5	CP020703.1:3401482-3474958_Pseudomonas_aeruginosa_strain_PASGNDM345_chromosome,_complete_genome	CP020703.1:3401482-3474958_Pseudomonas_aeruginosa_strain_PASGNDM345_chromosome,_complete_genome
C00219	ST308	ICETn43716385	CP020703.1:3401482-3474958_Pseudomonas_aeruginosa_strain_PASGNDM345_chromosome,_complete_genome	CP020703.1:3401482-3474958_Pseudomonas_aeruginosa_strain_PASGNDM345_chromosome,_complete_genome	100	125.606	23snp1indel	0.031	73477	0.498	CP020703.1:3401482-3474958_Pseudomonas_aeruginosa_strain_PASGNDM345_chromosome,_complete_genome	CP020703.1:3401482-3474958_Pseudomonas_aeruginosa_strain_PASGNDM345_chromosome,_complete_genome
C00220	ST308	ICETn43716385	CP020703.1:3401482-3474958_Pseudomonas_aeruginosa_strain_PASGNDM345_chromosome,_complete_genome	CP020703.1:3401482-3474958_Pseudomonas_aeruginosa_strain_PASGNDM345_chromosome,_complete_genome	100	88.977	18snp1indel	0.024	73477	0.5	CP020703.1:3401482-3474958_Pseudomonas_aeruginosa_strain_PASGNDM345_chromosome,_complete_genome	CP020703.1:3401482-3474958_Pseudomonas_aeruginosa_strain_PASGNDM345_chromosome,_complete_genome
C00270	ST308	ICETn43716385	CP020703.1:3401482-3474958_Pseudomonas_aeruginosa_strain_PASGNDM345_chromosome,_complete_genome	CP020703.1:3401482-3474958_Pseudomonas_aeruginosa_strain_PASGNDM345_chromosome,_complete_genome	100	98.558	20snp1indel	0.027	73477	0.497	CP020703.1:3401482-3474958_Pseudomonas_aeruginosa_strain_PASGNDM345_chromosome,_complete_genome	CP020703.1:3401482-3474958_Pseudomonas_aeruginosa_strain_PASGNDM345_chromosome,_complete_genome
C00280	ST308	ICETn43716385	CP020703.1:3401482-3474958_Pseudomonas_aeruginosa_strain_PASGNDM345_chromosome,_complete_genome	CP020703.1:3401482-3474958_Pseudomonas_aeruginosa_strain_PASGNDM345_chromosome,_complete_genome	100	134.672	16snp1indel	0.022	73477	0.5	CP020703.1:3401482-3474958_Pseudomonas_aeruginosa_strain_PASGNDM345_chromosome,_complete_genome	CP020703.1:3401482-3474958_Pseudomonas_aeruginosa_strain_PASGNDM345_chromosome,_complete_genome
C00281	ST308	ICETn43716385	CP020703.1:3401482-3474958_Pseudomonas_aeruginosa_strain_PASGNDM345_chromosome,_complete_genome	CP020703.1:3401482-3474958_Pseudomonas_aeruginosa_strain_PASGNDM345_chromosome,_complete_genome	100	92.078	20snp1indel	0.027	73477	0.5	CP020703.1:3401482-3474958_Pseudomonas_aeruginosa_strain_PASGNDM345_chromosome,_complete_genome	CP020703.1:3401482-3474958_Pseudomonas_aeruginosa_strain_PASGNDM345_chromosome,_complete_genome
C00309	ST308	ICETn43716385	CP020703.1:3401482-3474958_Pseudomonas_aeruginosa_strain_PASGNDM345_chromosome,_complete_genome	CP020703.1:3401482-3474958_Pseudomonas_aeruginosa_strain_PASGNDM345_chromosome,_complete_genome	100	103.464	21snp1indel	0.029	73477	0.497	CP020703.1:3401482-3474958_Pseudomonas_aeruginosa_strain_PASGNDM345_chromosome,_complete_genome	CP020703.1:3401482-3474958_Pseudomonas_aeruginosa_strain_PASGNDM345_chromosome,_complete_genome
C00318	ST308	ICETn43716385	CP020703.1:3401482-3474958_Pseudomonas_aeruginosa_strain_PASGNDM345_chromosome,_complete_genome	CP020703.1:3401482-3474958_Pseudomonas_aeruginosa_strain_PASGNDM345_chromosome,_complete_genome	100	121.86	24snp1indel	0.033	73477	0.497	CP020703.1:3401482-3474958_Pseudomonas_aeruginosa_strain_PASGNDM345_chromosome,_complete_genome	CP020703.1:3401482-3474958_Pseudomonas_aeruginosa_strain_PASGNDM345_chromosome,_complete_genome
C00336	ST308	ICETn43716385	CP020703.1:3401482-3474958_Pseudomonas_aeruginosa_strain_PASGNDM345_chromosome,_complete_genome	CP020703.1:3401482-3474958_Pseudomonas_aeruginosa_strain_PASGNDM345_chromosome,_complete_genome	100	100.926	20snp1indel	0.027	73477	0.495	CP020703.1:3401482-3474958_Pseudomonas_aeruginosa_strain_PASGNDM345_chromosome,_complete_genome	CP020703.1:3401482-3474958_Pseudomonas_aeruginosa_strain_PASGNDM345_chromosome,_complete_genome
C00369	ST308	ICETn43716385	CP020703.1:3401482-3474958_Pseudomonas_aeruginosa_strain_PASGNDM345_chromosome,_complete_genome	CP020703.1:3401482-3474958_Pseudomonas_aeruginosa_strain_PASGNDM345_chromosome,_complete_genome	100	126.235	18snp1indel	0.024	73477	0.5	CP020703.1:3401482-3474958_Pseudomonas_aeruginosa_strain_PASGNDM345_chromosome,_complete_genome	CP020703.1:3401482-3474958_Pseudomonas_aeruginosa_strain_PASGNDM345_chromosome,_complete_genome
C00386	ST308	ICETn43716385	CP020703.1:3401482-3474958_Pseudomonas_aeruginosa_strain_PASGNDM345_chromosome,_complete_genome	CP020703.1:3401482-3474958_Pseudomonas_aeruginosa_strain_PASGNDM345_chromosome,_complete_genome	100	113.787	17snp1indel	0.023	73477	0.5	CP020703.1:3401482-3474958_Pseudomonas_aeruginosa_strain_PASGNDM345_chromosome,_complete_genome	CP020703.1:3401482-3474958_Pseudomonas_aeruginosa_strain_PASGNDM345_chromosome,_complete_genome
C00387	ST308	ICETn43716385	CP020703.1:3401482-3474958_Pseudomonas_aeruginosa_strain_PASGNDM345_chromosome,_complete_genome	CP020703.1:3401482-3474958_Pseudomonas_aeruginosa_strain_PASGNDM345_chromosome,_complete_genome	100	114.005	23snp1indel	0.031	73477	0.495	CP020703.1:3401482-3474958_Pseudomonas_aeruginosa_strain_PASGNDM345_chromosome,_complete_genome	CP020703.1:3401482-3474958_Pseudomonas_aeruginosa_strain_PASGNDM345_chromosome,_complete_genome
C00389	ST308	ICETn43716385	CP020703.1:3401482-3474958_Pseudomonas_aeruginosa_strain_PASGNDM345_chromosome,_complete_genome	CP020703.1:3401482-3474958_Pseudomonas_aeruginosa_strain_PASGNDM345_chromosome,_complete_genome	100	124.246	19snp1indel	0.026	73477	0.5	CP020703.1:3401482-3474958_Pseudomonas_aeruginosa_strain_PASGNDM345_chromosome,_complete_genome	CP020703.1:3401482-3474958_Pseudomonas_aeruginosa_strain_PASGNDM345_chromosome,_complete_genome
C00391	ST308	ICETn43716385	CP020703.1:3401482-3474958_Pseudomonas_aeruginosa_strain_PASGNDM345_chromosome,_complete_genome	CP020703.1:3401482-3474958_Pseudomonas_aeruginosa_strain_PASGNDM345_chromosome,_complete_genome	99.999	137.117	20snp2indel	0.027	73477	0.496	CP020703.1:3401482-3474958_Pseudomonas_aeruginosa_strain_PASGNDM345_chromosome,_complete_genome	CP020703.1:3401482-3474958_Pseudomonas_aeruginosa_strain_PASGNDM345_chromosome,_complete_genome
C00400	ST308	ICETn43716385	CP020703.1:3401482-3474958_Pseudomonas_aeruginosa_strain_PASGNDM345_chromosome,_complete_genome	CP020703.1:3401482-3474958_Pseudomonas_aeruginosa_strain_PASGNDM345_chromosome,_complete_genome	100	109.852	25snp1indel	0.034	73477	0.498	CP020703.1:3401482-3474958_Pseudomonas_aeruginosa_strain_PASGNDM345_chromosome,_complete_genome	CP020703.1:3401482-3474958_Pseudomonas_aeruginosa_strain_PASGNDM345_chromosome,_complete_genome
C00401	ST308	ICETn43716385	CP020703.1:3401482-3474958_Pseudomonas_aeruginosa_strain_PASGNDM345_chromosome,_complete_genome	CP020703.1:3401482-3474958_Pseudomonas_aeruginosa_strain_PASGNDM345_chromosome,_complete_genome	100	94.416	22snp1indel	0.03	73477	0.5	CP020703.1:3401482-3474958_Pseudomonas_aeruginosa_strain_PASGNDM345_chromosome,_complete_genome	CP020703.1:3401482-3474958_Pseudomonas_aeruginosa_strain_PASGNDM345_chromosome,_complete_genome
C00432	ST308	ICETn43716385	CP020703.1:3401482-3474958_Pseudomonas_aeruginosa_strain_PASGNDM345_chromosome,_complete_genome	CP020703.1:3401482-3474958_Pseudomonas_aeruginosa_strain_PASGNDM345_chromosome,_complete_genome	100	124.488	23snp1indel	0.031	73477	0.498	CP020703.1:3401482-3474958_Pseudomonas_aeruginosa_strain_PASGNDM345_chromosome,_complete_genome	CP020703.1:3401482-3474958_Pseudomonas_aeruginosa_strain_PASGNDM345_chromosome,_complete_genome
C00461	ST308	ICETn43716385	CP020703.1:3401482-3474958_Pseudomonas_aeruginosa_strain_PASGNDM345_chromosome,_complete_genome	CP020703.1:3401482-3474958_Pseudomonas_aeruginosa_strain_PASGNDM345_chromosome,_complete_genome	100	105.191	22snp1indel	0.03	73477	0.497	CP020703.1:3401482-3474958_Pseudomonas_aeruginosa_strain_PASGNDM345_chromosome,_complete_genome	CP020703.1:3401482-3474958_Pseudomonas_aeruginosa_strain_PASGNDM345_chromosome,_complete_genome
C00472	ST308	ICETn43716385	CP020703.1:3401482-3474958_Pseudomonas_aeruginosa_strain_PASGNDM345_chromosome,_complete_genome	CP020703.1:3401482-3474958_Pseudomonas_aeruginosa_strain_PASGNDM345_chromosome,_complete_genome	100	96.225	23snp1indel	0.031	73477	0.497	CP020703.1:3401482-3474958_Pseudomonas_aeruginosa_strain_PASGNDM345_chromosome,_complete_genome	CP020703.1:3401482-3474958_Pseudomonas_aeruginosa_strain_PASGNDM345_chromosome,_complete_genome
C00476	ST308	ICETn43716385	CP020703.1:3401482-3474958_Pseudomonas_aeruginosa_strain_PASGNDM345_chromosome,_complete_genome	CP020703.1:3401482-3474958_Pseudomonas_aeruginosa_strain_PASGNDM345_chromosome,_complete_genome	100	126.651	23snp1indel	0.031	73477	0.498	CP020703.1:3401482-3474958_Pseudomonas_aeruginosa_strain_PASGNDM345_chromosome,_complete_genome	CP020703.1:3401482-3474958_Pseudomonas_aeruginosa_strain_PASGNDM345_chromosome,_complete_genome
C00487	ST308	ICETn43716385	CP020703.1:3401482-3474958_Pseudomonas_aeruginosa_strain_PASGNDM345_chromosome,_complete_genome	CP020703.1:3401482-3474958_Pseudomonas_aeruginosa_strain_PASGNDM345_chromosome,_complete_genome	100	142.444	20snp1indel	0.027	73477	0.498	CP020703.1:3401482-3474958_Pseudomonas_aeruginosa_strain_PASGNDM345_chromosome,_complete_genome	CP020703.1:3401482-3474958_Pseudomonas_aeruginosa_strain_PASGNDM345_chromosome,_complete_genome
C00488	ST308	ICETn43716385	CP020703.1:3401482-3474958_Pseudomonas_aeruginosa_strain_PASGNDM345_chromosome,_complete_genome	CP020703.1:3401482-3474958_Pseudomonas_aeruginosa_strain_PASGNDM345_chromosome,_complete_genome	100	121.766	21snp1indel	0.029	73477	0.5	CP020703.1:3401482-3474958_Pseudomonas_aeruginosa_strain_PASGNDM345_chromosome,_complete_genome	CP020703.1:3401482-3474958_Pseudomonas_aeruginosa_strain_PASGNDM345_chromosome,_complete_genome
C00496	ST308	ICETn43716385	CP020703.1:3401482-3474958_Pseudomonas_aeruginosa_strain_PASGNDM345_chromosome,_complete_genome	CP020703.1:3401482-3474958_Pseudomonas_aeruginosa_strain_PASGNDM345_chromosome,_complete_genome	100	100.907	22snp1indel	0.03	73477	0.497	CP020703.1:3401482-3474958_Pseudomonas_aeruginosa_strain_PASGNDM345_chromosome,_complete_genome	CP020703.1:3401482-3474958_Pseudomonas_aeruginosa_strain_PASGNDM345_chromosome,_complete_genome
C00499	ST308	ICETn43716385	CP020703.1:3401482-3474958_Pseudomonas_aeruginosa_strain_PASGNDM345_chromosome,_complete_genome	CP020703.1:3401482-3474958_Pseudomonas_aeruginosa_strain_PASGNDM345_chromosome,_complete_genome	100	128.116	26snp1indel	0.035	73477	0.5	CP020703.1:3401482-3474958_Pseudomonas_aeruginosa_strain_PASGNDM345_chromosome,_complete_genome	CP020703.1:3401482-3474958_Pseudomonas_aeruginosa_strain_PASGNDM345_chromosome,_complete_genome
C00507	ST308	ICETn43716385	CP020703.1:3401482-3474958_Pseudomonas_aeruginosa_strain_PASGNDM345_chromosome,_complete_genome	CP020703.1:3401482-3474958_Pseudomonas_aeruginosa_strain_PASGNDM345_chromosome,_complete_genome	100	125.897	20snp1indel	0.027	73477	0.5	CP020703.1:3401482-3474958_Pseudomonas_aeruginosa_strain_PASGNDM345_chromosome,_complete_genome	CP020703.1:3401482-3474958_Pseudomonas_aeruginosa_strain_PASGNDM345_chromosome,_complete_genome
C00569	ST308	ICETn43716385	CP020703.1:3401482-3474958_Pseudomonas_aeruginosa_strain_PASGNDM345_chromosome,_complete_genome	CP020703.1:3401482-3474958_Pseudomonas_aeruginosa_strain_PASGNDM345_chromosome,_complete_genome	100	146.986	23snp1indel	0.031	73477	0.5	CP020703.1:3401482-3474958_Pseudomonas_aeruginosa_strain_PASGNDM345_chromosome,_complete_genome	CP020703.1:3401482-3474958_Pseudomonas_aeruginosa_strain_PASGNDM345_chromosome,_complete_genome
C00584	ST308	ICETn43716385	CP020703.1:3401482-3474958_Pseudomonas_aeruginosa_strain_PASGNDM345_chromosome,_complete_genome	CP020703.1:3401482-3474958_Pseudomonas_aeruginosa_strain_PASGNDM345_chromosome,_complete_genome	100	97.178	21snp1indel	0.029	73477	0.492	CP020703.1:3401482-3474958_Pseudomonas_aeruginosa_strain_PASGNDM345_chromosome,_complete_genome	CP020703.1:3401482-3474958_Pseudomonas_aeruginosa_strain_PASGNDM345_chromosome,_complete_genome
C00625	ST308	ICETn43716385	CP020703.1:3401482-3474958_Pseudomonas_aeruginosa_strain_PASGNDM345_chromosome,_complete_genome	CP020703.1:3401482-3474958_Pseudomonas_aeruginosa_strain_PASGNDM345_chromosome,_complete_genome	100	136.06	20snp1indel	0.027	73477	0.498	CP020703.1:3401482-3474958_Pseudomonas_aeruginosa_strain_PASGNDM345_chromosome,_complete_genome	CP020703.1:3401482-3474958_Pseudomonas_aeruginosa_strain_PASGNDM345_chromosome,_complete_genome
C00651	ST308	ICETn43716385	CP020703.1:3401482-3474958_Pseudomonas_aeruginosa_strain_PASGNDM345_chromosome,_complete_genome	CP020703.1:3401482-3474958_Pseudomonas_aeruginosa_strain_PASGNDM345_chromosome,_complete_genome	100	104.325	20snp1indel	0.027	73477	0.5	CP020703.1:3401482-3474958_Pseudomonas_aeruginosa_strain_PASGNDM345_chromosome,_complete_genome	CP020703.1:3401482-3474958_Pseudomonas_aeruginosa_strain_PASGNDM345_chromosome,_complete_genome
C00669	ST308	ICETn43716385	CP020703.1:3401482-3474958_Pseudomonas_aeruginosa_strain_PASGNDM345_chromosome,_complete_genome	CP020703.1:3401482-3474958_Pseudomonas_aeruginosa_strain_PASGNDM345_chromosome,_complete_genome	100	129.601	20snp1indel	0.027	73477	0.5	CP020703.1:3401482-3474958_Pseudomonas_aeruginosa_strain_PASGNDM345_chromosome,_complete_genome	CP020703.1:3401482-3474958_Pseudomonas_aeruginosa_strain_PASGNDM345_chromosome,_complete_genome
C00696	ST308	ICETn43716385	CP020703.1:3401482-3474958_Pseudomonas_aeruginosa_strain_PASGNDM345_chromosome,_complete_genome	CP020703.1:3401482-3474958_Pseudomonas_aeruginosa_strain_PASGNDM345_chromosome,_complete_genome	100	118.855	27snp1indel	0.037	73477	0.498	CP020703.1:3401482-3474958_Pseudomonas_aeruginosa_strain_PASGNDM345_chromosome,_complete_genome	CP020703.1:3401482-3474958_Pseudomonas_aeruginosa_strain_PASGNDM345_chromosome,_complete_genome
C00703	ST308	ICETn43716385	CP020703.1:3401482-3474958_Pseudomonas_aeruginosa_strain_PASGNDM345_chromosome,_complete_genome	CP020703.1:3401482-3474958_Pseudomonas_aeruginosa_strain_PASGNDM345_chromosome,_complete_genome	100	129.935	20snp1indel	0.027	73477	0.498	CP020703.1:3401482-3474958_Pseudomonas_aeruginosa_strain_PASGNDM345_chromosome,_complete_genome	CP020703.1:3401482-3474958_Pseudomonas_aeruginosa_strain_PASGNDM345_chromosome,_complete_genome
C00707	ST308	ICETn43716385	CP020703.1:3401482-3474958_Pseudomonas_aeruginosa_strain_PASGNDM345_chromosome,_complete_genome	CP020703.1:3401482-3474958_Pseudomonas_aeruginosa_strain_PASGNDM345_chromosome,_complete_genome	100	114.121	22snp1indel	0.03	73477	0.5	CP020703.1:3401482-3474958_Pseudomonas_aeruginosa_strain_PASGNDM345_chromosome,_complete_genome	CP020703.1:3401482-3474958_Pseudomonas_aeruginosa_strain_PASGNDM345_chromosome,_complete_genome
C00716	ST308	ICETn43716385	CP020703.1:3401482-3474958_Pseudomonas_aeruginosa_strain_PASGNDM345_chromosome,_complete_genome	CP020703.1:3401482-3474958_Pseudomonas_aeruginosa_strain_PASGNDM345_chromosome,_complete_genome	100	122.456	23snp1indel	0.031	73477	0.5	CP020703.1:3401482-3474958_Pseudomonas_aeruginosa_strain_PASGNDM345_chromosome,_complete_genome	CP020703.1:3401482-3474958_Pseudomonas_aeruginosa_strain_PASGNDM345_chromosome,_complete_genome
C00718	ST308	ICETn43716385	CP020703.1:3401482-3474958_Pseudomonas_aeruginosa_strain_PASGNDM345_chromosome,_complete_genome	CP020703.1:3401482-3474958_Pseudomonas_aeruginosa_strain_PASGNDM345_chromosome,_complete_genome	100	118.841	27snp1indel	0.037	73477	0.496	CP020703.1:3401482-3474958_Pseudomonas_aeruginosa_strain_PASGNDM345_chromosome,_complete_genome	CP020703.1:3401482-3474958_Pseudomonas_aeruginosa_strain_PASGNDM345_chromosome,_complete_genome
C00746	ST308	ICETn43716385	CP020703.1:3401482-3474958_Pseudomonas_aeruginosa_strain_PASGNDM345_chromosome,_complete_genome	CP020703.1:3401482-3474958_Pseudomonas_aeruginosa_strain_PASGNDM345_chromosome,_complete_genome	100	139.961	21snp1indel	0.029	73477	0.5	CP020703.1:3401482-3474958_Pseudomonas_aeruginosa_strain_PASGNDM345_chromosome,_complete_genome	CP020703.1:3401482-3474958_Pseudomonas_aeruginosa_strain_PASGNDM345_chromosome,_complete_genome
C00765	ST308	ICETn43716385	CP020703.1:3401482-3474958_Pseudomonas_aeruginosa_strain_PASGNDM345_chromosome,_complete_genome	CP020703.1:3401482-3474958_Pseudomonas_aeruginosa_strain_PASGNDM345_chromosome,_complete_genome	100	109.963	23snp1indel	0.031	73477	0.493	CP020703.1:3401482-3474958_Pseudomonas_aeruginosa_strain_PASGNDM345_chromosome,_complete_genome	CP020703.1:3401482-3474958_Pseudomonas_aeruginosa_strain_PASGNDM345_chromosome,_complete_genome
C00787	ST308	ICETn43716385	CP020703.1:3401482-3474958_Pseudomonas_aeruginosa_strain_PASGNDM345_chromosome,_complete_genome	CP020703.1:3401482-3474958_Pseudomonas_aeruginosa_strain_PASGNDM345_chromosome,_complete_genome	100	102.286	19snp1indel	0.026	73477	0.5	CP020703.1:3401482-3474958_Pseudomonas_aeruginosa_strain_PASGNDM345_chromosome,_complete_genome	CP020703.1:3401482-3474958_Pseudomonas_aeruginosa_strain_PASGNDM345_chromosome,_complete_genome
C00811	ST308	ICETn43716385	CP020703.1:3401482-3474958_Pseudomonas_aeruginosa_strain_PASGNDM345_chromosome,_complete_genome	CP020703.1:3401482-3474958_Pseudomonas_aeruginosa_strain_PASGNDM345_chromosome,_complete_genome	100	125.872	23snp1indel	0.031	73477	0.489	CP020703.1:3401482-3474958_Pseudomonas_aeruginosa_strain_PASGNDM345_chromosome,_complete_genome	CP020703.1:3401482-3474958_Pseudomonas_aeruginosa_strain_PASGNDM345_chromosome,_complete_genome
C00814	ST308	ICETn43716385	CP020703.1:3401482-3474958_Pseudomonas_aeruginosa_strain_PASGNDM345_chromosome,_complete_genome	CP020703.1:3401482-3474958_Pseudomonas_aeruginosa_strain_PASGNDM345_chromosome,_complete_genome	100	98.044	23snp1indel	0.031	73477	0.5	CP020703.1:3401482-3474958_Pseudomonas_aeruginosa_strain_PASGNDM345_chromosome,_complete_genome	CP020703.1:3401482-3474958_Pseudomonas_aeruginosa_strain_PASGNDM345_chromosome,_complete_genome
C00818	ST308	ICETn43716385	CP020703.1:3401482-3474958_Pseudomonas_aeruginosa_strain_PASGNDM345_chromosome,_complete_genome	CP020703.1:3401482-3474958_Pseudomonas_aeruginosa_strain_PASGNDM345_chromosome,_complete_genome	100	111.147	19snp1indel	0.026	73477	0.5	CP020703.1:3401482-3474958_Pseudomonas_aeruginosa_strain_PASGNDM345_chromosome,_complete_genome	CP020703.1:3401482-3474958_Pseudomonas_aeruginosa_strain_PASGNDM345_chromosome,_complete_genome
C00819	ST308	ICETn43716385	CP020703.1:3401482-3474958_Pseudomonas_aeruginosa_strain_PASGNDM345_chromosome,_complete_genome	CP020703.1:3401482-3474958_Pseudomonas_aeruginosa_strain_PASGNDM345_chromosome,_complete_genome	100	136.036	21snp1indel	0.029	73477	0.49	CP020703.1:3401482-3474958_Pseudomonas_aeruginosa_strain_PASGNDM345_chromosome,_complete_genome	CP020703.1:3401482-3474958_Pseudomonas_aeruginosa_strain_PASGNDM345_chromosome,_complete_genome
C00851	ST308	ICETn43716385	CP020703.1:3401482-3474958_Pseudomonas_aeruginosa_strain_PASGNDM345_chromosome,_complete_genome	CP020703.1:3401482-3474958_Pseudomonas_aeruginosa_strain_PASGNDM345_chromosome,_complete_genome	100	140.024	20snp1indel	0.027	73477	0.498	CP020703.1:3401482-3474958_Pseudomonas_aeruginosa_strain_PASGNDM345_chromosome,_complete_genome	CP020703.1:3401482-3474958_Pseudomonas_aeruginosa_strain_PASGNDM345_chromosome,_complete_genome
C00881	ST308	ICETn43716385	CP020703.1:3401482-3474958_Pseudomonas_aeruginosa_strain_PASGNDM345_chromosome,_complete_genome	CP020703.1:3401482-3474958_Pseudomonas_aeruginosa_strain_PASGNDM345_chromosome,_complete_genome	100	145.689	23snp1indel	0.031	73477	0.498	CP020703.1:3401482-3474958_Pseudomonas_aeruginosa_strain_PASGNDM345_chromosome,_complete_genome	CP020703.1:3401482-3474958_Pseudomonas_aeruginosa_strain_PASGNDM345_chromosome,_complete_genome
C00916	ST308	ICETn43716385	CP020703.1:3401482-3474958_Pseudomonas_aeruginosa_strain_PASGNDM345_chromosome,_complete_genome	CP020703.1:3401482-3474958_Pseudomonas_aeruginosa_strain_PASGNDM345_chromosome,_complete_genome	100	120.009	20snp1indel	0.027	73477	0.5	CP020703.1:3401482-3474958_Pseudomonas_aeruginosa_strain_PASGNDM345_chromosome,_complete_genome	CP020703.1:3401482-3474958_Pseudomonas_aeruginosa_strain_PASGNDM345_chromosome,_complete_genome
C00950	ST308	ICETn43716385	CP020703.1:3401482-3474958_Pseudomonas_aeruginosa_strain_PASGNDM345_chromosome,_complete_genome	CP020703.1:3401482-3474958_Pseudomonas_aeruginosa_strain_PASGNDM345_chromosome,_complete_genome	100	103.446	21snp1indel	0.029	73477	0.5	CP020703.1:3401482-3474958_Pseudomonas_aeruginosa_strain_PASGNDM345_chromosome,_complete_genome	CP020703.1:3401482-3474958_Pseudomonas_aeruginosa_strain_PASGNDM345_chromosome,_complete_genome
C00954	ST308	ICETn43716385	CP020703.1:3401482-3474958_Pseudomonas_aeruginosa_strain_PASGNDM345_chromosome,_complete_genome	CP020703.1:3401482-3474958_Pseudomonas_aeruginosa_strain_PASGNDM345_chromosome,_complete_genome	100	121.254	21snp1indel	0.029	73477	0.494	CP020703.1:3401482-3474958_Pseudomonas_aeruginosa_strain_PASGNDM345_chromosome,_complete_genome	CP020703.1:3401482-3474958_Pseudomonas_aeruginosa_strain_PASGNDM345_chromosome,_complete_genome
C01020	ST1654	ICETn43716385	CP020703.1:3401482-3474958_Pseudomonas_aeruginosa_strain_PASGNDM345_chromosome,_complete_genome	CP020703.1:3401482-3474958_Pseudomonas_aeruginosa_strain_PASGNDM345_chromosome,_complete_genome	100	12.237	46snp1indel	0.063	73477	0.5	CP020703.1:3401482-3474958_Pseudomonas_aeruginosa_strain_PASGNDM345_chromosome,_complete_genome	CP020703.1:3401482-3474958_Pseudomonas_aeruginosa_strain_PASGNDM345_chromosome,_complete_genome
C01074	ST308	ICETn43716385	CP020703.1:3401482-3474958_Pseudomonas_aeruginosa_strain_PASGNDM345_chromosome,_complete_genome	CP020703.1:3401482-3474958_Pseudomonas_aeruginosa_strain_PASGNDM345_chromosome,_complete_genome	100	135.153	25snp1indel	0.034	73477	0.498	CP020703.1:3401482-3474958_Pseudomonas_aeruginosa_strain_PASGNDM345_chromosome,_complete_genome	CP020703.1:3401482-3474958_Pseudomonas_aeruginosa_strain_PASGNDM345_chromosome,_complete_genome
C01076	ST308	ICETn43716385	CP020703.1:3401482-3474958_Pseudomonas_aeruginosa_strain_PASGNDM345_chromosome,_complete_genome	CP020703.1:3401482-3474958_Pseudomonas_aeruginosa_strain_PASGNDM345_chromosome,_complete_genome	100	137.985	22snp1indel	0.03	73477	0.5	CP020703.1:3401482-3474958_Pseudomonas_aeruginosa_strain_PASGNDM345_chromosome,_complete_genome	CP020703.1:3401482-3474958_Pseudomonas_aeruginosa_strain_PASGNDM345_chromosome,_complete_genome
C01107	ST308	ICETn43716385	CP020703.1:3401482-3474958_Pseudomonas_aeruginosa_strain_PASGNDM345_chromosome,_complete_genome	CP020703.1:3401482-3474958_Pseudomonas_aeruginosa_strain_PASGNDM345_chromosome,_complete_genome	100	98.313	25snp1indel	0.034	73477	0.5	CP020703.1:3401482-3474958_Pseudomonas_aeruginosa_strain_PASGNDM345_chromosome,_complete_genome	CP020703.1:3401482-3474958_Pseudomonas_aeruginosa_strain_PASGNDM345_chromosome,_complete_genome
C01121	ST308	ICETn43716385	CP020703.1:3401482-3474958_Pseudomonas_aeruginosa_strain_PASGNDM345_chromosome,_complete_genome	CP020703.1:3401482-3474958_Pseudomonas_aeruginosa_strain_PASGNDM345_chromosome,_complete_genome	100	116.745	21snp1indel	0.029	73477	0.498	CP020703.1:3401482-3474958_Pseudomonas_aeruginosa_strain_PASGNDM345_chromosome,_complete_genome	CP020703.1:3401482-3474958_Pseudomonas_aeruginosa_strain_PASGNDM345_chromosome,_complete_genome
C01148	ST308	ICETn43716385	CP020703.1:3401482-3474958_Pseudomonas_aeruginosa_strain_PASGNDM345_chromosome,_complete_genome	CP020703.1:3401482-3474958_Pseudomonas_aeruginosa_strain_PASGNDM345_chromosome,_complete_genome	100	143.204	23snp1indel	0.031	73477	0.498	CP020703.1:3401482-3474958_Pseudomonas_aeruginosa_strain_PASGNDM345_chromosome,_complete_genome	CP020703.1:3401482-3474958_Pseudomonas_aeruginosa_strain_PASGNDM345_chromosome,_complete_genome
C01157	ST308	ICETn43716385	CP020703.1:3401482-3474958_Pseudomonas_aeruginosa_strain_PASGNDM345_chromosome,_complete_genome	CP020703.1:3401482-3474958_Pseudomonas_aeruginosa_strain_PASGNDM345_chromosome,_complete_genome	100	91.991	20snp1indel	0.027	73477	0.495	CP020703.1:3401482-3474958_Pseudomonas_aeruginosa_strain_PASGNDM345_chromosome,_complete_genome	CP020703.1:3401482-3474958_Pseudomonas_aeruginosa_strain_PASGNDM345_chromosome,_complete_genome
C01187	ST308	ICETn43716385	CP020703.1:3401482-3474958_Pseudomonas_aeruginosa_strain_PASGNDM345_chromosome,_complete_genome	CP020703.1:3401482-3474958_Pseudomonas_aeruginosa_strain_PASGNDM345_chromosome,_complete_genome	100	122.607	18snp1indel	0.024	73477	0.491	CP020703.1:3401482-3474958_Pseudomonas_aeruginosa_strain_PASGNDM345_chromosome,_complete_genome	CP020703.1:3401482-3474958_Pseudomonas_aeruginosa_strain_PASGNDM345_chromosome,_complete_genome
C01196	ST308	ICETn43716385	CP020703.1:3401482-3474958_Pseudomonas_aeruginosa_strain_PASGNDM345_chromosome,_complete_genome	CP020703.1:3401482-3474958_Pseudomonas_aeruginosa_strain_PASGNDM345_chromosome,_complete_genome	100	117.139	22snp1indel	0.03	73477	0.498	CP020703.1:3401482-3474958_Pseudomonas_aeruginosa_strain_PASGNDM345_chromosome,_complete_genome	CP020703.1:3401482-3474958_Pseudomonas_aeruginosa_strain_PASGNDM345_chromosome,_complete_genome
C01201	ST308	ICETn43716385	CP020703.1:3401482-3474958_Pseudomonas_aeruginosa_strain_PASGNDM345_chromosome,_complete_genome	CP020703.1:3401482-3474958_Pseudomonas_aeruginosa_strain_PASGNDM345_chromosome,_complete_genome	100	138.12	20snp1indel	0.027	73477	0.5	CP020703.1:3401482-3474958_Pseudomonas_aeruginosa_strain_PASGNDM345_chromosome,_complete_genome	CP020703.1:3401482-3474958_Pseudomonas_aeruginosa_strain_PASGNDM345_chromosome,_complete_genome
C01206	ST308	ICETn43716385	CP020703.1:3401482-3474958_Pseudomonas_aeruginosa_strain_PASGNDM345_chromosome,_complete_genome	CP020703.1:3401482-3474958_Pseudomonas_aeruginosa_strain_PASGNDM345_chromosome,_complete_genome	100	112.229	20snp1indel	0.027	73477	0.498	CP020703.1:3401482-3474958_Pseudomonas_aeruginosa_strain_PASGNDM345_chromosome,_complete_genome	CP020703.1:3401482-3474958_Pseudomonas_aeruginosa_strain_PASGNDM345_chromosome,_complete_genome
C01237	ST308	ICETn43716385	CP020703.1:3401482-3474958_Pseudomonas_aeruginosa_strain_PASGNDM345_chromosome,_complete_genome	CP020703.1:3401482-3474958_Pseudomonas_aeruginosa_strain_PASGNDM345_chromosome,_complete_genome	100	85.987	22snp1indel	0.03	73477	0.5	CP020703.1:3401482-3474958_Pseudomonas_aeruginosa_strain_PASGNDM345_chromosome,_complete_genome	CP020703.1:3401482-3474958_Pseudomonas_aeruginosa_strain_PASGNDM345_chromosome,_complete_genome
C01238	ST308	ICETn43716385	CP020703.1:3401482-3474958_Pseudomonas_aeruginosa_strain_PASGNDM345_chromosome,_complete_genome	CP020703.1:3401482-3474958_Pseudomonas_aeruginosa_strain_PASGNDM345_chromosome,_complete_genome	100	82.911	22snp1indel	0.03	73477	0.497	CP020703.1:3401482-3474958_Pseudomonas_aeruginosa_strain_PASGNDM345_chromosome,_complete_genome	CP020703.1:3401482-3474958_Pseudomonas_aeruginosa_strain_PASGNDM345_chromosome,_complete_genome
C01243	ST308	ICETn43716385	CP020703.1:3401482-3474958_Pseudomonas_aeruginosa_strain_PASGNDM345_chromosome,_complete_genome	CP020703.1:3401482-3474958_Pseudomonas_aeruginosa_strain_PASGNDM345_chromosome,_complete_genome	100	117.273	27snp1indel	0.037	73477	0.494	CP020703.1:3401482-3474958_Pseudomonas_aeruginosa_strain_PASGNDM345_chromosome,_complete_genome	CP020703.1:3401482-3474958_Pseudomonas_aeruginosa_strain_PASGNDM345_chromosome,_complete_genome
C01244	ST308	ICETn43716385	CP020703.1:3401482-3474958_Pseudomonas_aeruginosa_strain_PASGNDM345_chromosome,_complete_genome	CP020703.1:3401482-3474958_Pseudomonas_aeruginosa_strain_PASGNDM345_chromosome,_complete_genome	100	145.129	22snp1indel	0.03	73477	0.498	CP020703.1:3401482-3474958_Pseudomonas_aeruginosa_strain_PASGNDM345_chromosome,_complete_genome	CP020703.1:3401482-3474958_Pseudomonas_aeruginosa_strain_PASGNDM345_chromosome,_complete_genome
C01245	ST308	ICETn43716385	CP020703.1:3401482-3474958_Pseudomonas_aeruginosa_strain_PASGNDM345_chromosome,_complete_genome	CP020703.1:3401482-3474958_Pseudomonas_aeruginosa_strain_PASGNDM345_chromosome,_complete_genome	100	93.778	18snp1indel	0.024	73477	0.5	CP020703.1:3401482-3474958_Pseudomonas_aeruginosa_strain_PASGNDM345_chromosome,_complete_genome	CP020703.1:3401482-3474958_Pseudomonas_aeruginosa_strain_PASGNDM345_chromosome,_complete_genome
C01248	ST308	ICETn43716385	CP020703.1:3401482-3474958_Pseudomonas_aeruginosa_strain_PASGNDM345_chromosome,_complete_genome	CP020703.1:3401482-3474958_Pseudomonas_aeruginosa_strain_PASGNDM345_chromosome,_complete_genome	100	110.454	25snp1indel	0.034	73477	0.498	CP020703.1:3401482-3474958_Pseudomonas_aeruginosa_strain_PASGNDM345_chromosome,_complete_genome	CP020703.1:3401482-3474958_Pseudomonas_aeruginosa_strain_PASGNDM345_chromosome,_complete_genome
C01267	ST308	ICETn43716385	CP020703.1:3401482-3474958_Pseudomonas_aeruginosa_strain_PASGNDM345_chromosome,_complete_genome	CP020703.1:3401482-3474958_Pseudomonas_aeruginosa_strain_PASGNDM345_chromosome,_complete_genome	100	167.858	17snp1indel	0.023	73477	0.5	CP020703.1:3401482-3474958_Pseudomonas_aeruginosa_strain_PASGNDM345_chromosome,_complete_genome	CP020703.1:3401482-3474958_Pseudomonas_aeruginosa_strain_PASGNDM345_chromosome,_complete_genome
C01295	ST308	ICETn43716385	CP020703.1:3401482-3474958_Pseudomonas_aeruginosa_strain_PASGNDM345_chromosome,_complete_genome	CP020703.1:3401482-3474958_Pseudomonas_aeruginosa_strain_PASGNDM345_chromosome,_complete_genome	100	92.33	21snp1indel	0.029	73477	0.497	CP020703.1:3401482-3474958_Pseudomonas_aeruginosa_strain_PASGNDM345_chromosome,_complete_genome	CP020703.1:3401482-3474958_Pseudomonas_aeruginosa_strain_PASGNDM345_chromosome,_complete_genome
C01305	ST308	ICETn43716385	CP020703.1:3401482-3474958_Pseudomonas_aeruginosa_strain_PASGNDM345_chromosome,_complete_genome	CP020703.1:3401482-3474958_Pseudomonas_aeruginosa_strain_PASGNDM345_chromosome,_complete_genome	100	154.364	26snp1indel	0.035	73477	0.498	CP020703.1:3401482-3474958_Pseudomonas_aeruginosa_strain_PASGNDM345_chromosome,_complete_genome	CP020703.1:3401482-3474958_Pseudomonas_aeruginosa_strain_PASGNDM345_chromosome,_complete_genome
C01336	ST308	ICETn43716385	CP020703.1:3401482-3474958_Pseudomonas_aeruginosa_strain_PASGNDM345_chromosome,_complete_genome	CP020703.1:3401482-3474958_Pseudomonas_aeruginosa_strain_PASGNDM345_chromosome,_complete_genome	100	119.972	22snp1indel	0.03	73477	0.5	CP020703.1:3401482-3474958_Pseudomonas_aeruginosa_strain_PASGNDM345_chromosome,_complete_genome	CP020703.1:3401482-3474958_Pseudomonas_aeruginosa_strain_PASGNDM345_chromosome,_complete_genome
C01337	ST308	ICETn43716385	CP020703.1:3401482-3474958_Pseudomonas_aeruginosa_strain_PASGNDM345_chromosome,_complete_genome	CP020703.1:3401482-3474958_Pseudomonas_aeruginosa_strain_PASGNDM345_chromosome,_complete_genome	100	97.622	27snp1indel	0.037	73477	0.497	CP020703.1:3401482-3474958_Pseudomonas_aeruginosa_strain_PASGNDM345_chromosome,_complete_genome	CP020703.1:3401482-3474958_Pseudomonas_aeruginosa_strain_PASGNDM345_chromosome,_complete_genome
C01338	ST308	ICETn43716385	CP020703.1:3401482-3474958_Pseudomonas_aeruginosa_strain_PASGNDM345_chromosome,_complete_genome	CP020703.1:3401482-3474958_Pseudomonas_aeruginosa_strain_PASGNDM345_chromosome,_complete_genome	100	193.38	17snp1indel	0.023	73477	0.5	CP020703.1:3401482-3474958_Pseudomonas_aeruginosa_strain_PASGNDM345_chromosome,_complete_genome	CP020703.1:3401482-3474958_Pseudomonas_aeruginosa_strain_PASGNDM345_chromosome,_complete_genome
C01339	ST308	ICETn43716385	CP020703.1:3401482-3474958_Pseudomonas_aeruginosa_strain_PASGNDM345_chromosome,_complete_genome	CP020703.1:3401482-3474958_Pseudomonas_aeruginosa_strain_PASGNDM345_chromosome,_complete_genome	100	104.484	19snp1indel	0.026	73477	0.5	CP020703.1:3401482-3474958_Pseudomonas_aeruginosa_strain_PASGNDM345_chromosome,_complete_genome	CP020703.1:3401482-3474958_Pseudomonas_aeruginosa_strain_PASGNDM345_chromosome,_complete_genome
C01340	ST308	ICETn43716385	CP020703.1:3401482-3474958_Pseudomonas_aeruginosa_strain_PASGNDM345_chromosome,_complete_genome	CP020703.1:3401482-3474958_Pseudomonas_aeruginosa_strain_PASGNDM345_chromosome,_complete_genome	100	95.127	22snp1indel	0.03	73477	0.497	CP020703.1:3401482-3474958_Pseudomonas_aeruginosa_strain_PASGNDM345_chromosome,_complete_genome	CP020703.1:3401482-3474958_Pseudomonas_aeruginosa_strain_PASGNDM345_chromosome,_complete_genome
C01390	ST308	ICETn43716385	CP020703.1:3401482-3474958_Pseudomonas_aeruginosa_strain_PASGNDM345_chromosome,_complete_genome	CP020703.1:3401482-3474958_Pseudomonas_aeruginosa_strain_PASGNDM345_chromosome,_complete_genome	100	147.86	20snp1indel	0.027	73477	0.496	CP020703.1:3401482-3474958_Pseudomonas_aeruginosa_strain_PASGNDM345_chromosome,_complete_genome	CP020703.1:3401482-3474958_Pseudomonas_aeruginosa_strain_PASGNDM345_chromosome,_complete_genome
C01391	ST308	ICETn43716385	CP020703.1:3401482-3474958_Pseudomonas_aeruginosa_strain_PASGNDM345_chromosome,_complete_genome	CP020703.1:3401482-3474958_Pseudomonas_aeruginosa_strain_PASGNDM345_chromosome,_complete_genome	100	113.216	26snp1indel	0.035	73477	0.498	CP020703.1:3401482-3474958_Pseudomonas_aeruginosa_strain_PASGNDM345_chromosome,_complete_genome	CP020703.1:3401482-3474958_Pseudomonas_aeruginosa_strain_PASGNDM345_chromosome,_complete_genome
C01395	ST308	ICETn43716385	CP020703.1:3401482-3474958_Pseudomonas_aeruginosa_strain_PASGNDM345_chromosome,_complete_genome	CP020703.1:3401482-3474958_Pseudomonas_aeruginosa_strain_PASGNDM345_chromosome,_complete_genome	100	184.243	19snp1indel	0.026	73477	0.5	CP020703.1:3401482-3474958_Pseudomonas_aeruginosa_strain_PASGNDM345_chromosome,_complete_genome	CP020703.1:3401482-3474958_Pseudomonas_aeruginosa_strain_PASGNDM345_chromosome,_complete_genome
C01399	ST308	ICETn43716385	CP020703.1:3401482-3474958_Pseudomonas_aeruginosa_strain_PASGNDM345_chromosome,_complete_genome	CP020703.1:3401482-3474958_Pseudomonas_aeruginosa_strain_PASGNDM345_chromosome,_complete_genome	100	103.536	22snp1indel	0.03	73477	0.498	CP020703.1:3401482-3474958_Pseudomonas_aeruginosa_strain_PASGNDM345_chromosome,_complete_genome	CP020703.1:3401482-3474958_Pseudomonas_aeruginosa_strain_PASGNDM345_chromosome,_complete_genome
C01412	ST308	ICETn43716385	CP020703.1:3401482-3474958_Pseudomonas_aeruginosa_strain_PASGNDM345_chromosome,_complete_genome	CP020703.1:3401482-3474958_Pseudomonas_aeruginosa_strain_PASGNDM345_chromosome,_complete_genome	100	123.247	21snp1indel	0.029	73477	0.5	CP020703.1:3401482-3474958_Pseudomonas_aeruginosa_strain_PASGNDM345_chromosome,_complete_genome	CP020703.1:3401482-3474958_Pseudomonas_aeruginosa_strain_PASGNDM345_chromosome,_complete_genome
C01429	ST308	ICETn43716385	CP020703.1:3401482-3474958_Pseudomonas_aeruginosa_strain_PASGNDM345_chromosome,_complete_genome	CP020703.1:3401482-3474958_Pseudomonas_aeruginosa_strain_PASGNDM345_chromosome,_complete_genome	100	126.172	18snp1indel	0.024	73477	0.497	CP020703.1:3401482-3474958_Pseudomonas_aeruginosa_strain_PASGNDM345_chromosome,_complete_genome	CP020703.1:3401482-3474958_Pseudomonas_aeruginosa_strain_PASGNDM345_chromosome,_complete_genome
C01446	ST308	ICETn43716385	CP020703.1:3401482-3474958_Pseudomonas_aeruginosa_strain_PASGNDM345_chromosome,_complete_genome	CP020703.1:3401482-3474958_Pseudomonas_aeruginosa_strain_PASGNDM345_chromosome,_complete_genome	100	119.2	26snp1indel	0.035	73477	0.498	CP020703.1:3401482-3474958_Pseudomonas_aeruginosa_strain_PASGNDM345_chromosome,_complete_genome	CP020703.1:3401482-3474958_Pseudomonas_aeruginosa_strain_PASGNDM345_chromosome,_complete_genome
C01447	ST308	ICETn43716385	CP020703.1:3401482-3474958_Pseudomonas_aeruginosa_strain_PASGNDM345_chromosome,_complete_genome	CP020703.1:3401482-3474958_Pseudomonas_aeruginosa_strain_PASGNDM345_chromosome,_complete_genome	99.999	121.118	31snp3indel	0.042	73477	0.5	CP020703.1:3401482-3474958_Pseudomonas_aeruginosa_strain_PASGNDM345_chromosome,_complete_genome	CP020703.1:3401482-3474958_Pseudomonas_aeruginosa_strain_PASGNDM345_chromosome,_complete_genome
C01448	ST308	ICETn43716385	CP020703.1:3401482-3474958_Pseudomonas_aeruginosa_strain_PASGNDM345_chromosome,_complete_genome	CP020703.1:3401482-3474958_Pseudomonas_aeruginosa_strain_PASGNDM345_chromosome,_complete_genome	100	93.522	23snp1indel	0.031	73477	0.497	CP020703.1:3401482-3474958_Pseudomonas_aeruginosa_strain_PASGNDM345_chromosome,_complete_genome	CP020703.1:3401482-3474958_Pseudomonas_aeruginosa_strain_PASGNDM345_chromosome,_complete_genome
C01494	ST308	ICETn43716385	CP020703.1:3401482-3474958_Pseudomonas_aeruginosa_strain_PASGNDM345_chromosome,_complete_genome	CP020703.1:3401482-3474958_Pseudomonas_aeruginosa_strain_PASGNDM345_chromosome,_complete_genome	100	99.844	18snp1indel	0.024	73477	0.497	CP020703.1:3401482-3474958_Pseudomonas_aeruginosa_strain_PASGNDM345_chromosome,_complete_genome	CP020703.1:3401482-3474958_Pseudomonas_aeruginosa_strain_PASGNDM345_chromosome,_complete_genome
C01495	ST308	ICETn43716385	CP020703.1:3401482-3474958_Pseudomonas_aeruginosa_strain_PASGNDM345_chromosome,_complete_genome	CP020703.1:3401482-3474958_Pseudomonas_aeruginosa_strain_PASGNDM345_chromosome,_complete_genome	100	111.612	22snp1indel	0.03	73477	0.497	CP020703.1:3401482-3474958_Pseudomonas_aeruginosa_strain_PASGNDM345_chromosome,_complete_genome	CP020703.1:3401482-3474958_Pseudomonas_aeruginosa_strain_PASGNDM345_chromosome,_complete_genome
C01505	ST308	ICETn43716385	CP020703.1:3401482-3474958_Pseudomonas_aeruginosa_strain_PASGNDM345_chromosome,_complete_genome	CP020703.1:3401482-3474958_Pseudomonas_aeruginosa_strain_PASGNDM345_chromosome,_complete_genome	100	103.585	22snp1indel	0.03	73477	0.498	CP020703.1:3401482-3474958_Pseudomonas_aeruginosa_strain_PASGNDM345_chromosome,_complete_genome	CP020703.1:3401482-3474958_Pseudomonas_aeruginosa_strain_PASGNDM345_chromosome,_complete_genome
C01528	ST308	ICETn43716385	CP020703.1:3401482-3474958_Pseudomonas_aeruginosa_strain_PASGNDM345_chromosome,_complete_genome	CP020703.1:3401482-3474958_Pseudomonas_aeruginosa_strain_PASGNDM345_chromosome,_complete_genome	100	96.936	20snp1indel	0.027	73477	0.498	CP020703.1:3401482-3474958_Pseudomonas_aeruginosa_strain_PASGNDM345_chromosome,_complete_genome	CP020703.1:3401482-3474958_Pseudomonas_aeruginosa_strain_PASGNDM345_chromosome,_complete_genome
C01571	ST308	ICETn43716385	CP020703.1:3401482-3474958_Pseudomonas_aeruginosa_strain_PASGNDM345_chromosome,_complete_genome	CP020703.1:3401482-3474958_Pseudomonas_aeruginosa_strain_PASGNDM345_chromosome,_complete_genome	100	132.991	20snp1indel	0.027	73477	0.496	CP020703.1:3401482-3474958_Pseudomonas_aeruginosa_strain_PASGNDM345_chromosome,_complete_genome	CP020703.1:3401482-3474958_Pseudomonas_aeruginosa_strain_PASGNDM345_chromosome,_complete_genome
C01572	ST308	ICETn43716385	CP020703.1:3401482-3474958_Pseudomonas_aeruginosa_strain_PASGNDM345_chromosome,_complete_genome	CP020703.1:3401482-3474958_Pseudomonas_aeruginosa_strain_PASGNDM345_chromosome,_complete_genome	100	99.355	24snp1indel	0.033	73477	0.493	CP020703.1:3401482-3474958_Pseudomonas_aeruginosa_strain_PASGNDM345_chromosome,_complete_genome	CP020703.1:3401482-3474958_Pseudomonas_aeruginosa_strain_PASGNDM345_chromosome,_complete_genome
C01578	ST308	ICETn43716385	CP020703.1:3401482-3474958_Pseudomonas_aeruginosa_strain_PASGNDM345_chromosome,_complete_genome	CP020703.1:3401482-3474958_Pseudomonas_aeruginosa_strain_PASGNDM345_chromosome,_complete_genome	100	172.251	48snp1indel	0.065	73477	0.499	CP020703.1:3401482-3474958_Pseudomonas_aeruginosa_strain_PASGNDM345_chromosome,_complete_genome	CP020703.1:3401482-3474958_Pseudomonas_aeruginosa_strain_PASGNDM345_chromosome,_complete_genome
C01591	ST308	ICETn43716385	CP020703.1:3401482-3474958_Pseudomonas_aeruginosa_strain_PASGNDM345_chromosome,_complete_genome	CP020703.1:3401482-3474958_Pseudomonas_aeruginosa_strain_PASGNDM345_chromosome,_complete_genome	100	124.757	19snp1indel	0.026	73477	0.5	CP020703.1:3401482-3474958_Pseudomonas_aeruginosa_strain_PASGNDM345_chromosome,_complete_genome	CP020703.1:3401482-3474958_Pseudomonas_aeruginosa_strain_PASGNDM345_chromosome,_complete_genome
C01603	ST308	ICETn43716385	CP020703.1:3401482-3474958_Pseudomonas_aeruginosa_strain_PASGNDM345_chromosome,_complete_genome	CP020703.1:3401482-3474958_Pseudomonas_aeruginosa_strain_PASGNDM345_chromosome,_complete_genome	100	96.696	30snp1indel	0.041	73477	0.497	CP020703.1:3401482-3474958_Pseudomonas_aeruginosa_strain_PASGNDM345_chromosome,_complete_genome	CP020703.1:3401482-3474958_Pseudomonas_aeruginosa_strain_PASGNDM345_chromosome,_complete_genome
C01623	ST308	ICETn43716385	CP020703.1:3401482-3474958_Pseudomonas_aeruginosa_strain_PASGNDM345_chromosome,_complete_genome	CP020703.1:3401482-3474958_Pseudomonas_aeruginosa_strain_PASGNDM345_chromosome,_complete_genome	100	84.672	21snp1indel	0.029	73477	0.5	CP020703.1:3401482-3474958_Pseudomonas_aeruginosa_strain_PASGNDM345_chromosome,_complete_genome	CP020703.1:3401482-3474958_Pseudomonas_aeruginosa_strain_PASGNDM345_chromosome,_complete_genome
C01657	ST308	ICETn43716385	CP020703.1:3401482-3474958_Pseudomonas_aeruginosa_strain_PASGNDM345_chromosome,_complete_genome	CP020703.1:3401482-3474958_Pseudomonas_aeruginosa_strain_PASGNDM345_chromosome,_complete_genome	100	78.8	18snp1indel	0.024	73477	0.5	CP020703.1:3401482-3474958_Pseudomonas_aeruginosa_strain_PASGNDM345_chromosome,_complete_genome	CP020703.1:3401482-3474958_Pseudomonas_aeruginosa_strain_PASGNDM345_chromosome,_complete_genome
C01681	ST308	ICETn43716385	CP020703.1:3401482-3474958_Pseudomonas_aeruginosa_strain_PASGNDM345_chromosome,_complete_genome	CP020703.1:3401482-3474958_Pseudomonas_aeruginosa_strain_PASGNDM345_chromosome,_complete_genome	100	161.478	22snp1indel	0.03	73477	0.496	CP020703.1:3401482-3474958_Pseudomonas_aeruginosa_strain_PASGNDM345_chromosome,_complete_genome	CP020703.1:3401482-3474958_Pseudomonas_aeruginosa_strain_PASGNDM345_chromosome,_complete_genome
C01683	ST308	ICETn43716385	CP020703.1:3401482-3474958_Pseudomonas_aeruginosa_strain_PASGNDM345_chromosome,_complete_genome	CP020703.1:3401482-3474958_Pseudomonas_aeruginosa_strain_PASGNDM345_chromosome,_complete_genome	100	102.916	52snp1indel	0.071	73477	0.5	CP020703.1:3401482-3474958_Pseudomonas_aeruginosa_strain_PASGNDM345_chromosome,_complete_genome	CP020703.1:3401482-3474958_Pseudomonas_aeruginosa_strain_PASGNDM345_chromosome,_complete_genome
C01695	ST308	ICETn43716385	CP020703.1:3401482-3474958_Pseudomonas_aeruginosa_strain_PASGNDM345_chromosome,_complete_genome	CP020703.1:3401482-3474958_Pseudomonas_aeruginosa_strain_PASGNDM345_chromosome,_complete_genome	100	159.605	21snp1indel	0.029	73477	0.497	CP020703.1:3401482-3474958_Pseudomonas_aeruginosa_strain_PASGNDM345_chromosome,_complete_genome	CP020703.1:3401482-3474958_Pseudomonas_aeruginosa_strain_PASGNDM345_chromosome,_complete_genome
C01716	ST308	ICETn43716385	CP020703.1:3401482-3474958_Pseudomonas_aeruginosa_strain_PASGNDM345_chromosome,_complete_genome	CP020703.1:3401482-3474958_Pseudomonas_aeruginosa_strain_PASGNDM345_chromosome,_complete_genome	100	92.945	22snp1indel	0.03	73477	0.497	CP020703.1:3401482-3474958_Pseudomonas_aeruginosa_strain_PASGNDM345_chromosome,_complete_genome	CP020703.1:3401482-3474958_Pseudomonas_aeruginosa_strain_PASGNDM345_chromosome,_complete_genome
C01727	ST308	ICETn43716385	CP020703.1:3401482-3474958_Pseudomonas_aeruginosa_strain_PASGNDM345_chromosome,_complete_genome	CP020703.1:3401482-3474958_Pseudomonas_aeruginosa_strain_PASGNDM345_chromosome,_complete_genome	100	91.601	22snp1indel	0.03	73477	0.5	CP020703.1:3401482-3474958_Pseudomonas_aeruginosa_strain_PASGNDM345_chromosome,_complete_genome	CP020703.1:3401482-3474958_Pseudomonas_aeruginosa_strain_PASGNDM345_chromosome,_complete_genome
C01747	ST308	ICETn43716385	CP020703.1:3401482-3474958_Pseudomonas_aeruginosa_strain_PASGNDM345_chromosome,_complete_genome	CP020703.1:3401482-3474958_Pseudomonas_aeruginosa_strain_PASGNDM345_chromosome,_complete_genome	100	90.059	24snp1indel	0.033	73477	0.497	CP020703.1:3401482-3474958_Pseudomonas_aeruginosa_strain_PASGNDM345_chromosome,_complete_genome	CP020703.1:3401482-3474958_Pseudomonas_aeruginosa_strain_PASGNDM345_chromosome,_complete_genome
C01756	ST308	ICETn43716385	CP020703.1:3401482-3474958_Pseudomonas_aeruginosa_strain_PASGNDM345_chromosome,_complete_genome	CP020703.1:3401482-3474958_Pseudomonas_aeruginosa_strain_PASGNDM345_chromosome,_complete_genome	100	97.207	19snp1indel	0.026	73477	0.5	CP020703.1:3401482-3474958_Pseudomonas_aeruginosa_strain_PASGNDM345_chromosome,_complete_genome	CP020703.1:3401482-3474958_Pseudomonas_aeruginosa_strain_PASGNDM345_chromosome,_complete_genome
C01758	ST308	ICETn43716385	CP020703.1:3401482-3474958_Pseudomonas_aeruginosa_strain_PASGNDM345_chromosome,_complete_genome	CP020703.1:3401482-3474958_Pseudomonas_aeruginosa_strain_PASGNDM345_chromosome,_complete_genome	100	116.611	21snp1indel	0.029	73477	0.5	CP020703.1:3401482-3474958_Pseudomonas_aeruginosa_strain_PASGNDM345_chromosome,_complete_genome	CP020703.1:3401482-3474958_Pseudomonas_aeruginosa_strain_PASGNDM345_chromosome,_complete_genome
C01776	ST308	ICETn43716385	CP020703.1:3401482-3474958_Pseudomonas_aeruginosa_strain_PASGNDM345_chromosome,_complete_genome	CP020703.1:3401482-3474958_Pseudomonas_aeruginosa_strain_PASGNDM345_chromosome,_complete_genome	100	99.86	26snp1indel	0.035	73477	0.497	CP020703.1:3401482-3474958_Pseudomonas_aeruginosa_strain_PASGNDM345_chromosome,_complete_genome	CP020703.1:3401482-3474958_Pseudomonas_aeruginosa_strain_PASGNDM345_chromosome,_complete_genome
C01809	ST308	ICETn43716385	CP020703.1:3401482-3474958_Pseudomonas_aeruginosa_strain_PASGNDM345_chromosome,_complete_genome	CP020703.1:3401482-3474958_Pseudomonas_aeruginosa_strain_PASGNDM345_chromosome,_complete_genome	100	113.758	19snp1indel	0.026	73477	0.5	CP020703.1:3401482-3474958_Pseudomonas_aeruginosa_strain_PASGNDM345_chromosome,_complete_genome	CP020703.1:3401482-3474958_Pseudomonas_aeruginosa_strain_PASGNDM345_chromosome,_complete_genome
C01812	ST308	ICETn43716385	CP020703.1:3401482-3474958_Pseudomonas_aeruginosa_strain_PASGNDM345_chromosome,_complete_genome	CP020703.1:3401482-3474958_Pseudomonas_aeruginosa_strain_PASGNDM345_chromosome,_complete_genome	100	87.905	23snp1indel	0.031	73477	0.496	CP020703.1:3401482-3474958_Pseudomonas_aeruginosa_strain_PASGNDM345_chromosome,_complete_genome	CP020703.1:3401482-3474958_Pseudomonas_aeruginosa_strain_PASGNDM345_chromosome,_complete_genome
C01813	ST308	ICETn43716385	CP020703.1:3401482-3474958_Pseudomonas_aeruginosa_strain_PASGNDM345_chromosome,_complete_genome	CP020703.1:3401482-3474958_Pseudomonas_aeruginosa_strain_PASGNDM345_chromosome,_complete_genome	100	130.366	20snp1indel	0.027	73477	0.5	CP020703.1:3401482-3474958_Pseudomonas_aeruginosa_strain_PASGNDM345_chromosome,_complete_genome	CP020703.1:3401482-3474958_Pseudomonas_aeruginosa_strain_PASGNDM345_chromosome,_complete_genome
C01835	ST308	ICETn43716385	CP020703.1:3401482-3474958_Pseudomonas_aeruginosa_strain_PASGNDM345_chromosome,_complete_genome	CP020703.1:3401482-3474958_Pseudomonas_aeruginosa_strain_PASGNDM345_chromosome,_complete_genome	100	93.917	24snp1indel	0.033	73477	0.496	CP020703.1:3401482-3474958_Pseudomonas_aeruginosa_strain_PASGNDM345_chromosome,_complete_genome	CP020703.1:3401482-3474958_Pseudomonas_aeruginosa_strain_PASGNDM345_chromosome,_complete_genome
C01843	ST308	ICETn43716385	CP020703.1:3401482-3474958_Pseudomonas_aeruginosa_strain_PASGNDM345_chromosome,_complete_genome	CP020703.1:3401482-3474958_Pseudomonas_aeruginosa_strain_PASGNDM345_chromosome,_complete_genome	100	107.078	24snp1indel	0.033	73477	0.492	CP020703.1:3401482-3474958_Pseudomonas_aeruginosa_strain_PASGNDM345_chromosome,_complete_genome	CP020703.1:3401482-3474958_Pseudomonas_aeruginosa_strain_PASGNDM345_chromosome,_complete_genome
C01844	ST308	ICETn43716385	CP020703.1:3401482-3474958_Pseudomonas_aeruginosa_strain_PASGNDM345_chromosome,_complete_genome	CP020703.1:3401482-3474958_Pseudomonas_aeruginosa_strain_PASGNDM345_chromosome,_complete_genome	100	153.402	19snp1indel	0.026	73477	0.5	CP020703.1:3401482-3474958_Pseudomonas_aeruginosa_strain_PASGNDM345_chromosome,_complete_genome	CP020703.1:3401482-3474958_Pseudomonas_aeruginosa_strain_PASGNDM345_chromosome,_complete_genome
C01845	ST308	ICETn43716385	CP020703.1:3401482-3474958_Pseudomonas_aeruginosa_strain_PASGNDM345_chromosome,_complete_genome	CP020703.1:3401482-3474958_Pseudomonas_aeruginosa_strain_PASGNDM345_chromosome,_complete_genome	100	153.212	18snp1indel	0.024	73477	0.5	CP020703.1:3401482-3474958_Pseudomonas_aeruginosa_strain_PASGNDM345_chromosome,_complete_genome	CP020703.1:3401482-3474958_Pseudomonas_aeruginosa_strain_PASGNDM345_chromosome,_complete_genome
C01863	ST308	ICETn43716385	CP020703.1:3401482-3474958_Pseudomonas_aeruginosa_strain_PASGNDM345_chromosome,_complete_genome	CP020703.1:3401482-3474958_Pseudomonas_aeruginosa_strain_PASGNDM345_chromosome,_complete_genome	100	103.523	21snp1indel	0.029	73477	0.5	CP020703.1:3401482-3474958_Pseudomonas_aeruginosa_strain_PASGNDM345_chromosome,_complete_genome	CP020703.1:3401482-3474958_Pseudomonas_aeruginosa_strain_PASGNDM345_chromosome,_complete_genome
C01871	ST308	ICETn43716385	CP020703.1:3401482-3474958_Pseudomonas_aeruginosa_strain_PASGNDM345_chromosome,_complete_genome	CP020703.1:3401482-3474958_Pseudomonas_aeruginosa_strain_PASGNDM345_chromosome,_complete_genome	100	104.279	22snp1indel	0.03	73477	0.497	CP020703.1:3401482-3474958_Pseudomonas_aeruginosa_strain_PASGNDM345_chromosome,_complete_genome	CP020703.1:3401482-3474958_Pseudomonas_aeruginosa_strain_PASGNDM345_chromosome,_complete_genome
C01872	ST308	ICETn43716385	CP020703.1:3401482-3474958_Pseudomonas_aeruginosa_strain_PASGNDM345_chromosome,_complete_genome	CP020703.1:3401482-3474958_Pseudomonas_aeruginosa_strain_PASGNDM345_chromosome,_complete_genome	100	147.129	20snp1indel	0.027	73477	0.494	CP020703.1:3401482-3474958_Pseudomonas_aeruginosa_strain_PASGNDM345_chromosome,_complete_genome	CP020703.1:3401482-3474958_Pseudomonas_aeruginosa_strain_PASGNDM345_chromosome,_complete_genome
C01873	ST308	ICETn43716385	CP020703.1:3401482-3474958_Pseudomonas_aeruginosa_strain_PASGNDM345_chromosome,_complete_genome	CP020703.1:3401482-3474958_Pseudomonas_aeruginosa_strain_PASGNDM345_chromosome,_complete_genome	100	106.227	37snp1indel	0.05	73477	0.5	CP020703.1:3401482-3474958_Pseudomonas_aeruginosa_strain_PASGNDM345_chromosome,_complete_genome	CP020703.1:3401482-3474958_Pseudomonas_aeruginosa_strain_PASGNDM345_chromosome,_complete_genome
C01877	ST308	ICETn43716385	CP020703.1:3401482-3474958_Pseudomonas_aeruginosa_strain_PASGNDM345_chromosome,_complete_genome	CP020703.1:3401482-3474958_Pseudomonas_aeruginosa_strain_PASGNDM345_chromosome,_complete_genome	100	159.812	22snp1indel	0.03	73477	0.5	CP020703.1:3401482-3474958_Pseudomonas_aeruginosa_strain_PASGNDM345_chromosome,_complete_genome	CP020703.1:3401482-3474958_Pseudomonas_aeruginosa_strain_PASGNDM345_chromosome,_complete_genome
C01883	ST308	ICETn43716385	CP020703.1:3401482-3474958_Pseudomonas_aeruginosa_strain_PASGNDM345_chromosome,_complete_genome	CP020703.1:3401482-3474958_Pseudomonas_aeruginosa_strain_PASGNDM345_chromosome,_complete_genome	100	99.358	20snp1indel	0.027	73477	0.5	CP020703.1:3401482-3474958_Pseudomonas_aeruginosa_strain_PASGNDM345_chromosome,_complete_genome	CP020703.1:3401482-3474958_Pseudomonas_aeruginosa_strain_PASGNDM345_chromosome,_complete_genome
C01888	ST308	ICETn43716385	CP020703.1:3401482-3474958_Pseudomonas_aeruginosa_strain_PASGNDM345_chromosome,_complete_genome	CP020703.1:3401482-3474958_Pseudomonas_aeruginosa_strain_PASGNDM345_chromosome,_complete_genome	100	90.889	22snp1indel	0.03	73477	0.5	CP020703.1:3401482-3474958_Pseudomonas_aeruginosa_strain_PASGNDM345_chromosome,_complete_genome	CP020703.1:3401482-3474958_Pseudomonas_aeruginosa_strain_PASGNDM345_chromosome,_complete_genome
C01889	ST308	ICETn43716385	CP020703.1:3401482-3474958_Pseudomonas_aeruginosa_strain_PASGNDM345_chromosome,_complete_genome	CP020703.1:3401482-3474958_Pseudomonas_aeruginosa_strain_PASGNDM345_chromosome,_complete_genome	100	94.348	23snp1indel	0.031	73477	0.497	CP020703.1:3401482-3474958_Pseudomonas_aeruginosa_strain_PASGNDM345_chromosome,_complete_genome	CP020703.1:3401482-3474958_Pseudomonas_aeruginosa_strain_PASGNDM345_chromosome,_complete_genome
C01890	ST308	ICETn43716385	CP020703.1:3401482-3474958_Pseudomonas_aeruginosa_strain_PASGNDM345_chromosome,_complete_genome	CP020703.1:3401482-3474958_Pseudomonas_aeruginosa_strain_PASGNDM345_chromosome,_complete_genome	100	107.559	29snp1indel	0.039	73477	0.497	CP020703.1:3401482-3474958_Pseudomonas_aeruginosa_strain_PASGNDM345_chromosome,_complete_genome	CP020703.1:3401482-3474958_Pseudomonas_aeruginosa_strain_PASGNDM345_chromosome,_complete_genome
C01907	ST308	ICETn43716385	CP020703.1:3401482-3474958_Pseudomonas_aeruginosa_strain_PASGNDM345_chromosome,_complete_genome	CP020703.1:3401482-3474958_Pseudomonas_aeruginosa_strain_PASGNDM345_chromosome,_complete_genome	100	117.498	21snp1indel	0.029	73477	0.498	CP020703.1:3401482-3474958_Pseudomonas_aeruginosa_strain_PASGNDM345_chromosome,_complete_genome	CP020703.1:3401482-3474958_Pseudomonas_aeruginosa_strain_PASGNDM345_chromosome,_complete_genome
C01914	ST308	ICETn43716385	CP020703.1:3401482-3474958_Pseudomonas_aeruginosa_strain_PASGNDM345_chromosome,_complete_genome	CP020703.1:3401482-3474958_Pseudomonas_aeruginosa_strain_PASGNDM345_chromosome,_complete_genome	100	98.769	22snp1indel	0.03	73477	0.494	CP020703.1:3401482-3474958_Pseudomonas_aeruginosa_strain_PASGNDM345_chromosome,_complete_genome	CP020703.1:3401482-3474958_Pseudomonas_aeruginosa_strain_PASGNDM345_chromosome,_complete_genome
C01921	ST308	ICETn43716385	CP020703.1:3401482-3474958_Pseudomonas_aeruginosa_strain_PASGNDM345_chromosome,_complete_genome	CP020703.1:3401482-3474958_Pseudomonas_aeruginosa_strain_PASGNDM345_chromosome,_complete_genome	100	89.758	29snp1indel	0.039	73477	0.5	CP020703.1:3401482-3474958_Pseudomonas_aeruginosa_strain_PASGNDM345_chromosome,_complete_genome	CP020703.1:3401482-3474958_Pseudomonas_aeruginosa_strain_PASGNDM345_chromosome,_complete_genome
C01922	ST308	ICETn43716385	CP020703.1:3401482-3474958_Pseudomonas_aeruginosa_strain_PASGNDM345_chromosome,_complete_genome	CP020703.1:3401482-3474958_Pseudomonas_aeruginosa_strain_PASGNDM345_chromosome,_complete_genome	100	167.78	17snp1indel	0.023	73477	0.495	CP020703.1:3401482-3474958_Pseudomonas_aeruginosa_strain_PASGNDM345_chromosome,_complete_genome	CP020703.1:3401482-3474958_Pseudomonas_aeruginosa_strain_PASGNDM345_chromosome,_complete_genome
C01958	ST308	ICETn43716385	CP020703.1:3401482-3474958_Pseudomonas_aeruginosa_strain_PASGNDM345_chromosome,_complete_genome	CP020703.1:3401482-3474958_Pseudomonas_aeruginosa_strain_PASGNDM345_chromosome,_complete_genome	100	151.265	19snp1indel	0.026	73477	0.5	CP020703.1:3401482-3474958_Pseudomonas_aeruginosa_strain_PASGNDM345_chromosome,_complete_genome	CP020703.1:3401482-3474958_Pseudomonas_aeruginosa_strain_PASGNDM345_chromosome,_complete_genome
C01965	ST308	ICETn43716385	CP020703.1:3401482-3474958_Pseudomonas_aeruginosa_strain_PASGNDM345_chromosome,_complete_genome	CP020703.1:3401482-3474958_Pseudomonas_aeruginosa_strain_PASGNDM345_chromosome,_complete_genome	100	94.393	22snp1indel	0.03	73477	0.5	CP020703.1:3401482-3474958_Pseudomonas_aeruginosa_strain_PASGNDM345_chromosome,_complete_genome	CP020703.1:3401482-3474958_Pseudomonas_aeruginosa_strain_PASGNDM345_chromosome,_complete_genome
C01978	ST308	ICETn43716385	CP020703.1:3401482-3474958_Pseudomonas_aeruginosa_strain_PASGNDM345_chromosome,_complete_genome	CP020703.1:3401482-3474958_Pseudomonas_aeruginosa_strain_PASGNDM345_chromosome,_complete_genome	100	150.069	21snp1indel	0.029	73477	0.5	CP020703.1:3401482-3474958_Pseudomonas_aeruginosa_strain_PASGNDM345_chromosome,_complete_genome	CP020703.1:3401482-3474958_Pseudomonas_aeruginosa_strain_PASGNDM345_chromosome,_complete_genome
C01992	ST308	ICETn43716385	CP020703.1:3401482-3474958_Pseudomonas_aeruginosa_strain_PASGNDM345_chromosome,_complete_genome	CP020703.1:3401482-3474958_Pseudomonas_aeruginosa_strain_PASGNDM345_chromosome,_complete_genome	100	171.054	22snp1indel	0.03	73477	0.499	CP020703.1:3401482-3474958_Pseudomonas_aeruginosa_strain_PASGNDM345_chromosome,_complete_genome	CP020703.1:3401482-3474958_Pseudomonas_aeruginosa_strain_PASGNDM345_chromosome,_complete_genome
C01996	ST308	ICETn43716385	CP020703.1:3401482-3474958_Pseudomonas_aeruginosa_strain_PASGNDM345_chromosome,_complete_genome	CP020703.1:3401482-3474958_Pseudomonas_aeruginosa_strain_PASGNDM345_chromosome,_complete_genome	100	100.234	27snp1indel	0.037	73477	0.5	CP020703.1:3401482-3474958_Pseudomonas_aeruginosa_strain_PASGNDM345_chromosome,_complete_genome	CP020703.1:3401482-3474958_Pseudomonas_aeruginosa_strain_PASGNDM345_chromosome,_complete_genome
C02021	ST308	ICETn43716385	CP020703.1:3401482-3474958_Pseudomonas_aeruginosa_strain_PASGNDM345_chromosome,_complete_genome	CP020703.1:3401482-3474958_Pseudomonas_aeruginosa_strain_PASGNDM345_chromosome,_complete_genome	100	95.121	17snp1indel	0.023	73477	0.5	CP020703.1:3401482-3474958_Pseudomonas_aeruginosa_strain_PASGNDM345_chromosome,_complete_genome	CP020703.1:3401482-3474958_Pseudomonas_aeruginosa_strain_PASGNDM345_chromosome,_complete_genome
C02071	ST308	ICETn43716385	CP020703.1:3401482-3474958_Pseudomonas_aeruginosa_strain_PASGNDM345_chromosome,_complete_genome	CP020703.1:3401482-3474958_Pseudomonas_aeruginosa_strain_PASGNDM345_chromosome,_complete_genome	100	111.165	20snp1indel	0.027	73477	0.498	CP020703.1:3401482-3474958_Pseudomonas_aeruginosa_strain_PASGNDM345_chromosome,_complete_genome	CP020703.1:3401482-3474958_Pseudomonas_aeruginosa_strain_PASGNDM345_chromosome,_complete_genome
C02091	ST308	ICETn43716385	CP020703.1:3401482-3474958_Pseudomonas_aeruginosa_strain_PASGNDM345_chromosome,_complete_genome	CP020703.1:3401482-3474958_Pseudomonas_aeruginosa_strain_PASGNDM345_chromosome,_complete_genome	100	167.926	21snp1indel	0.029	73477	0.5	CP020703.1:3401482-3474958_Pseudomonas_aeruginosa_strain_PASGNDM345_chromosome,_complete_genome	CP020703.1:3401482-3474958_Pseudomonas_aeruginosa_strain_PASGNDM345_chromosome,_complete_genome
C02092	ST308	ICETn43716385	CP020703.1:3401482-3474958_Pseudomonas_aeruginosa_strain_PASGNDM345_chromosome,_complete_genome	CP020703.1:3401482-3474958_Pseudomonas_aeruginosa_strain_PASGNDM345_chromosome,_complete_genome	100	92.381	20snp1indel	0.027	73477	0.5	CP020703.1:3401482-3474958_Pseudomonas_aeruginosa_strain_PASGNDM345_chromosome,_complete_genome	CP020703.1:3401482-3474958_Pseudomonas_aeruginosa_strain_PASGNDM345_chromosome,_complete_genome
C02099	ST308	ICETn43716385	CP020703.1:3401482-3474958_Pseudomonas_aeruginosa_strain_PASGNDM345_chromosome,_complete_genome	CP020703.1:3401482-3474958_Pseudomonas_aeruginosa_strain_PASGNDM345_chromosome,_complete_genome	100	113.397	20snp1indel	0.027	73477	0.495	CP020703.1:3401482-3474958_Pseudomonas_aeruginosa_strain_PASGNDM345_chromosome,_complete_genome	CP020703.1:3401482-3474958_Pseudomonas_aeruginosa_strain_PASGNDM345_chromosome,_complete_genome
C02120	ST308	ICETn43716385	CP020703.1:3401482-3474958_Pseudomonas_aeruginosa_strain_PASGNDM345_chromosome,_complete_genome	CP020703.1:3401482-3474958_Pseudomonas_aeruginosa_strain_PASGNDM345_chromosome,_complete_genome	100	99.199	24snp1indel	0.033	73477	0.5	CP020703.1:3401482-3474958_Pseudomonas_aeruginosa_strain_PASGNDM345_chromosome,_complete_genome	CP020703.1:3401482-3474958_Pseudomonas_aeruginosa_strain_PASGNDM345_chromosome,_complete_genome
C02123	ST308	ICETn43716385	CP020703.1:3401482-3474958_Pseudomonas_aeruginosa_strain_PASGNDM345_chromosome,_complete_genome	CP020703.1:3401482-3474958_Pseudomonas_aeruginosa_strain_PASGNDM345_chromosome,_complete_genome	100	114.239	22snp1indel	0.03	73477	0.5	CP020703.1:3401482-3474958_Pseudomonas_aeruginosa_strain_PASGNDM345_chromosome,_complete_genome	CP020703.1:3401482-3474958_Pseudomonas_aeruginosa_strain_PASGNDM345_chromosome,_complete_genome
C02164	ST308	ICETn43716385	CP020703.1:3401482-3474958_Pseudomonas_aeruginosa_strain_PASGNDM345_chromosome,_complete_genome	CP020703.1:3401482-3474958_Pseudomonas_aeruginosa_strain_PASGNDM345_chromosome,_complete_genome	100	126.63	23snp1indel	0.031	73477	0.496	CP020703.1:3401482-3474958_Pseudomonas_aeruginosa_strain_PASGNDM345_chromosome,_complete_genome	CP020703.1:3401482-3474958_Pseudomonas_aeruginosa_strain_PASGNDM345_chromosome,_complete_genome
C02170	ST308	ICETn43716385	CP020703.1:3401482-3474958_Pseudomonas_aeruginosa_strain_PASGNDM345_chromosome,_complete_genome	CP020703.1:3401482-3474958_Pseudomonas_aeruginosa_strain_PASGNDM345_chromosome,_complete_genome	100	118.664	21snp1indel	0.029	73477	0.5	CP020703.1:3401482-3474958_Pseudomonas_aeruginosa_strain_PASGNDM345_chromosome,_complete_genome	CP020703.1:3401482-3474958_Pseudomonas_aeruginosa_strain_PASGNDM345_chromosome,_complete_genome
C02191	ST308	ICETn43716385	CP020703.1:3401482-3474958_Pseudomonas_aeruginosa_strain_PASGNDM345_chromosome,_complete_genome	CP020703.1:3401482-3474958_Pseudomonas_aeruginosa_strain_PASGNDM345_chromosome,_complete_genome	100	175.184	20snp1indel	0.027	73477	0.5	CP020703.1:3401482-3474958_Pseudomonas_aeruginosa_strain_PASGNDM345_chromosome,_complete_genome	CP020703.1:3401482-3474958_Pseudomonas_aeruginosa_strain_PASGNDM345_chromosome,_complete_genome
C02223	ST308	ICETn43716385	CP020703.1:3401482-3474958_Pseudomonas_aeruginosa_strain_PASGNDM345_chromosome,_complete_genome	CP020703.1:3401482-3474958_Pseudomonas_aeruginosa_strain_PASGNDM345_chromosome,_complete_genome	100	100.013	21snp1indel	0.029	73477	0.498	CP020703.1:3401482-3474958_Pseudomonas_aeruginosa_strain_PASGNDM345_chromosome,_complete_genome	CP020703.1:3401482-3474958_Pseudomonas_aeruginosa_strain_PASGNDM345_chromosome,_complete_genome
C02224	ST308	ICETn43716385	CP020703.1:3401482-3474958_Pseudomonas_aeruginosa_strain_PASGNDM345_chromosome,_complete_genome	CP020703.1:3401482-3474958_Pseudomonas_aeruginosa_strain_PASGNDM345_chromosome,_complete_genome	100	110.384	21snp1indel	0.029	73477	0.5	CP020703.1:3401482-3474958_Pseudomonas_aeruginosa_strain_PASGNDM345_chromosome,_complete_genome	CP020703.1:3401482-3474958_Pseudomonas_aeruginosa_strain_PASGNDM345_chromosome,_complete_genome
C02244	Unknown_ST	ICETn43716385	CP020703.1:3401482-3474958_Pseudomonas_aeruginosa_strain_PASGNDM345_chromosome,_complete_genome	CP020703.1:3401482-3474958_Pseudomonas_aeruginosa_strain_PASGNDM345_chromosome,_complete_genome	100	26.568	34snp1indel	0.046	73477	0.5	CP020703.1:3401482-3474958_Pseudomonas_aeruginosa_strain_PASGNDM345_chromosome,_complete_genome	CP020703.1:3401482-3474958_Pseudomonas_aeruginosa_strain_PASGNDM345_chromosome,_complete_genome
C02247	ST308	ICETn43716385	CP020703.1:3401482-3474958_Pseudomonas_aeruginosa_strain_PASGNDM345_chromosome,_complete_genome	CP020703.1:3401482-3474958_Pseudomonas_aeruginosa_strain_PASGNDM345_chromosome,_complete_genome	100	160.073	20snp1indel	0.027	73477	0.497	CP020703.1:3401482-3474958_Pseudomonas_aeruginosa_strain_PASGNDM345_chromosome,_complete_genome	CP020703.1:3401482-3474958_Pseudomonas_aeruginosa_strain_PASGNDM345_chromosome,_complete_genome
C02252	ST308	ICETn43716385	CP020703.1:3401482-3474958_Pseudomonas_aeruginosa_strain_PASGNDM345_chromosome,_complete_genome	CP020703.1:3401482-3474958_Pseudomonas_aeruginosa_strain_PASGNDM345_chromosome,_complete_genome	99.999	289.304	112snp2indel	0.152	73477	0.5	CP020703.1:3401482-3474958_Pseudomonas_aeruginosa_strain_PASGNDM345_chromosome,_complete_genome	CP020703.1:3401482-3474958_Pseudomonas_aeruginosa_strain_PASGNDM345_chromosome,_complete_genome
C02263	ST308	ICETn43716385	CP020703.1:3401482-3474958_Pseudomonas_aeruginosa_strain_PASGNDM345_chromosome,_complete_genome	CP020703.1:3401482-3474958_Pseudomonas_aeruginosa_strain_PASGNDM345_chromosome,_complete_genome	100	92.69	21snp1indel	0.029	73477	0.5	CP020703.1:3401482-3474958_Pseudomonas_aeruginosa_strain_PASGNDM345_chromosome,_complete_genome	CP020703.1:3401482-3474958_Pseudomonas_aeruginosa_strain_PASGNDM345_chromosome,_complete_genome
C02288	ST308	ICETn43716385	CP020703.1:3401482-3474958_Pseudomonas_aeruginosa_strain_PASGNDM345_chromosome,_complete_genome	CP020703.1:3401482-3474958_Pseudomonas_aeruginosa_strain_PASGNDM345_chromosome,_complete_genome	100	100.288	21snp1indel	0.029	73477	0.497	CP020703.1:3401482-3474958_Pseudomonas_aeruginosa_strain_PASGNDM345_chromosome,_complete_genome	CP020703.1:3401482-3474958_Pseudomonas_aeruginosa_strain_PASGNDM345_chromosome,_complete_genome
C02318	ST308	ICETn43716385	CP020703.1:3401482-3474958_Pseudomonas_aeruginosa_strain_PASGNDM345_chromosome,_complete_genome	CP020703.1:3401482-3474958_Pseudomonas_aeruginosa_strain_PASGNDM345_chromosome,_complete_genome	100	112.56	18snp1indel	0.024	73477	0.496	CP020703.1:3401482-3474958_Pseudomonas_aeruginosa_strain_PASGNDM345_chromosome,_complete_genome	CP020703.1:3401482-3474958_Pseudomonas_aeruginosa_strain_PASGNDM345_chromosome,_complete_genome
C02322	ST308	ICETn43716385	CP020703.1:3401482-3474958_Pseudomonas_aeruginosa_strain_PASGNDM345_chromosome,_complete_genome	CP020703.1:3401482-3474958_Pseudomonas_aeruginosa_strain_PASGNDM345_chromosome,_complete_genome	100	172.631	20snp1indel	0.027	73477	0.498	CP020703.1:3401482-3474958_Pseudomonas_aeruginosa_strain_PASGNDM345_chromosome,_complete_genome	CP020703.1:3401482-3474958_Pseudomonas_aeruginosa_strain_PASGNDM345_chromosome,_complete_genome
C02329	ST308	ICETn43716385	CP020703.1:3401482-3474958_Pseudomonas_aeruginosa_strain_PASGNDM345_chromosome,_complete_genome	CP020703.1:3401482-3474958_Pseudomonas_aeruginosa_strain_PASGNDM345_chromosome,_complete_genome	100	107.736	19snp1indel	0.026	73477	0.5	CP020703.1:3401482-3474958_Pseudomonas_aeruginosa_strain_PASGNDM345_chromosome,_complete_genome	CP020703.1:3401482-3474958_Pseudomonas_aeruginosa_strain_PASGNDM345_chromosome,_complete_genome
C02340	ST308	ICETn43716385	CP020703.1:3401482-3474958_Pseudomonas_aeruginosa_strain_PASGNDM345_chromosome,_complete_genome	CP020703.1:3401482-3474958_Pseudomonas_aeruginosa_strain_PASGNDM345_chromosome,_complete_genome	100	92.029	21snp1indel	0.029	73477	0.497	CP020703.1:3401482-3474958_Pseudomonas_aeruginosa_strain_PASGNDM345_chromosome,_complete_genome	CP020703.1:3401482-3474958_Pseudomonas_aeruginosa_strain_PASGNDM345_chromosome,_complete_genome
C02345	ST308	ICETn43716385	CP020703.1:3401482-3474958_Pseudomonas_aeruginosa_strain_PASGNDM345_chromosome,_complete_genome	CP020703.1:3401482-3474958_Pseudomonas_aeruginosa_strain_PASGNDM345_chromosome,_complete_genome	100	113.6	37snp1indel	0.05	73477	0.497	CP020703.1:3401482-3474958_Pseudomonas_aeruginosa_strain_PASGNDM345_chromosome,_complete_genome	CP020703.1:3401482-3474958_Pseudomonas_aeruginosa_strain_PASGNDM345_chromosome,_complete_genome
C02349	ST308	ICETn43716385	CP020703.1:3401482-3474958_Pseudomonas_aeruginosa_strain_PASGNDM345_chromosome,_complete_genome	CP020703.1:3401482-3474958_Pseudomonas_aeruginosa_strain_PASGNDM345_chromosome,_complete_genome	100	96.471	23snp1indel	0.031	73477	0.5	CP020703.1:3401482-3474958_Pseudomonas_aeruginosa_strain_PASGNDM345_chromosome,_complete_genome	CP020703.1:3401482-3474958_Pseudomonas_aeruginosa_strain_PASGNDM345_chromosome,_complete_genome
C02357	ST308	ICETn43716385	CP020703.1:3401482-3474958_Pseudomonas_aeruginosa_strain_PASGNDM345_chromosome,_complete_genome	CP020703.1:3401482-3474958_Pseudomonas_aeruginosa_strain_PASGNDM345_chromosome,_complete_genome	100	144.211	19snp1indel	0.026	73477	0.5	CP020703.1:3401482-3474958_Pseudomonas_aeruginosa_strain_PASGNDM345_chromosome,_complete_genome	CP020703.1:3401482-3474958_Pseudomonas_aeruginosa_strain_PASGNDM345_chromosome,_complete_genome
C02358	ST308	ICETn43716385	CP020703.1:3401482-3474958_Pseudomonas_aeruginosa_strain_PASGNDM345_chromosome,_complete_genome	CP020703.1:3401482-3474958_Pseudomonas_aeruginosa_strain_PASGNDM345_chromosome,_complete_genome	99.999	137.235	20snp2indel	0.027	73477	0.5	CP020703.1:3401482-3474958_Pseudomonas_aeruginosa_strain_PASGNDM345_chromosome,_complete_genome	CP020703.1:3401482-3474958_Pseudomonas_aeruginosa_strain_PASGNDM345_chromosome,_complete_genome
C02360	ST308	ICETn43716385	CP020703.1:3401482-3474958_Pseudomonas_aeruginosa_strain_PASGNDM345_chromosome,_complete_genome	CP020703.1:3401482-3474958_Pseudomonas_aeruginosa_strain_PASGNDM345_chromosome,_complete_genome	100	103.09	22snp1indel	0.03	73477	0.497	CP020703.1:3401482-3474958_Pseudomonas_aeruginosa_strain_PASGNDM345_chromosome,_complete_genome	CP020703.1:3401482-3474958_Pseudomonas_aeruginosa_strain_PASGNDM345_chromosome,_complete_genome
C02361	ST308	ICETn43716385	CP020703.1:3401482-3474958_Pseudomonas_aeruginosa_strain_PASGNDM345_chromosome,_complete_genome	CP020703.1:3401482-3474958_Pseudomonas_aeruginosa_strain_PASGNDM345_chromosome,_complete_genome	100	88.758	17snp1indel	0.023	73477	0.496	CP020703.1:3401482-3474958_Pseudomonas_aeruginosa_strain_PASGNDM345_chromosome,_complete_genome	CP020703.1:3401482-3474958_Pseudomonas_aeruginosa_strain_PASGNDM345_chromosome,_complete_genome
C02364	ST308	ICETn43716385	CP020703.1:3401482-3474958_Pseudomonas_aeruginosa_strain_PASGNDM345_chromosome,_complete_genome	CP020703.1:3401482-3474958_Pseudomonas_aeruginosa_strain_PASGNDM345_chromosome,_complete_genome	100	116.929	24snp1indel	0.033	73477	0.497	CP020703.1:3401482-3474958_Pseudomonas_aeruginosa_strain_PASGNDM345_chromosome,_complete_genome	CP020703.1:3401482-3474958_Pseudomonas_aeruginosa_strain_PASGNDM345_chromosome,_complete_genome
C02374	ST308	ICETn43716385	CP020703.1:3401482-3474958_Pseudomonas_aeruginosa_strain_PASGNDM345_chromosome,_complete_genome	CP020703.1:3401482-3474958_Pseudomonas_aeruginosa_strain_PASGNDM345_chromosome,_complete_genome	100	99.607	21snp1indel	0.029	73477	0.498	CP020703.1:3401482-3474958_Pseudomonas_aeruginosa_strain_PASGNDM345_chromosome,_complete_genome	CP020703.1:3401482-3474958_Pseudomonas_aeruginosa_strain_PASGNDM345_chromosome,_complete_genome
C02382	ST308	ICETn43716385	CP020703.1:3401482-3474958_Pseudomonas_aeruginosa_strain_PASGNDM345_chromosome,_complete_genome	CP020703.1:3401482-3474958_Pseudomonas_aeruginosa_strain_PASGNDM345_chromosome,_complete_genome	100	116.841	27snp1indel	0.037	73477	0.495	CP020703.1:3401482-3474958_Pseudomonas_aeruginosa_strain_PASGNDM345_chromosome,_complete_genome	CP020703.1:3401482-3474958_Pseudomonas_aeruginosa_strain_PASGNDM345_chromosome,_complete_genome
C02385	ST308	ICETn43716385	CP020703.1:3401482-3474958_Pseudomonas_aeruginosa_strain_PASGNDM345_chromosome,_complete_genome	CP020703.1:3401482-3474958_Pseudomonas_aeruginosa_strain_PASGNDM345_chromosome,_complete_genome	100	112.57	23snp1indel	0.031	73477	0.498	CP020703.1:3401482-3474958_Pseudomonas_aeruginosa_strain_PASGNDM345_chromosome,_complete_genome	CP020703.1:3401482-3474958_Pseudomonas_aeruginosa_strain_PASGNDM345_chromosome,_complete_genome
C02397	ST308	ICETn43716385	CP020703.1:3401482-3474958_Pseudomonas_aeruginosa_strain_PASGNDM345_chromosome,_complete_genome	CP020703.1:3401482-3474958_Pseudomonas_aeruginosa_strain_PASGNDM345_chromosome,_complete_genome	100	123.909	18snp1indel	0.024	73477	0.498	CP020703.1:3401482-3474958_Pseudomonas_aeruginosa_strain_PASGNDM345_chromosome,_complete_genome	CP020703.1:3401482-3474958_Pseudomonas_aeruginosa_strain_PASGNDM345_chromosome,_complete_genome
C02429	ST308	ICETn43716385	CP020703.1:3401482-3474958_Pseudomonas_aeruginosa_strain_PASGNDM345_chromosome,_complete_genome	CP020703.1:3401482-3474958_Pseudomonas_aeruginosa_strain_PASGNDM345_chromosome,_complete_genome	100	112.515	15snp1indel	0.02	73477	0.498	CP020703.1:3401482-3474958_Pseudomonas_aeruginosa_strain_PASGNDM345_chromosome,_complete_genome	CP020703.1:3401482-3474958_Pseudomonas_aeruginosa_strain_PASGNDM345_chromosome,_complete_genome
C02430	ST308	ICETn43716385	CP020703.1:3401482-3474958_Pseudomonas_aeruginosa_strain_PASGNDM345_chromosome,_complete_genome	CP020703.1:3401482-3474958_Pseudomonas_aeruginosa_strain_PASGNDM345_chromosome,_complete_genome	100	101.58	24snp1indel	0.033	73477	0.497	CP020703.1:3401482-3474958_Pseudomonas_aeruginosa_strain_PASGNDM345_chromosome,_complete_genome	CP020703.1:3401482-3474958_Pseudomonas_aeruginosa_strain_PASGNDM345_chromosome,_complete_genome
C02431	ST308	ICETn43716385	CP020703.1:3401482-3474958_Pseudomonas_aeruginosa_strain_PASGNDM345_chromosome,_complete_genome	CP020703.1:3401482-3474958_Pseudomonas_aeruginosa_strain_PASGNDM345_chromosome,_complete_genome	100	98.71	20snp1indel	0.027	73477	0.497	CP020703.1:3401482-3474958_Pseudomonas_aeruginosa_strain_PASGNDM345_chromosome,_complete_genome	CP020703.1:3401482-3474958_Pseudomonas_aeruginosa_strain_PASGNDM345_chromosome,_complete_genome
C02432	ST308	ICETn43716385	CP020703.1:3401482-3474958_Pseudomonas_aeruginosa_strain_PASGNDM345_chromosome,_complete_genome	CP020703.1:3401482-3474958_Pseudomonas_aeruginosa_strain_PASGNDM345_chromosome,_complete_genome	100	120.014	41snp1indel	0.056	73477	0.498	CP020703.1:3401482-3474958_Pseudomonas_aeruginosa_strain_PASGNDM345_chromosome,_complete_genome	CP020703.1:3401482-3474958_Pseudomonas_aeruginosa_strain_PASGNDM345_chromosome,_complete_genome
C02433	ST308	ICETn43716385	CP020703.1:3401482-3474958_Pseudomonas_aeruginosa_strain_PASGNDM345_chromosome,_complete_genome	CP020703.1:3401482-3474958_Pseudomonas_aeruginosa_strain_PASGNDM345_chromosome,_complete_genome	100	123.953	18snp1indel	0.024	73477	0.5	CP020703.1:3401482-3474958_Pseudomonas_aeruginosa_strain_PASGNDM345_chromosome,_complete_genome	CP020703.1:3401482-3474958_Pseudomonas_aeruginosa_strain_PASGNDM345_chromosome,_complete_genome
C02434	ST308	ICETn43716385	CP020703.1:3401482-3474958_Pseudomonas_aeruginosa_strain_PASGNDM345_chromosome,_complete_genome	CP020703.1:3401482-3474958_Pseudomonas_aeruginosa_strain_PASGNDM345_chromosome,_complete_genome	100	112.081	22snp1indel	0.03	73477	0.487	CP020703.1:3401482-3474958_Pseudomonas_aeruginosa_strain_PASGNDM345_chromosome,_complete_genome	CP020703.1:3401482-3474958_Pseudomonas_aeruginosa_strain_PASGNDM345_chromosome,_complete_genome
C02481	ST308	ICETn43716385	CP020703.1:3401482-3474958_Pseudomonas_aeruginosa_strain_PASGNDM345_chromosome,_complete_genome	CP020703.1:3401482-3474958_Pseudomonas_aeruginosa_strain_PASGNDM345_chromosome,_complete_genome	100	113.908	31snp1indel	0.042	73477	0.5	CP020703.1:3401482-3474958_Pseudomonas_aeruginosa_strain_PASGNDM345_chromosome,_complete_genome	CP020703.1:3401482-3474958_Pseudomonas_aeruginosa_strain_PASGNDM345_chromosome,_complete_genome
345	ST308	ICETn43716385	CP020703.1:3401482-3474958_Pseudomonas_aeruginosa_strain_PASGNDM345_chromosome,_complete_genome	CP020703.1:3401482-3474958_Pseudomonas_aeruginosa_strain_PASGNDM345_chromosome,_complete_genome	100	86.48	6snp1indel	0.008	73477	0.497	CP020703.1:3401482-3474958_Pseudomonas_aeruginosa_strain_PASGNDM345_chromosome,_complete_genome	CP020703.1:3401482-3474958_Pseudomonas_aeruginosa_strain_PASGNDM345_chromosome,_complete_genome
544	ST308	ICETn43716385	CP020703.1:3401482-3474958_Pseudomonas_aeruginosa_strain_PASGNDM345_chromosome,_complete_genome	CP020703.1:3401482-3474958_Pseudomonas_aeruginosa_strain_PASGNDM345_chromosome,_complete_genome	100	90.044	7snp1indel	0.01	73477	0.496	CP020703.1:3401482-3474958_Pseudomonas_aeruginosa_strain_PASGNDM345_chromosome,_complete_genome	CP020703.1:3401482-3474958_Pseudomonas_aeruginosa_strain_PASGNDM345_chromosome,_complete_genome
569	ST308	ICETn43716385	CP020703.1:3401482-3474958_Pseudomonas_aeruginosa_strain_PASGNDM345_chromosome,_complete_genome	CP020703.1:3401482-3474958_Pseudomonas_aeruginosa_strain_PASGNDM345_chromosome,_complete_genome	100	80.376	3snp1indel	0.004	73477	0.5	CP020703.1:3401482-3474958_Pseudomonas_aeruginosa_strain_PASGNDM345_chromosome,_complete_genome	CP020703.1:3401482-3474958_Pseudomonas_aeruginosa_strain_PASGNDM345_chromosome,_complete_genome
571	ST308	ICETn43716385	CP020703.1:3401482-3474958_Pseudomonas_aeruginosa_strain_PASGNDM345_chromosome,_complete_genome	CP020703.1:3401482-3474958_Pseudomonas_aeruginosa_strain_PASGNDM345_chromosome,_complete_genome	100	101.25	13snp1indel	0.018	73477	0.489	CP020703.1:3401482-3474958_Pseudomonas_aeruginosa_strain_PASGNDM345_chromosome,_complete_genome	CP020703.1:3401482-3474958_Pseudomonas_aeruginosa_strain_PASGNDM345_chromosome,_complete_genome
586	ST308	ICETn43716385	CP020703.1:3401482-3474958_Pseudomonas_aeruginosa_strain_PASGNDM345_chromosome,_complete_genome	CP020703.1:3401482-3474958_Pseudomonas_aeruginosa_strain_PASGNDM345_chromosome,_complete_genome	100	73.519	8snp1indel	0.011	73477	0.496	CP020703.1:3401482-3474958_Pseudomonas_aeruginosa_strain_PASGNDM345_chromosome,_complete_genome	CP020703.1:3401482-3474958_Pseudomonas_aeruginosa_strain_PASGNDM345_chromosome,_complete_genome
587	ST308	ICETn43716385	CP020703.1:3401482-3474958_Pseudomonas_aeruginosa_strain_PASGNDM345_chromosome,_complete_genome	CP020703.1:3401482-3474958_Pseudomonas_aeruginosa_strain_PASGNDM345_chromosome,_complete_genome	100	80.38	2snp1indel	0.003	73477	0.497	CP020703.1:3401482-3474958_Pseudomonas_aeruginosa_strain_PASGNDM345_chromosome,_complete_genome	CP020703.1:3401482-3474958_Pseudomonas_aeruginosa_strain_PASGNDM345_chromosome,_complete_genome
590	ST308	ICETn43716385	CP020703.1:3401482-3474958_Pseudomonas_aeruginosa_strain_PASGNDM345_chromosome,_complete_genome	CP020703.1:3401482-3474958_Pseudomonas_aeruginosa_strain_PASGNDM345_chromosome,_complete_genome	100	115.283	7snp1indel	0.01	73477	0.486	CP020703.1:3401482-3474958_Pseudomonas_aeruginosa_strain_PASGNDM345_chromosome,_complete_genome	CP020703.1:3401482-3474958_Pseudomonas_aeruginosa_strain_PASGNDM345_chromosome,_complete_genome
592	ST308	ICETn43716385	CP020703.1:3401482-3474958_Pseudomonas_aeruginosa_strain_PASGNDM345_chromosome,_complete_genome	CP020703.1:3401482-3474958_Pseudomonas_aeruginosa_strain_PASGNDM345_chromosome,_complete_genome	100	85.004	9snp1indel	0.012	73477	0.5	CP020703.1:3401482-3474958_Pseudomonas_aeruginosa_strain_PASGNDM345_chromosome,_complete_genome	CP020703.1:3401482-3474958_Pseudomonas_aeruginosa_strain_PASGNDM345_chromosome,_complete_genome
596	ST308	ICETn43716385	CP020703.1:3401482-3474958_Pseudomonas_aeruginosa_strain_PASGNDM345_chromosome,_complete_genome	CP020703.1:3401482-3474958_Pseudomonas_aeruginosa_strain_PASGNDM345_chromosome,_complete_genome	100	89.794	8snp1indel	0.011	73477	0.479	CP020703.1:3401482-3474958_Pseudomonas_aeruginosa_strain_PASGNDM345_chromosome,_complete_genome	CP020703.1:3401482-3474958_Pseudomonas_aeruginosa_strain_PASGNDM345_chromosome,_complete_genome
597	ST308	ICETn43716385	CP020703.1:3401482-3474958_Pseudomonas_aeruginosa_strain_PASGNDM345_chromosome,_complete_genome	CP020703.1:3401482-3474958_Pseudomonas_aeruginosa_strain_PASGNDM345_chromosome,_complete_genome	100	89.843	8snp1indel	0.011	73477	0.494	CP020703.1:3401482-3474958_Pseudomonas_aeruginosa_strain_PASGNDM345_chromosome,_complete_genome	CP020703.1:3401482-3474958_Pseudomonas_aeruginosa_strain_PASGNDM345_chromosome,_complete_genome
599	ST308	ICETn43716385	CP020703.1:3401482-3474958_Pseudomonas_aeruginosa_strain_PASGNDM345_chromosome,_complete_genome	CP020703.1:3401482-3474958_Pseudomonas_aeruginosa_strain_PASGNDM345_chromosome,_complete_genome	100	87.865	3snp1indel	0.004	73477	0.5	CP020703.1:3401482-3474958_Pseudomonas_aeruginosa_strain_PASGNDM345_chromosome,_complete_genome	CP020703.1:3401482-3474958_Pseudomonas_aeruginosa_strain_PASGNDM345_chromosome,_complete_genome
624	ST308	ICETn43716385	CP020703.1:3401482-3474958_Pseudomonas_aeruginosa_strain_PASGNDM345_chromosome,_complete_genome	CP020703.1:3401482-3474958_Pseudomonas_aeruginosa_strain_PASGNDM345_chromosome,_complete_genome	100	93.735	9snp1indel	0.012	73477	0.5	CP020703.1:3401482-3474958_Pseudomonas_aeruginosa_strain_PASGNDM345_chromosome,_complete_genome	CP020703.1:3401482-3474958_Pseudomonas_aeruginosa_strain_PASGNDM345_chromosome,_complete_genome
629	ST308	ICETn43716385	CP020703.1:3401482-3474958_Pseudomonas_aeruginosa_strain_PASGNDM345_chromosome,_complete_genome	CP020703.1:3401482-3474958_Pseudomonas_aeruginosa_strain_PASGNDM345_chromosome,_complete_genome	100	85.028	5snp1indel	0.007	73477	0.497	CP020703.1:3401482-3474958_Pseudomonas_aeruginosa_strain_PASGNDM345_chromosome,_complete_genome	CP020703.1:3401482-3474958_Pseudomonas_aeruginosa_strain_PASGNDM345_chromosome,_complete_genome
642	ST308	ICETn43716385	CP020703.1:3401482-3474958_Pseudomonas_aeruginosa_strain_PASGNDM345_chromosome,_complete_genome	CP020703.1:3401482-3474958_Pseudomonas_aeruginosa_strain_PASGNDM345_chromosome,_complete_genome	100	101.953	10snp1indel	0.014	73477	0.494	CP020703.1:3401482-3474958_Pseudomonas_aeruginosa_strain_PASGNDM345_chromosome,_complete_genome	CP020703.1:3401482-3474958_Pseudomonas_aeruginosa_strain_PASGNDM345_chromosome,_complete_genome
653	ST308	ICETn43716385	CP020703.1:3401482-3474958_Pseudomonas_aeruginosa_strain_PASGNDM345_chromosome,_complete_genome	CP020703.1:3401482-3474958_Pseudomonas_aeruginosa_strain_PASGNDM345_chromosome,_complete_genome	100	90.955	5snp1indel	0.007	73477	0.494	CP020703.1:3401482-3474958_Pseudomonas_aeruginosa_strain_PASGNDM345_chromosome,_complete_genome	CP020703.1:3401482-3474958_Pseudomonas_aeruginosa_strain_PASGNDM345_chromosome,_complete_genome
680	ST308	ICETn43716385	CP020703.1:3401482-3474958_Pseudomonas_aeruginosa_strain_PASGNDM345_chromosome,_complete_genome	CP020703.1:3401482-3474958_Pseudomonas_aeruginosa_strain_PASGNDM345_chromosome,_complete_genome	100	102.699	1snp1indel	0.001	73477	0.498	CP020703.1:3401482-3474958_Pseudomonas_aeruginosa_strain_PASGNDM345_chromosome,_complete_genome	CP020703.1:3401482-3474958_Pseudomonas_aeruginosa_strain_PASGNDM345_chromosome,_complete_genome
681	ST308	ICETn43716385	CP020703.1:3401482-3474958_Pseudomonas_aeruginosa_strain_PASGNDM345_chromosome,_complete_genome	CP020703.1:3401482-3474958_Pseudomonas_aeruginosa_strain_PASGNDM345_chromosome,_complete_genome	100	91.701	8snp1indel	0.011	73477	0.484	CP020703.1:3401482-3474958_Pseudomonas_aeruginosa_strain_PASGNDM345_chromosome,_complete_genome	CP020703.1:3401482-3474958_Pseudomonas_aeruginosa_strain_PASGNDM345_chromosome,_complete_genome
683	ST308	ICETn43716385	CP020703.1:3401482-3474958_Pseudomonas_aeruginosa_strain_PASGNDM345_chromosome,_complete_genome	CP020703.1:3401482-3474958_Pseudomonas_aeruginosa_strain_PASGNDM345_chromosome,_complete_genome	100	74.605	6snp1indel	0.008	73477	0.494	CP020703.1:3401482-3474958_Pseudomonas_aeruginosa_strain_PASGNDM345_chromosome,_complete_genome	CP020703.1:3401482-3474958_Pseudomonas_aeruginosa_strain_PASGNDM345_chromosome,_complete_genome
688	ST308	ICETn43716385	CP020703.1:3401482-3474958_Pseudomonas_aeruginosa_strain_PASGNDM345_chromosome,_complete_genome	CP020703.1:3401482-3474958_Pseudomonas_aeruginosa_strain_PASGNDM345_chromosome,_complete_genome	100	98.441	5snp1indel	0.007	73477	0.5	CP020703.1:3401482-3474958_Pseudomonas_aeruginosa_strain_PASGNDM345_chromosome,_complete_genome	CP020703.1:3401482-3474958_Pseudomonas_aeruginosa_strain_PASGNDM345_chromosome,_complete_genome
693	ST308	ICETn43716385	CP020703.1:3401482-3474958_Pseudomonas_aeruginosa_strain_PASGNDM345_chromosome,_complete_genome	CP020703.1:3401482-3474958_Pseudomonas_aeruginosa_strain_PASGNDM345_chromosome,_complete_genome	100	92.656	3snp1indel	0.004	73477	0.491	CP020703.1:3401482-3474958_Pseudomonas_aeruginosa_strain_PASGNDM345_chromosome,_complete_genome	CP020703.1:3401482-3474958_Pseudomonas_aeruginosa_strain_PASGNDM345_chromosome,_complete_genome
694	ST308	ICETn43716385	CP020703.1:3401482-3474958_Pseudomonas_aeruginosa_strain_PASGNDM345_chromosome,_complete_genome	CP020703.1:3401482-3474958_Pseudomonas_aeruginosa_strain_PASGNDM345_chromosome,_complete_genome	100	104.582	4snp1indel	0.005	73477	0.5	CP020703.1:3401482-3474958_Pseudomonas_aeruginosa_strain_PASGNDM345_chromosome,_complete_genome	CP020703.1:3401482-3474958_Pseudomonas_aeruginosa_strain_PASGNDM345_chromosome,_complete_genome
699	ST308	ICETn43716385	CP020703.1:3401482-3474958_Pseudomonas_aeruginosa_strain_PASGNDM345_chromosome,_complete_genome	CP020703.1:3401482-3474958_Pseudomonas_aeruginosa_strain_PASGNDM345_chromosome,_complete_genome	100	81.554	7snp1indel	0.01	73477	0.5	CP020703.1:3401482-3474958_Pseudomonas_aeruginosa_strain_PASGNDM345_chromosome,_complete_genome	CP020703.1:3401482-3474958_Pseudomonas_aeruginosa_strain_PASGNDM345_chromosome,_complete_genome
700	ST308	ICETn43716385	CP020703.1:3401482-3474958_Pseudomonas_aeruginosa_strain_PASGNDM345_chromosome,_complete_genome	CP020703.1:3401482-3474958_Pseudomonas_aeruginosa_strain_PASGNDM345_chromosome,_complete_genome	100	106.917	3snp1indel	0.004	73477	0.491	CP020703.1:3401482-3474958_Pseudomonas_aeruginosa_strain_PASGNDM345_chromosome,_complete_genome	CP020703.1:3401482-3474958_Pseudomonas_aeruginosa_strain_PASGNDM345_chromosome,_complete_genome
701	ST308	ICETn43716385	CP020703.1:3401482-3474958_Pseudomonas_aeruginosa_strain_PASGNDM345_chromosome,_complete_genome	CP020703.1:3401482-3474958_Pseudomonas_aeruginosa_strain_PASGNDM345_chromosome,_complete_genome	100	86.062	7snp1indel	0.01	73477	0.5	CP020703.1:3401482-3474958_Pseudomonas_aeruginosa_strain_PASGNDM345_chromosome,_complete_genome	CP020703.1:3401482-3474958_Pseudomonas_aeruginosa_strain_PASGNDM345_chromosome,_complete_genome
710	ST308	ICETn43716385	CP020703.1:3401482-3474958_Pseudomonas_aeruginosa_strain_PASGNDM345_chromosome,_complete_genome	CP020703.1:3401482-3474958_Pseudomonas_aeruginosa_strain_PASGNDM345_chromosome,_complete_genome	100	91.752	4snp1indel	0.005	73477	0.5	CP020703.1:3401482-3474958_Pseudomonas_aeruginosa_strain_PASGNDM345_chromosome,_complete_genome	CP020703.1:3401482-3474958_Pseudomonas_aeruginosa_strain_PASGNDM345_chromosome,_complete_genome
723	ST308	ICETn43716385	CP020703.1:3401482-3474958_Pseudomonas_aeruginosa_strain_PASGNDM345_chromosome,_complete_genome	CP020703.1:3401482-3474958_Pseudomonas_aeruginosa_strain_PASGNDM345_chromosome,_complete_genome	100	97.056	4snp1indel	0.005	73477	0.497	CP020703.1:3401482-3474958_Pseudomonas_aeruginosa_strain_PASGNDM345_chromosome,_complete_genome	CP020703.1:3401482-3474958_Pseudomonas_aeruginosa_strain_PASGNDM345_chromosome,_complete_genome
725	ST308	ICETn43716385	CP020703.1:3401482-3474958_Pseudomonas_aeruginosa_strain_PASGNDM345_chromosome,_complete_genome	CP020703.1:3401482-3474958_Pseudomonas_aeruginosa_strain_PASGNDM345_chromosome,_complete_genome	100	110.978	7snp1indel	0.01	73477	0.49	CP020703.1:3401482-3474958_Pseudomonas_aeruginosa_strain_PASGNDM345_chromosome,_complete_genome	CP020703.1:3401482-3474958_Pseudomonas_aeruginosa_strain_PASGNDM345_chromosome,_complete_genome
728	ST308	ICETn43716385	CP020703.1:3401482-3474958_Pseudomonas_aeruginosa_strain_PASGNDM345_chromosome,_complete_genome	CP020703.1:3401482-3474958_Pseudomonas_aeruginosa_strain_PASGNDM345_chromosome,_complete_genome	100	107.149	5snp1indel	0.007	73477	0.497	CP020703.1:3401482-3474958_Pseudomonas_aeruginosa_strain_PASGNDM345_chromosome,_complete_genome	CP020703.1:3401482-3474958_Pseudomonas_aeruginosa_strain_PASGNDM345_chromosome,_complete_genome
730	ST308	ICETn43716385	CP020703.1:3401482-3474958_Pseudomonas_aeruginosa_strain_PASGNDM345_chromosome,_complete_genome	CP020703.1:3401482-3474958_Pseudomonas_aeruginosa_strain_PASGNDM345_chromosome,_complete_genome	100	110.474	5snp1indel	0.007	73477	0.498	CP020703.1:3401482-3474958_Pseudomonas_aeruginosa_strain_PASGNDM345_chromosome,_complete_genome	CP020703.1:3401482-3474958_Pseudomonas_aeruginosa_strain_PASGNDM345_chromosome,_complete_genome
733	ST308	ICETn43716385	CP020703.1:3401482-3474958_Pseudomonas_aeruginosa_strain_PASGNDM345_chromosome,_complete_genome	CP020703.1:3401482-3474958_Pseudomonas_aeruginosa_strain_PASGNDM345_chromosome,_complete_genome	100	107.149	5snp1indel	0.007	73477	0.5	CP020703.1:3401482-3474958_Pseudomonas_aeruginosa_strain_PASGNDM345_chromosome,_complete_genome	CP020703.1:3401482-3474958_Pseudomonas_aeruginosa_strain_PASGNDM345_chromosome,_complete_genome
734	ST308	ICETn43716385	CP020703.1:3401482-3474958_Pseudomonas_aeruginosa_strain_PASGNDM345_chromosome,_complete_genome	CP020703.1:3401482-3474958_Pseudomonas_aeruginosa_strain_PASGNDM345_chromosome,_complete_genome	100	129.191	8snp1indel	0.011	73477	0.486	CP020703.1:3401482-3474958_Pseudomonas_aeruginosa_strain_PASGNDM345_chromosome,_complete_genome	CP020703.1:3401482-3474958_Pseudomonas_aeruginosa_strain_PASGNDM345_chromosome,_complete_genome
PA0197	ST308	ICETn43716385	CP020703.1:3401482-3474958_Pseudomonas_aeruginosa_strain_PASGNDM345_chromosome,_complete_genome	CP020703.1:3401482-3474958_Pseudomonas_aeruginosa_strain_PASGNDM345_chromosome,_complete_genome	100	259.143	23snp1indel	0.031	73477	0.499	CP020703.1:3401482-3474958_Pseudomonas_aeruginosa_strain_PASGNDM345_chromosome,_complete_genome	CP020703.1:3401482-3474958_Pseudomonas_aeruginosa_strain_PASGNDM345_chromosome,_complete_genome
PA0260	ST308	ICETn43716385	CP020703.1:3401482-3474958_Pseudomonas_aeruginosa_strain_PASGNDM345_chromosome,_complete_genome	CP020703.1:3401482-3474958_Pseudomonas_aeruginosa_strain_PASGNDM345_chromosome,_complete_genome	100	198.73	19snp1indel	0.026	73477	0.5	CP020703.1:3401482-3474958_Pseudomonas_aeruginosa_strain_PASGNDM345_chromosome,_complete_genome	CP020703.1:3401482-3474958_Pseudomonas_aeruginosa_strain_PASGNDM345_chromosome,_complete_genome
PA0312	ST308	ICETn43716385	CP020703.1:3401482-3474958_Pseudomonas_aeruginosa_strain_PASGNDM345_chromosome,_complete_genome	CP020703.1:3401482-3474958_Pseudomonas_aeruginosa_strain_PASGNDM345_chromosome,_complete_genome	100	51.781	19snp1indel	0.026	73477	0.496	CP020703.1:3401482-3474958_Pseudomonas_aeruginosa_strain_PASGNDM345_chromosome,_complete_genome	CP020703.1:3401482-3474958_Pseudomonas_aeruginosa_strain_PASGNDM345_chromosome,_complete_genome
PA0315	ST308	ICETn43716385	CP020703.1:3401482-3474958_Pseudomonas_aeruginosa_strain_PASGNDM345_chromosome,_complete_genome	CP020703.1:3401482-3474958_Pseudomonas_aeruginosa_strain_PASGNDM345_chromosome,_complete_genome	100	186.787	24snp1indel	0.033	73477	0.499	CP020703.1:3401482-3474958_Pseudomonas_aeruginosa_strain_PASGNDM345_chromosome,_complete_genome	CP020703.1:3401482-3474958_Pseudomonas_aeruginosa_strain_PASGNDM345_chromosome,_complete_genome
PA0317	ST308	ICETn43716385	CP020703.1:3401482-3474958_Pseudomonas_aeruginosa_strain_PASGNDM345_chromosome,_complete_genome	CP020703.1:3401482-3474958_Pseudomonas_aeruginosa_strain_PASGNDM345_chromosome,_complete_genome	100	84.28	7snp1indel	0.01	73477	0.497	CP020703.1:3401482-3474958_Pseudomonas_aeruginosa_strain_PASGNDM345_chromosome,_complete_genome	CP020703.1:3401482-3474958_Pseudomonas_aeruginosa_strain_PASGNDM345_chromosome,_complete_genome
PA0349	ST308	ICETn43716385	CP020703.1:3401482-3474958_Pseudomonas_aeruginosa_strain_PASGNDM345_chromosome,_complete_genome	CP020703.1:3401482-3474958_Pseudomonas_aeruginosa_strain_PASGNDM345_chromosome,_complete_genome	100	243.853	4snp1indel	0.005	73477	0.489	CP020703.1:3401482-3474958_Pseudomonas_aeruginosa_strain_PASGNDM345_chromosome,_complete_genome	CP020703.1:3401482-3474958_Pseudomonas_aeruginosa_strain_PASGNDM345_chromosome,_complete_genome
PA0360	ST308	ICETn43716385	CP020703.1:3401482-3474958_Pseudomonas_aeruginosa_strain_PASGNDM345_chromosome,_complete_genome	CP020703.1:3401482-3474958_Pseudomonas_aeruginosa_strain_PASGNDM345_chromosome,_complete_genome	100	85.547	7snp1indel	0.01	73477	0.493	CP020703.1:3401482-3474958_Pseudomonas_aeruginosa_strain_PASGNDM345_chromosome,_complete_genome	CP020703.1:3401482-3474958_Pseudomonas_aeruginosa_strain_PASGNDM345_chromosome,_complete_genome
PA0393	ST308	ICETn43716385	CP020703.1:3401482-3474958_Pseudomonas_aeruginosa_strain_PASGNDM345_chromosome,_complete_genome	CP020703.1:3401482-3474958_Pseudomonas_aeruginosa_strain_PASGNDM345_chromosome,_complete_genome	100	69.86	2snp1indel	0.003	73477	0.496	CP020703.1:3401482-3474958_Pseudomonas_aeruginosa_strain_PASGNDM345_chromosome,_complete_genome	CP020703.1:3401482-3474958_Pseudomonas_aeruginosa_strain_PASGNDM345_chromosome,_complete_genome
PA0395	ST308	ICETn43716385	CP020703.1:3401482-3474958_Pseudomonas_aeruginosa_strain_PASGNDM345_chromosome,_complete_genome	CP020703.1:3401482-3474958_Pseudomonas_aeruginosa_strain_PASGNDM345_chromosome,_complete_genome	100	76.399	1indel	0	73477	0.481	CP020703.1:3401482-3474958_Pseudomonas_aeruginosa_strain_PASGNDM345_chromosome,_complete_genome	CP020703.1:3401482-3474958_Pseudomonas_aeruginosa_strain_PASGNDM345_chromosome,_complete_genome
PA0408	ST308	ICETn43716385	CP020703.1:3401482-3474958_Pseudomonas_aeruginosa_strain_PASGNDM345_chromosome,_complete_genome	CP020703.1:3401482-3474958_Pseudomonas_aeruginosa_strain_PASGNDM345_chromosome,_complete_genome	100	69.205	3snp1indel	0.004	73477	0.488	CP020703.1:3401482-3474958_Pseudomonas_aeruginosa_strain_PASGNDM345_chromosome,_complete_genome	CP020703.1:3401482-3474958_Pseudomonas_aeruginosa_strain_PASGNDM345_chromosome,_complete_genome
PA0424	ST308	ICETn43716385	CP020703.1:3401482-3474958_Pseudomonas_aeruginosa_strain_PASGNDM345_chromosome,_complete_genome	CP020703.1:3401482-3474958_Pseudomonas_aeruginosa_strain_PASGNDM345_chromosome,_complete_genome	100	72.088	4snp1indel	0.005	73477	0.471	CP020703.1:3401482-3474958_Pseudomonas_aeruginosa_strain_PASGNDM345_chromosome,_complete_genome	CP020703.1:3401482-3474958_Pseudomonas_aeruginosa_strain_PASGNDM345_chromosome,_complete_genome
PA0436	ST308	ICETn43716385	CP020703.1:3401482-3474958_Pseudomonas_aeruginosa_strain_PASGNDM345_chromosome,_complete_genome	CP020703.1:3401482-3474958_Pseudomonas_aeruginosa_strain_PASGNDM345_chromosome,_complete_genome	100	85.929	1snp1indel	0.001	73477	0.477	CP020703.1:3401482-3474958_Pseudomonas_aeruginosa_strain_PASGNDM345_chromosome,_complete_genome	CP020703.1:3401482-3474958_Pseudomonas_aeruginosa_strain_PASGNDM345_chromosome,_complete_genome
PA0453	ST308	ICETn43716385	CP020703.1:3401482-3474958_Pseudomonas_aeruginosa_strain_PASGNDM345_chromosome,_complete_genome	CP020703.1:3401482-3474958_Pseudomonas_aeruginosa_strain_PASGNDM345_chromosome,_complete_genome	100	61.141	2snp1indel	0.003	73477	0.481	CP020703.1:3401482-3474958_Pseudomonas_aeruginosa_strain_PASGNDM345_chromosome,_complete_genome	CP020703.1:3401482-3474958_Pseudomonas_aeruginosa_strain_PASGNDM345_chromosome,_complete_genome
PA0461	ST308	ICETn43716385	CP020703.1:3401482-3474958_Pseudomonas_aeruginosa_strain_PASGNDM345_chromosome,_complete_genome	CP020703.1:3401482-3474958_Pseudomonas_aeruginosa_strain_PASGNDM345_chromosome,_complete_genome	100	216.101	23snp1indel	0.031	73477	0.497	CP020703.1:3401482-3474958_Pseudomonas_aeruginosa_strain_PASGNDM345_chromosome,_complete_genome	CP020703.1:3401482-3474958_Pseudomonas_aeruginosa_strain_PASGNDM345_chromosome,_complete_genome
PA0465	ST308	ICETn43716385	CP020703.1:3401482-3474958_Pseudomonas_aeruginosa_strain_PASGNDM345_chromosome,_complete_genome	CP020703.1:3401482-3474958_Pseudomonas_aeruginosa_strain_PASGNDM345_chromosome,_complete_genome	100	76.891	24snp1indel	0.033	73477	0.492	CP020703.1:3401482-3474958_Pseudomonas_aeruginosa_strain_PASGNDM345_chromosome,_complete_genome	CP020703.1:3401482-3474958_Pseudomonas_aeruginosa_strain_PASGNDM345_chromosome,_complete_genome
PA0472	ST308	ICETn43716385	CP020703.1:3401482-3474958_Pseudomonas_aeruginosa_strain_PASGNDM345_chromosome,_complete_genome	CP020703.1:3401482-3474958_Pseudomonas_aeruginosa_strain_PASGNDM345_chromosome,_complete_genome	100	71.394	5snp1indel	0.007	73477	0.49	CP020703.1:3401482-3474958_Pseudomonas_aeruginosa_strain_PASGNDM345_chromosome,_complete_genome	CP020703.1:3401482-3474958_Pseudomonas_aeruginosa_strain_PASGNDM345_chromosome,_complete_genome
PA0473	ST308	ICETn43716385	CP020703.1:3401482-3474958_Pseudomonas_aeruginosa_strain_PASGNDM345_chromosome,_complete_genome	CP020703.1:3401482-3474958_Pseudomonas_aeruginosa_strain_PASGNDM345_chromosome,_complete_genome	100	74.863	1snp1indel	0.001	73477	0.488	CP020703.1:3401482-3474958_Pseudomonas_aeruginosa_strain_PASGNDM345_chromosome,_complete_genome	CP020703.1:3401482-3474958_Pseudomonas_aeruginosa_strain_PASGNDM345_chromosome,_complete_genome
PA0480	ST308	ICETn43716385	CP020703.1:3401482-3474958_Pseudomonas_aeruginosa_strain_PASGNDM345_chromosome,_complete_genome	CP020703.1:3401482-3474958_Pseudomonas_aeruginosa_strain_PASGNDM345_chromosome,_complete_genome	100	190.17	24snp1indel	0.033	73477	0.5	CP020703.1:3401482-3474958_Pseudomonas_aeruginosa_strain_PASGNDM345_chromosome,_complete_genome	CP020703.1:3401482-3474958_Pseudomonas_aeruginosa_strain_PASGNDM345_chromosome,_complete_genome
PA0486	ST308	ICETn43716385	CP020703.1:3401482-3474958_Pseudomonas_aeruginosa_strain_PASGNDM345_chromosome,_complete_genome	CP020703.1:3401482-3474958_Pseudomonas_aeruginosa_strain_PASGNDM345_chromosome,_complete_genome	100	101.415	8snp1indel	0.011	73477	0.497	CP020703.1:3401482-3474958_Pseudomonas_aeruginosa_strain_PASGNDM345_chromosome,_complete_genome	CP020703.1:3401482-3474958_Pseudomonas_aeruginosa_strain_PASGNDM345_chromosome,_complete_genome
PA0556	ST308	ICETn43716385	CP020703.1:3401482-3474958_Pseudomonas_aeruginosa_strain_PASGNDM345_chromosome,_complete_genome	CP020703.1:3401482-3474958_Pseudomonas_aeruginosa_strain_PASGNDM345_chromosome,_complete_genome	100	44.812	11snp1indel	0.015	73477	0.495	CP020703.1:3401482-3474958_Pseudomonas_aeruginosa_strain_PASGNDM345_chromosome,_complete_genome	CP020703.1:3401482-3474958_Pseudomonas_aeruginosa_strain_PASGNDM345_chromosome,_complete_genome
PA0823	ST308	ICETn43716385	CP020703.1:3401482-3474958_Pseudomonas_aeruginosa_strain_PASGNDM345_chromosome,_complete_genome	CP020703.1:3401482-3474958_Pseudomonas_aeruginosa_strain_PASGNDM345_chromosome,_complete_genome	100	425.367	21snp1indel	0.029	73477	0.498	CP020703.1:3401482-3474958_Pseudomonas_aeruginosa_strain_PASGNDM345_chromosome,_complete_genome	CP020703.1:3401482-3474958_Pseudomonas_aeruginosa_strain_PASGNDM345_chromosome,_complete_genome
PA0834	ST308	ICETn43716385	CP020703.1:3401482-3474958_Pseudomonas_aeruginosa_strain_PASGNDM345_chromosome,_complete_genome	CP020703.1:3401482-3474958_Pseudomonas_aeruginosa_strain_PASGNDM345_chromosome,_complete_genome	100	72.847	7snp1indel	0.01	73477	0.495	CP020703.1:3401482-3474958_Pseudomonas_aeruginosa_strain_PASGNDM345_chromosome,_complete_genome	CP020703.1:3401482-3474958_Pseudomonas_aeruginosa_strain_PASGNDM345_chromosome,_complete_genome
PA0874	ST308	ICETn43716385	CP020703.1:3401482-3474958_Pseudomonas_aeruginosa_strain_PASGNDM345_chromosome,_complete_genome	CP020703.1:3401482-3474958_Pseudomonas_aeruginosa_strain_PASGNDM345_chromosome,_complete_genome	100	45.841	20snp1indel	0.027	73477	0.5	CP020703.1:3401482-3474958_Pseudomonas_aeruginosa_strain_PASGNDM345_chromosome,_complete_genome	CP020703.1:3401482-3474958_Pseudomonas_aeruginosa_strain_PASGNDM345_chromosome,_complete_genome
PA0887	ST308	ICETn43716385	CP020703.1:3401482-3474958_Pseudomonas_aeruginosa_strain_PASGNDM345_chromosome,_complete_genome	CP020703.1:3401482-3474958_Pseudomonas_aeruginosa_strain_PASGNDM345_chromosome,_complete_genome	100	71.239	19snp1indel	0.026	73477	0.5	CP020703.1:3401482-3474958_Pseudomonas_aeruginosa_strain_PASGNDM345_chromosome,_complete_genome	CP020703.1:3401482-3474958_Pseudomonas_aeruginosa_strain_PASGNDM345_chromosome,_complete_genome
PA0895	ST308	ICETn43716385	CP020703.1:3401482-3474958_Pseudomonas_aeruginosa_strain_PASGNDM345_chromosome,_complete_genome	CP020703.1:3401482-3474958_Pseudomonas_aeruginosa_strain_PASGNDM345_chromosome,_complete_genome	100	66.479	22snp1indel	0.03	73477	0.496	CP020703.1:3401482-3474958_Pseudomonas_aeruginosa_strain_PASGNDM345_chromosome,_complete_genome	CP020703.1:3401482-3474958_Pseudomonas_aeruginosa_strain_PASGNDM345_chromosome,_complete_genome
PA0900	ST308	ICETn43716385	CP020703.1:3401482-3474958_Pseudomonas_aeruginosa_strain_PASGNDM345_chromosome,_complete_genome	CP020703.1:3401482-3474958_Pseudomonas_aeruginosa_strain_PASGNDM345_chromosome,_complete_genome	100	51.241	22snp1indel	0.03	73477	0.5	CP020703.1:3401482-3474958_Pseudomonas_aeruginosa_strain_PASGNDM345_chromosome,_complete_genome	CP020703.1:3401482-3474958_Pseudomonas_aeruginosa_strain_PASGNDM345_chromosome,_complete_genome
PA0939	ST308	ICETn43716385	CP020703.1:3401482-3474958_Pseudomonas_aeruginosa_strain_PASGNDM345_chromosome,_complete_genome	CP020703.1:3401482-3474958_Pseudomonas_aeruginosa_strain_PASGNDM345_chromosome,_complete_genome	100	92.8	3snp1indel	0.004	73477	0.48	CP020703.1:3401482-3474958_Pseudomonas_aeruginosa_strain_PASGNDM345_chromosome,_complete_genome	CP020703.1:3401482-3474958_Pseudomonas_aeruginosa_strain_PASGNDM345_chromosome,_complete_genome
PA0972	ST308	ICETn43716385	CP020703.1:3401482-3474958_Pseudomonas_aeruginosa_strain_PASGNDM345_chromosome,_complete_genome	CP020703.1:3401482-3474958_Pseudomonas_aeruginosa_strain_PASGNDM345_chromosome,_complete_genome	100	94.578	2snp1indel	0.003	73477	0.493	CP020703.1:3401482-3474958_Pseudomonas_aeruginosa_strain_PASGNDM345_chromosome,_complete_genome	CP020703.1:3401482-3474958_Pseudomonas_aeruginosa_strain_PASGNDM345_chromosome,_complete_genome
PA1030	ST308	ICETn43716385	CP020703.1:3401482-3474958_Pseudomonas_aeruginosa_strain_PASGNDM345_chromosome,_complete_genome	CP020703.1:3401482-3474958_Pseudomonas_aeruginosa_strain_PASGNDM345_chromosome,_complete_genome	100	66.194	22snp1indel	0.03	73477	0.5	CP020703.1:3401482-3474958_Pseudomonas_aeruginosa_strain_PASGNDM345_chromosome,_complete_genome	CP020703.1:3401482-3474958_Pseudomonas_aeruginosa_strain_PASGNDM345_chromosome,_complete_genome
PA1111	ST308	ICETn43716385	CP020703.1:3401482-3474958_Pseudomonas_aeruginosa_strain_PASGNDM345_chromosome,_complete_genome	CP020703.1:3401482-3474958_Pseudomonas_aeruginosa_strain_PASGNDM345_chromosome,_complete_genome	100	67.399	26snp1indel	0.035	73477	0.5	CP020703.1:3401482-3474958_Pseudomonas_aeruginosa_strain_PASGNDM345_chromosome,_complete_genome	CP020703.1:3401482-3474958_Pseudomonas_aeruginosa_strain_PASGNDM345_chromosome,_complete_genome
PA1250	ST308	ICETn43716385	CP020703.1:3401482-3474958_Pseudomonas_aeruginosa_strain_PASGNDM345_chromosome,_complete_genome	CP020703.1:3401482-3474958_Pseudomonas_aeruginosa_strain_PASGNDM345_chromosome,_complete_genome	100	219.857	23snp1indel	0.031	73477	0.496	CP020703.1:3401482-3474958_Pseudomonas_aeruginosa_strain_PASGNDM345_chromosome,_complete_genome	CP020703.1:3401482-3474958_Pseudomonas_aeruginosa_strain_PASGNDM345_chromosome,_complete_genome
PA1284	ST308	ICETn43716385	CP020703.1:3401482-3474958_Pseudomonas_aeruginosa_strain_PASGNDM345_chromosome,_complete_genome	CP020703.1:3401482-3474958_Pseudomonas_aeruginosa_strain_PASGNDM345_chromosome,_complete_genome	100	115.711	17snp1indel	0.023	73477	0.498	CP020703.1:3401482-3474958_Pseudomonas_aeruginosa_strain_PASGNDM345_chromosome,_complete_genome	CP020703.1:3401482-3474958_Pseudomonas_aeruginosa_strain_PASGNDM345_chromosome,_complete_genome
PA1293	ST308	ICETn43716385	CP020703.1:3401482-3474958_Pseudomonas_aeruginosa_strain_PASGNDM345_chromosome,_complete_genome	CP020703.1:3401482-3474958_Pseudomonas_aeruginosa_strain_PASGNDM345_chromosome,_complete_genome	100	130.026	20snp1indel	0.027	73477	0.498	CP020703.1:3401482-3474958_Pseudomonas_aeruginosa_strain_PASGNDM345_chromosome,_complete_genome	CP020703.1:3401482-3474958_Pseudomonas_aeruginosa_strain_PASGNDM345_chromosome,_complete_genome
PA1301	ST308	ICETn43716385	CP020703.1:3401482-3474958_Pseudomonas_aeruginosa_strain_PASGNDM345_chromosome,_complete_genome	CP020703.1:3401482-3474958_Pseudomonas_aeruginosa_strain_PASGNDM345_chromosome,_complete_genome	100	117.408	24snp1indel	0.033	73477	0.5	CP020703.1:3401482-3474958_Pseudomonas_aeruginosa_strain_PASGNDM345_chromosome,_complete_genome	CP020703.1:3401482-3474958_Pseudomonas_aeruginosa_strain_PASGNDM345_chromosome,_complete_genome
PA1318	ST308	ICETn43716385	CP020703.1:3401482-3474958_Pseudomonas_aeruginosa_strain_PASGNDM345_chromosome,_complete_genome	CP020703.1:3401482-3474958_Pseudomonas_aeruginosa_strain_PASGNDM345_chromosome,_complete_genome	100	112.79	21snp1indel	0.029	73477	0.498	CP020703.1:3401482-3474958_Pseudomonas_aeruginosa_strain_PASGNDM345_chromosome,_complete_genome	CP020703.1:3401482-3474958_Pseudomonas_aeruginosa_strain_PASGNDM345_chromosome,_complete_genome
PA1350	ST308	ICETn43716385	CP020703.1:3401482-3474958_Pseudomonas_aeruginosa_strain_PASGNDM345_chromosome,_complete_genome	CP020703.1:3401482-3474958_Pseudomonas_aeruginosa_strain_PASGNDM345_chromosome,_complete_genome	100	131.964	22snp1indel	0.03	73477	0.498	CP020703.1:3401482-3474958_Pseudomonas_aeruginosa_strain_PASGNDM345_chromosome,_complete_genome	CP020703.1:3401482-3474958_Pseudomonas_aeruginosa_strain_PASGNDM345_chromosome,_complete_genome
PA1352	ST308	ICETn43716385	CP020703.1:3401482-3474958_Pseudomonas_aeruginosa_strain_PASGNDM345_chromosome,_complete_genome	CP020703.1:3401482-3474958_Pseudomonas_aeruginosa_strain_PASGNDM345_chromosome,_complete_genome	100	96.355	20snp1indel	0.027	73477	0.497	CP020703.1:3401482-3474958_Pseudomonas_aeruginosa_strain_PASGNDM345_chromosome,_complete_genome	CP020703.1:3401482-3474958_Pseudomonas_aeruginosa_strain_PASGNDM345_chromosome,_complete_genome
PA1353	ST308	ICETn43716385	CP020703.1:3401482-3474958_Pseudomonas_aeruginosa_strain_PASGNDM345_chromosome,_complete_genome	CP020703.1:3401482-3474958_Pseudomonas_aeruginosa_strain_PASGNDM345_chromosome,_complete_genome	98.546	102.797	22snp1indel1068holes	0.03	73477	0.496	CP020703.1:3401482-3474958_Pseudomonas_aeruginosa_strain_PASGNDM345_chromosome,_complete_genome	CP020703.1:3401482-3474958_Pseudomonas_aeruginosa_strain_PASGNDM345_chromosome,_complete_genome
PA1379	ST308	ICETn43716385	CP020703.1:3401482-3474958_Pseudomonas_aeruginosa_strain_PASGNDM345_chromosome,_complete_genome	CP020703.1:3401482-3474958_Pseudomonas_aeruginosa_strain_PASGNDM345_chromosome,_complete_genome	100	141.249	19snp1indel	0.026	73477	0.5	CP020703.1:3401482-3474958_Pseudomonas_aeruginosa_strain_PASGNDM345_chromosome,_complete_genome	CP020703.1:3401482-3474958_Pseudomonas_aeruginosa_strain_PASGNDM345_chromosome,_complete_genome
PA1388	ST308	ICETn43716385	CP020703.1:3401482-3474958_Pseudomonas_aeruginosa_strain_PASGNDM345_chromosome,_complete_genome	CP020703.1:3401482-3474958_Pseudomonas_aeruginosa_strain_PASGNDM345_chromosome,_complete_genome	100	134.785	23snp1indel	0.031	73477	0.498	CP020703.1:3401482-3474958_Pseudomonas_aeruginosa_strain_PASGNDM345_chromosome,_complete_genome	CP020703.1:3401482-3474958_Pseudomonas_aeruginosa_strain_PASGNDM345_chromosome,_complete_genome
C00255	ST2613	NA
C00337	ST308	ICETn43716385	CP020703.1:3401482-3474958_Pseudomonas_aeruginosa_strain_PASGNDM345_chromosome,_complete_genome	CP020703.1:3401482-3474958_Pseudomonas_aeruginosa_strain_PASGNDM345_chromosome,_complete_genome	85.519	96.615	186snp3indel10639holes	0.296	73477	0.497	CP020703.1:3401482-3474958_Pseudomonas_aeruginosa_strain_PASGNDM345_chromosome,_complete_genome	CP020703.1:3401482-3474958_Pseudomonas_aeruginosa_strain_PASGNDM345_chromosome,_complete_genome
C01094	ST308	ICETn43716385	CP020703.1:3401482-3474958_Pseudomonas_aeruginosa_strain_PASGNDM345_chromosome,_complete_genome	CP020703.1:3401482-3474958_Pseudomonas_aeruginosa_strain_PASGNDM345_chromosome,_complete_genome	68.023	113.394	24snp1indel23496holes	0.048	73477	0.498	CP020703.1:3401482-3474958_Pseudomonas_aeruginosa_strain_PASGNDM345_chromosome,_complete_genome	CP020703.1:3401482-3474958_Pseudomonas_aeruginosa_strain_PASGNDM345_chromosome,_complete_genome

## Sheet: Table S4
Table S4: SRST2 results verifying the presence of floR_t2 region in pseudomonas aeruginosa samples
Sample	ST	DB	gene	allele	coverage	depth	diffs	uncertainty	divergence	length	maxMAF	clusterid	seqid	annotation
345	ST308	floR_t2_region	C01871_unicycler.fasta_1_length=6906207_depth=1.00x_circular=true:1349963-1376417	C01871_unicycler.fasta_1_length=6906207_depth=1.00x_circular=true:1349963-1376417	100	130.363			0	26454	0.315	C01871_unicycler.fasta_1_length=6906207_depth=1.00x_circular=true:1349963-1376417	C01871_unicycler.fasta_1_length=6906207_depth=1.00x_circular=true:1349963-1376417
544	ST308	floR_t2_region	C01871_unicycler.fasta_1_length=6906207_depth=1.00x_circular=true:1349963-1376417	C01871_unicycler.fasta_1_length=6906207_depth=1.00x_circular=true:1349963-1376417	100	117.579			0	26454	0.325	C01871_unicycler.fasta_1_length=6906207_depth=1.00x_circular=true:1349963-1376417	C01871_unicycler.fasta_1_length=6906207_depth=1.00x_circular=true:1349963-1376417
569	ST308	floR_t2_region	C01871_unicycler.fasta_1_length=6906207_depth=1.00x_circular=true:1349963-1376417	C01871_unicycler.fasta_1_length=6906207_depth=1.00x_circular=true:1349963-1376417	100	120.126			0	26454	0.318	C01871_unicycler.fasta_1_length=6906207_depth=1.00x_circular=true:1349963-1376417	C01871_unicycler.fasta_1_length=6906207_depth=1.00x_circular=true:1349963-1376417
571	ST308	floR_t2_region	C01871_unicycler.fasta_1_length=6906207_depth=1.00x_circular=true:1349963-1376417	C01871_unicycler.fasta_1_length=6906207_depth=1.00x_circular=true:1349963-1376417	100	133.879			0	26454	0.382	C01871_unicycler.fasta_1_length=6906207_depth=1.00x_circular=true:1349963-1376417	C01871_unicycler.fasta_1_length=6906207_depth=1.00x_circular=true:1349963-1376417
586	ST308	floR_t2_region	C01871_unicycler.fasta_1_length=6906207_depth=1.00x_circular=true:1349963-1376417	C01871_unicycler.fasta_1_length=6906207_depth=1.00x_circular=true:1349963-1376417	100	106.249			0	26454	0.364	C01871_unicycler.fasta_1_length=6906207_depth=1.00x_circular=true:1349963-1376417	C01871_unicycler.fasta_1_length=6906207_depth=1.00x_circular=true:1349963-1376417
587	ST308	floR_t2_region	C01871_unicycler.fasta_1_length=6906207_depth=1.00x_circular=true:1349963-1376417	C01871_unicycler.fasta_1_length=6906207_depth=1.00x_circular=true:1349963-1376417	100	128.275			0	26454	0.378	C01871_unicycler.fasta_1_length=6906207_depth=1.00x_circular=true:1349963-1376417	C01871_unicycler.fasta_1_length=6906207_depth=1.00x_circular=true:1349963-1376417
590	ST308	floR_t2_region	C01871_unicycler.fasta_1_length=6906207_depth=1.00x_circular=true:1349963-1376417	C01871_unicycler.fasta_1_length=6906207_depth=1.00x_circular=true:1349963-1376417	100	155.607			0	26454	0.309	C01871_unicycler.fasta_1_length=6906207_depth=1.00x_circular=true:1349963-1376417	C01871_unicycler.fasta_1_length=6906207_depth=1.00x_circular=true:1349963-1376417
592	ST308	floR_t2_region	C01871_unicycler.fasta_1_length=6906207_depth=1.00x_circular=true:1349963-1376417	C01871_unicycler.fasta_1_length=6906207_depth=1.00x_circular=true:1349963-1376417	100	115.176			0	26454	0.37	C01871_unicycler.fasta_1_length=6906207_depth=1.00x_circular=true:1349963-1376417	C01871_unicycler.fasta_1_length=6906207_depth=1.00x_circular=true:1349963-1376417
596	ST308	floR_t2_region	C01871_unicycler.fasta_1_length=6906207_depth=1.00x_circular=true:1349963-1376417	C01871_unicycler.fasta_1_length=6906207_depth=1.00x_circular=true:1349963-1376417	100	113.965			0	26454	0.344	C01871_unicycler.fasta_1_length=6906207_depth=1.00x_circular=true:1349963-1376417	C01871_unicycler.fasta_1_length=6906207_depth=1.00x_circular=true:1349963-1376417
597	ST308	floR_t2_region	C01871_unicycler.fasta_1_length=6906207_depth=1.00x_circular=true:1349963-1376417	C01871_unicycler.fasta_1_length=6906207_depth=1.00x_circular=true:1349963-1376417	100	122.669			0	26454	0.31	C01871_unicycler.fasta_1_length=6906207_depth=1.00x_circular=true:1349963-1376417	C01871_unicycler.fasta_1_length=6906207_depth=1.00x_circular=true:1349963-1376417
599	ST308	floR_t2_region	C01871_unicycler.fasta_1_length=6906207_depth=1.00x_circular=true:1349963-1376417	C01871_unicycler.fasta_1_length=6906207_depth=1.00x_circular=true:1349963-1376417	100	125.68			0	26454	0.339	C01871_unicycler.fasta_1_length=6906207_depth=1.00x_circular=true:1349963-1376417	C01871_unicycler.fasta_1_length=6906207_depth=1.00x_circular=true:1349963-1376417
624	ST308	floR_t2_region	C01871_unicycler.fasta_1_length=6906207_depth=1.00x_circular=true:1349963-1376417	C01871_unicycler.fasta_1_length=6906207_depth=1.00x_circular=true:1349963-1376417	100	124.808			0	26454	0.335	C01871_unicycler.fasta_1_length=6906207_depth=1.00x_circular=true:1349963-1376417	C01871_unicycler.fasta_1_length=6906207_depth=1.00x_circular=true:1349963-1376417
629	ST308	floR_t2_region	C01871_unicycler.fasta_1_length=6906207_depth=1.00x_circular=true:1349963-1376417	C01871_unicycler.fasta_1_length=6906207_depth=1.00x_circular=true:1349963-1376417	100	124.453			0	26454	0.329	C01871_unicycler.fasta_1_length=6906207_depth=1.00x_circular=true:1349963-1376417	C01871_unicycler.fasta_1_length=6906207_depth=1.00x_circular=true:1349963-1376417
642	ST308	floR_t2_region	C01871_unicycler.fasta_1_length=6906207_depth=1.00x_circular=true:1349963-1376417	C01871_unicycler.fasta_1_length=6906207_depth=1.00x_circular=true:1349963-1376417	100	125.789			0	26454	0.329	C01871_unicycler.fasta_1_length=6906207_depth=1.00x_circular=true:1349963-1376417	C01871_unicycler.fasta_1_length=6906207_depth=1.00x_circular=true:1349963-1376417
653	ST308	floR_t2_region	C01871_unicycler.fasta_1_length=6906207_depth=1.00x_circular=true:1349963-1376417	C01871_unicycler.fasta_1_length=6906207_depth=1.00x_circular=true:1349963-1376417	100	117.955			0	26454	0.353	C01871_unicycler.fasta_1_length=6906207_depth=1.00x_circular=true:1349963-1376417	C01871_unicycler.fasta_1_length=6906207_depth=1.00x_circular=true:1349963-1376417
680	ST308	floR_t2_region	C01871_unicycler.fasta_1_length=6906207_depth=1.00x_circular=true:1349963-1376417	C01871_unicycler.fasta_1_length=6906207_depth=1.00x_circular=true:1349963-1376417	100	128.192			0	26454	0.363	C01871_unicycler.fasta_1_length=6906207_depth=1.00x_circular=true:1349963-1376417	C01871_unicycler.fasta_1_length=6906207_depth=1.00x_circular=true:1349963-1376417
681	ST308	floR_t2_region	C01871_unicycler.fasta_1_length=6906207_depth=1.00x_circular=true:1349963-1376417	C01871_unicycler.fasta_1_length=6906207_depth=1.00x_circular=true:1349963-1376417	100	112.217			0	26454	0.363	C01871_unicycler.fasta_1_length=6906207_depth=1.00x_circular=true:1349963-1376417	C01871_unicycler.fasta_1_length=6906207_depth=1.00x_circular=true:1349963-1376417
683	ST308	floR_t2_region	C01871_unicycler.fasta_1_length=6906207_depth=1.00x_circular=true:1349963-1376417	C01871_unicycler.fasta_1_length=6906207_depth=1.00x_circular=true:1349963-1376417	100	101.21			0	26454	0.325	C01871_unicycler.fasta_1_length=6906207_depth=1.00x_circular=true:1349963-1376417	C01871_unicycler.fasta_1_length=6906207_depth=1.00x_circular=true:1349963-1376417
688	ST308	floR_t2_region	C01871_unicycler.fasta_1_length=6906207_depth=1.00x_circular=true:1349963-1376417	C01871_unicycler.fasta_1_length=6906207_depth=1.00x_circular=true:1349963-1376417	100	135.588			0	26454	0.327	C01871_unicycler.fasta_1_length=6906207_depth=1.00x_circular=true:1349963-1376417	C01871_unicycler.fasta_1_length=6906207_depth=1.00x_circular=true:1349963-1376417
693	ST308	floR_t2_region	C01871_unicycler.fasta_1_length=6906207_depth=1.00x_circular=true:1349963-1376417	C01871_unicycler.fasta_1_length=6906207_depth=1.00x_circular=true:1349963-1376417	100	126.859			0	26454	0.335	C01871_unicycler.fasta_1_length=6906207_depth=1.00x_circular=true:1349963-1376417	C01871_unicycler.fasta_1_length=6906207_depth=1.00x_circular=true:1349963-1376417
694	ST308	floR_t2_region	C01871_unicycler.fasta_1_length=6906207_depth=1.00x_circular=true:1349963-1376417	C01871_unicycler.fasta_1_length=6906207_depth=1.00x_circular=true:1349963-1376417	100	128.397			0	26454	0.32	C01871_unicycler.fasta_1_length=6906207_depth=1.00x_circular=true:1349963-1376417	C01871_unicycler.fasta_1_length=6906207_depth=1.00x_circular=true:1349963-1376417
699	ST308	floR_t2_region	C01871_unicycler.fasta_1_length=6906207_depth=1.00x_circular=true:1349963-1376417	C01871_unicycler.fasta_1_length=6906207_depth=1.00x_circular=true:1349963-1376417	100	121.759			0	26454	0.317	C01871_unicycler.fasta_1_length=6906207_depth=1.00x_circular=true:1349963-1376417	C01871_unicycler.fasta_1_length=6906207_depth=1.00x_circular=true:1349963-1376417
700	ST308	floR_t2_region	C01871_unicycler.fasta_1_length=6906207_depth=1.00x_circular=true:1349963-1376417	C01871_unicycler.fasta_1_length=6906207_depth=1.00x_circular=true:1349963-1376417	100	133.525			0	26454	0.365	C01871_unicycler.fasta_1_length=6906207_depth=1.00x_circular=true:1349963-1376417	C01871_unicycler.fasta_1_length=6906207_depth=1.00x_circular=true:1349963-1376417
701	ST308	floR_t2_region	C01871_unicycler.fasta_1_length=6906207_depth=1.00x_circular=true:1349963-1376417	C01871_unicycler.fasta_1_length=6906207_depth=1.00x_circular=true:1349963-1376417	100	137.14			0	26454	0.316	C01871_unicycler.fasta_1_length=6906207_depth=1.00x_circular=true:1349963-1376417	C01871_unicycler.fasta_1_length=6906207_depth=1.00x_circular=true:1349963-1376417
710	ST308	floR_t2_region	C01871_unicycler.fasta_1_length=6906207_depth=1.00x_circular=true:1349963-1376417	C01871_unicycler.fasta_1_length=6906207_depth=1.00x_circular=true:1349963-1376417	100	120.853			0	26454	0.362	C01871_unicycler.fasta_1_length=6906207_depth=1.00x_circular=true:1349963-1376417	C01871_unicycler.fasta_1_length=6906207_depth=1.00x_circular=true:1349963-1376417
723	ST308	floR_t2_region	C01871_unicycler.fasta_1_length=6906207_depth=1.00x_circular=true:1349963-1376417	C01871_unicycler.fasta_1_length=6906207_depth=1.00x_circular=true:1349963-1376417	100	123.182			0	26454	0.34	C01871_unicycler.fasta_1_length=6906207_depth=1.00x_circular=true:1349963-1376417	C01871_unicycler.fasta_1_length=6906207_depth=1.00x_circular=true:1349963-1376417
725	ST308	floR_t2_region	C01871_unicycler.fasta_1_length=6906207_depth=1.00x_circular=true:1349963-1376417	C01871_unicycler.fasta_1_length=6906207_depth=1.00x_circular=true:1349963-1376417	100	136.283			0	26454	0.364	C01871_unicycler.fasta_1_length=6906207_depth=1.00x_circular=true:1349963-1376417	C01871_unicycler.fasta_1_length=6906207_depth=1.00x_circular=true:1349963-1376417
728	ST308	floR_t2_region	C01871_unicycler.fasta_1_length=6906207_depth=1.00x_circular=true:1349963-1376417	C01871_unicycler.fasta_1_length=6906207_depth=1.00x_circular=true:1349963-1376417	100	129.827			0	26454	0.365	C01871_unicycler.fasta_1_length=6906207_depth=1.00x_circular=true:1349963-1376417	C01871_unicycler.fasta_1_length=6906207_depth=1.00x_circular=true:1349963-1376417
730	ST308	floR_t2_region	C01871_unicycler.fasta_1_length=6906207_depth=1.00x_circular=true:1349963-1376417	C01871_unicycler.fasta_1_length=6906207_depth=1.00x_circular=true:1349963-1376417	100	134.121			0	26454	0.31	C01871_unicycler.fasta_1_length=6906207_depth=1.00x_circular=true:1349963-1376417	C01871_unicycler.fasta_1_length=6906207_depth=1.00x_circular=true:1349963-1376417
733	ST308	floR_t2_region	C01871_unicycler.fasta_1_length=6906207_depth=1.00x_circular=true:1349963-1376417	C01871_unicycler.fasta_1_length=6906207_depth=1.00x_circular=true:1349963-1376417	100	132.408			0	26454	0.382	C01871_unicycler.fasta_1_length=6906207_depth=1.00x_circular=true:1349963-1376417	C01871_unicycler.fasta_1_length=6906207_depth=1.00x_circular=true:1349963-1376417
734	ST308	floR_t2_region	C01871_unicycler.fasta_1_length=6906207_depth=1.00x_circular=true:1349963-1376417	C01871_unicycler.fasta_1_length=6906207_depth=1.00x_circular=true:1349963-1376417	100	165.767			0	26454	0.351	C01871_unicycler.fasta_1_length=6906207_depth=1.00x_circular=true:1349963-1376417	C01871_unicycler.fasta_1_length=6906207_depth=1.00x_circular=true:1349963-1376417
C00024	ST308	floR_t2_region	C01871_unicycler.fasta_1_length=6906207_depth=1.00x_circular=true:1349963-1376417	C01871_unicycler.fasta_1_length=6906207_depth=1.00x_circular=true:1349963-1376417	100	158.406			0	26454	0.415	C01871_unicycler.fasta_1_length=6906207_depth=1.00x_circular=true:1349963-1376417	C01871_unicycler.fasta_1_length=6906207_depth=1.00x_circular=true:1349963-1376417
C00027	ST308	floR_t2_region	C01871_unicycler.fasta_1_length=6906207_depth=1.00x_circular=true:1349963-1376417	C01871_unicycler.fasta_1_length=6906207_depth=1.00x_circular=true:1349963-1376417	100	167.908			0	26454	0.369	C01871_unicycler.fasta_1_length=6906207_depth=1.00x_circular=true:1349963-1376417	C01871_unicycler.fasta_1_length=6906207_depth=1.00x_circular=true:1349963-1376417
C00042	ST308	floR_t2_region	C01871_unicycler.fasta_1_length=6906207_depth=1.00x_circular=true:1349963-1376417	C01871_unicycler.fasta_1_length=6906207_depth=1.00x_circular=true:1349963-1376417	100	147.951			0	26454	0.395	C01871_unicycler.fasta_1_length=6906207_depth=1.00x_circular=true:1349963-1376417	C01871_unicycler.fasta_1_length=6906207_depth=1.00x_circular=true:1349963-1376417
C00056	ST308	floR_t2_region	C01871_unicycler.fasta_1_length=6906207_depth=1.00x_circular=true:1349963-1376417	C01871_unicycler.fasta_1_length=6906207_depth=1.00x_circular=true:1349963-1376417	100	152.779			0	26454	0.393	C01871_unicycler.fasta_1_length=6906207_depth=1.00x_circular=true:1349963-1376417	C01871_unicycler.fasta_1_length=6906207_depth=1.00x_circular=true:1349963-1376417
C00068	ST308	floR_t2_region	C01871_unicycler.fasta_1_length=6906207_depth=1.00x_circular=true:1349963-1376417	C01871_unicycler.fasta_1_length=6906207_depth=1.00x_circular=true:1349963-1376417	100	139.213			0	26454	0.374	C01871_unicycler.fasta_1_length=6906207_depth=1.00x_circular=true:1349963-1376417	C01871_unicycler.fasta_1_length=6906207_depth=1.00x_circular=true:1349963-1376417
C00073	ST308	floR_t2_region	C01871_unicycler.fasta_1_length=6906207_depth=1.00x_circular=true:1349963-1376417	C01871_unicycler.fasta_1_length=6906207_depth=1.00x_circular=true:1349963-1376417	100	133.669			0	26454	0.398	C01871_unicycler.fasta_1_length=6906207_depth=1.00x_circular=true:1349963-1376417	C01871_unicycler.fasta_1_length=6906207_depth=1.00x_circular=true:1349963-1376417
C00118	ST308	floR_t2_region	C01871_unicycler.fasta_1_length=6906207_depth=1.00x_circular=true:1349963-1376417	C01871_unicycler.fasta_1_length=6906207_depth=1.00x_circular=true:1349963-1376417	100	120.577			0	26454	0.365	C01871_unicycler.fasta_1_length=6906207_depth=1.00x_circular=true:1349963-1376417	C01871_unicycler.fasta_1_length=6906207_depth=1.00x_circular=true:1349963-1376417
C00130	ST308	floR_t2_region	C01871_unicycler.fasta_1_length=6906207_depth=1.00x_circular=true:1349963-1376417	C01871_unicycler.fasta_1_length=6906207_depth=1.00x_circular=true:1349963-1376417	100	153.068			0	26454	0.395	C01871_unicycler.fasta_1_length=6906207_depth=1.00x_circular=true:1349963-1376417	C01871_unicycler.fasta_1_length=6906207_depth=1.00x_circular=true:1349963-1376417
C00131	ST308	floR_t2_region	C01871_unicycler.fasta_1_length=6906207_depth=1.00x_circular=true:1349963-1376417	C01871_unicycler.fasta_1_length=6906207_depth=1.00x_circular=true:1349963-1376417	100	117.69			0	26454	0.384	C01871_unicycler.fasta_1_length=6906207_depth=1.00x_circular=true:1349963-1376417	C01871_unicycler.fasta_1_length=6906207_depth=1.00x_circular=true:1349963-1376417
C00132	ST308	floR_t2_region	C01871_unicycler.fasta_1_length=6906207_depth=1.00x_circular=true:1349963-1376417	C01871_unicycler.fasta_1_length=6906207_depth=1.00x_circular=true:1349963-1376417	100	131.683			0	26454	0.38	C01871_unicycler.fasta_1_length=6906207_depth=1.00x_circular=true:1349963-1376417	C01871_unicycler.fasta_1_length=6906207_depth=1.00x_circular=true:1349963-1376417
C00136	ST308	floR_t2_region	C01871_unicycler.fasta_1_length=6906207_depth=1.00x_circular=true:1349963-1376417	C01871_unicycler.fasta_1_length=6906207_depth=1.00x_circular=true:1349963-1376417	100	152.121			0	26454	0.333	C01871_unicycler.fasta_1_length=6906207_depth=1.00x_circular=true:1349963-1376417	C01871_unicycler.fasta_1_length=6906207_depth=1.00x_circular=true:1349963-1376417
C00177	ST308	floR_t2_region	C01871_unicycler.fasta_1_length=6906207_depth=1.00x_circular=true:1349963-1376417	C01871_unicycler.fasta_1_length=6906207_depth=1.00x_circular=true:1349963-1376417	100	142.926			0	26454	0.391	C01871_unicycler.fasta_1_length=6906207_depth=1.00x_circular=true:1349963-1376417	C01871_unicycler.fasta_1_length=6906207_depth=1.00x_circular=true:1349963-1376417
C00183	ST308	floR_t2_region	C01871_unicycler.fasta_1_length=6906207_depth=1.00x_circular=true:1349963-1376417	C01871_unicycler.fasta_1_length=6906207_depth=1.00x_circular=true:1349963-1376417	100	161.853			0	26454	0.39	C01871_unicycler.fasta_1_length=6906207_depth=1.00x_circular=true:1349963-1376417	C01871_unicycler.fasta_1_length=6906207_depth=1.00x_circular=true:1349963-1376417
C00186	ST308	floR_t2_region	C01871_unicycler.fasta_1_length=6906207_depth=1.00x_circular=true:1349963-1376417	C01871_unicycler.fasta_1_length=6906207_depth=1.00x_circular=true:1349963-1376417	100	125.909			0	26454	0.359	C01871_unicycler.fasta_1_length=6906207_depth=1.00x_circular=true:1349963-1376417	C01871_unicycler.fasta_1_length=6906207_depth=1.00x_circular=true:1349963-1376417
C00189	Unknown_ST	floR_t2_region	C01871_unicycler.fasta_1_length=6906207_depth=1.00x_circular=true:1349963-1376417	C01871_unicycler.fasta_1_length=6906207_depth=1.00x_circular=true:1349963-1376417	100	47.526			0	26454	0.364	C01871_unicycler.fasta_1_length=6906207_depth=1.00x_circular=true:1349963-1376417	C01871_unicycler.fasta_1_length=6906207_depth=1.00x_circular=true:1349963-1376417
C00194	ST308	floR_t2_region	C01871_unicycler.fasta_1_length=6906207_depth=1.00x_circular=true:1349963-1376417	C01871_unicycler.fasta_1_length=6906207_depth=1.00x_circular=true:1349963-1376417	100	146.643			0	26454	0.367	C01871_unicycler.fasta_1_length=6906207_depth=1.00x_circular=true:1349963-1376417	C01871_unicycler.fasta_1_length=6906207_depth=1.00x_circular=true:1349963-1376417
C00219	ST308	floR_t2_region	C01871_unicycler.fasta_1_length=6906207_depth=1.00x_circular=true:1349963-1376417	C01871_unicycler.fasta_1_length=6906207_depth=1.00x_circular=true:1349963-1376417	100	152.093			0	26454	0.371	C01871_unicycler.fasta_1_length=6906207_depth=1.00x_circular=true:1349963-1376417	C01871_unicycler.fasta_1_length=6906207_depth=1.00x_circular=true:1349963-1376417
C00220	ST308	floR_t2_region	C01871_unicycler.fasta_1_length=6906207_depth=1.00x_circular=true:1349963-1376417	C01871_unicycler.fasta_1_length=6906207_depth=1.00x_circular=true:1349963-1376417	100	119.236			0	26454	0.381	C01871_unicycler.fasta_1_length=6906207_depth=1.00x_circular=true:1349963-1376417	C01871_unicycler.fasta_1_length=6906207_depth=1.00x_circular=true:1349963-1376417
C00270	ST308	floR_t2_region	C01871_unicycler.fasta_1_length=6906207_depth=1.00x_circular=true:1349963-1376417	C01871_unicycler.fasta_1_length=6906207_depth=1.00x_circular=true:1349963-1376417	100	127.946			0	26454	0.424	C01871_unicycler.fasta_1_length=6906207_depth=1.00x_circular=true:1349963-1376417	C01871_unicycler.fasta_1_length=6906207_depth=1.00x_circular=true:1349963-1376417
C00280	ST308	floR_t2_region	C01871_unicycler.fasta_1_length=6906207_depth=1.00x_circular=true:1349963-1376417	C01871_unicycler.fasta_1_length=6906207_depth=1.00x_circular=true:1349963-1376417	100	151.259			0	26454	0.378	C01871_unicycler.fasta_1_length=6906207_depth=1.00x_circular=true:1349963-1376417	C01871_unicycler.fasta_1_length=6906207_depth=1.00x_circular=true:1349963-1376417
C00281	ST308	floR_t2_region	C01871_unicycler.fasta_1_length=6906207_depth=1.00x_circular=true:1349963-1376417	C01871_unicycler.fasta_1_length=6906207_depth=1.00x_circular=true:1349963-1376417	100	123.258			0	26454	0.446	C01871_unicycler.fasta_1_length=6906207_depth=1.00x_circular=true:1349963-1376417	C01871_unicycler.fasta_1_length=6906207_depth=1.00x_circular=true:1349963-1376417
C00309	ST308	floR_t2_region	C01871_unicycler.fasta_1_length=6906207_depth=1.00x_circular=true:1349963-1376417	C01871_unicycler.fasta_1_length=6906207_depth=1.00x_circular=true:1349963-1376417	100	137.122			0	26454	0.413	C01871_unicycler.fasta_1_length=6906207_depth=1.00x_circular=true:1349963-1376417	C01871_unicycler.fasta_1_length=6906207_depth=1.00x_circular=true:1349963-1376417
C00318	ST308	floR_t2_region	C01871_unicycler.fasta_1_length=6906207_depth=1.00x_circular=true:1349963-1376417	C01871_unicycler.fasta_1_length=6906207_depth=1.00x_circular=true:1349963-1376417	100	152.91			0	26454	0.422	C01871_unicycler.fasta_1_length=6906207_depth=1.00x_circular=true:1349963-1376417	C01871_unicycler.fasta_1_length=6906207_depth=1.00x_circular=true:1349963-1376417
C00336	ST308	floR_t2_region	C01871_unicycler.fasta_1_length=6906207_depth=1.00x_circular=true:1349963-1376417	C01871_unicycler.fasta_1_length=6906207_depth=1.00x_circular=true:1349963-1376417	100	125.584	1snp		0.004	26454	0.382	C01871_unicycler.fasta_1_length=6906207_depth=1.00x_circular=true:1349963-1376417	C01871_unicycler.fasta_1_length=6906207_depth=1.00x_circular=true:1349963-1376417
C00337	ST308	floR_t2_region	C01871_unicycler.fasta_1_length=6906207_depth=1.00x_circular=true:1349963-1376417	C01871_unicycler.fasta_1_length=6906207_depth=1.00x_circular=true:1349963-1376417	100	141.989			0	26454	0.378	C01871_unicycler.fasta_1_length=6906207_depth=1.00x_circular=true:1349963-1376417	C01871_unicycler.fasta_1_length=6906207_depth=1.00x_circular=true:1349963-1376417
C00369	ST308	floR_t2_region	C01871_unicycler.fasta_1_length=6906207_depth=1.00x_circular=true:1349963-1376417	C01871_unicycler.fasta_1_length=6906207_depth=1.00x_circular=true:1349963-1376417	100	158.85			0	26454	0.398	C01871_unicycler.fasta_1_length=6906207_depth=1.00x_circular=true:1349963-1376417	C01871_unicycler.fasta_1_length=6906207_depth=1.00x_circular=true:1349963-1376417
C00386	ST308	floR_t2_region	C01871_unicycler.fasta_1_length=6906207_depth=1.00x_circular=true:1349963-1376417	C01871_unicycler.fasta_1_length=6906207_depth=1.00x_circular=true:1349963-1376417	100	131.92			0	26454	0.405	C01871_unicycler.fasta_1_length=6906207_depth=1.00x_circular=true:1349963-1376417	C01871_unicycler.fasta_1_length=6906207_depth=1.00x_circular=true:1349963-1376417
C00387	ST308	floR_t2_region	C01871_unicycler.fasta_1_length=6906207_depth=1.00x_circular=true:1349963-1376417	C01871_unicycler.fasta_1_length=6906207_depth=1.00x_circular=true:1349963-1376417	100	145.309			0	26454	0.425	C01871_unicycler.fasta_1_length=6906207_depth=1.00x_circular=true:1349963-1376417	C01871_unicycler.fasta_1_length=6906207_depth=1.00x_circular=true:1349963-1376417
C00389	ST308	floR_t2_region	C01871_unicycler.fasta_1_length=6906207_depth=1.00x_circular=true:1349963-1376417	C01871_unicycler.fasta_1_length=6906207_depth=1.00x_circular=true:1349963-1376417	100	160.581			0	26454	0.367	C01871_unicycler.fasta_1_length=6906207_depth=1.00x_circular=true:1349963-1376417	C01871_unicycler.fasta_1_length=6906207_depth=1.00x_circular=true:1349963-1376417
C00391	ST308	floR_t2_region	C01871_unicycler.fasta_1_length=6906207_depth=1.00x_circular=true:1349963-1376417	C01871_unicycler.fasta_1_length=6906207_depth=1.00x_circular=true:1349963-1376417	100	173.406			0	26454	0.384	C01871_unicycler.fasta_1_length=6906207_depth=1.00x_circular=true:1349963-1376417	C01871_unicycler.fasta_1_length=6906207_depth=1.00x_circular=true:1349963-1376417
C00400	ST308	floR_t2_region	C01871_unicycler.fasta_1_length=6906207_depth=1.00x_circular=true:1349963-1376417	C01871_unicycler.fasta_1_length=6906207_depth=1.00x_circular=true:1349963-1376417	100	143.586			0	26454	0.415	C01871_unicycler.fasta_1_length=6906207_depth=1.00x_circular=true:1349963-1376417	C01871_unicycler.fasta_1_length=6906207_depth=1.00x_circular=true:1349963-1376417
C00401	ST308	floR_t2_region	C01871_unicycler.fasta_1_length=6906207_depth=1.00x_circular=true:1349963-1376417	C01871_unicycler.fasta_1_length=6906207_depth=1.00x_circular=true:1349963-1376417	100	124.267	5snp		0.019	26454	0.5	C01871_unicycler.fasta_1_length=6906207_depth=1.00x_circular=true:1349963-1376417	C01871_unicycler.fasta_1_length=6906207_depth=1.00x_circular=true:1349963-1376417
C00432	ST308	floR_t2_region	C01871_unicycler.fasta_1_length=6906207_depth=1.00x_circular=true:1349963-1376417	C01871_unicycler.fasta_1_length=6906207_depth=1.00x_circular=true:1349963-1376417	100	154.93			0	26454	0.429	C01871_unicycler.fasta_1_length=6906207_depth=1.00x_circular=true:1349963-1376417	C01871_unicycler.fasta_1_length=6906207_depth=1.00x_circular=true:1349963-1376417
C00461	ST308	floR_t2_region	C01871_unicycler.fasta_1_length=6906207_depth=1.00x_circular=true:1349963-1376417	C01871_unicycler.fasta_1_length=6906207_depth=1.00x_circular=true:1349963-1376417	100	142.386			0	26454	0.401	C01871_unicycler.fasta_1_length=6906207_depth=1.00x_circular=true:1349963-1376417	C01871_unicycler.fasta_1_length=6906207_depth=1.00x_circular=true:1349963-1376417
C00472	ST308	floR_t2_region	C01871_unicycler.fasta_1_length=6906207_depth=1.00x_circular=true:1349963-1376417	C01871_unicycler.fasta_1_length=6906207_depth=1.00x_circular=true:1349963-1376417	100	134.165			0	26454	0.406	C01871_unicycler.fasta_1_length=6906207_depth=1.00x_circular=true:1349963-1376417	C01871_unicycler.fasta_1_length=6906207_depth=1.00x_circular=true:1349963-1376417
C00487	ST308	floR_t2_region	C01871_unicycler.fasta_1_length=6906207_depth=1.00x_circular=true:1349963-1376417	C01871_unicycler.fasta_1_length=6906207_depth=1.00x_circular=true:1349963-1376417	100	165.913	2snp		0.008	26454	0.48	C01871_unicycler.fasta_1_length=6906207_depth=1.00x_circular=true:1349963-1376417	C01871_unicycler.fasta_1_length=6906207_depth=1.00x_circular=true:1349963-1376417
C00496	ST308	floR_t2_region	C01871_unicycler.fasta_1_length=6906207_depth=1.00x_circular=true:1349963-1376417	C01871_unicycler.fasta_1_length=6906207_depth=1.00x_circular=true:1349963-1376417	100	128.21			0	26454	0.372	C01871_unicycler.fasta_1_length=6906207_depth=1.00x_circular=true:1349963-1376417	C01871_unicycler.fasta_1_length=6906207_depth=1.00x_circular=true:1349963-1376417
C00507	ST308	floR_t2_region	C01871_unicycler.fasta_1_length=6906207_depth=1.00x_circular=true:1349963-1376417	C01871_unicycler.fasta_1_length=6906207_depth=1.00x_circular=true:1349963-1376417	100	153.492			0	26454	0.376	C01871_unicycler.fasta_1_length=6906207_depth=1.00x_circular=true:1349963-1376417	C01871_unicycler.fasta_1_length=6906207_depth=1.00x_circular=true:1349963-1376417
C00569	ST308	floR_t2_region	C01871_unicycler.fasta_1_length=6906207_depth=1.00x_circular=true:1349963-1376417	C01871_unicycler.fasta_1_length=6906207_depth=1.00x_circular=true:1349963-1376417	100	187.346			0	26454	0.411	C01871_unicycler.fasta_1_length=6906207_depth=1.00x_circular=true:1349963-1376417	C01871_unicycler.fasta_1_length=6906207_depth=1.00x_circular=true:1349963-1376417
C00625	ST308	floR_t2_region	C01871_unicycler.fasta_1_length=6906207_depth=1.00x_circular=true:1349963-1376417	C01871_unicycler.fasta_1_length=6906207_depth=1.00x_circular=true:1349963-1376417	100	155.598			0	26454	0.324	C01871_unicycler.fasta_1_length=6906207_depth=1.00x_circular=true:1349963-1376417	C01871_unicycler.fasta_1_length=6906207_depth=1.00x_circular=true:1349963-1376417
C00651	ST308	floR_t2_region	C01871_unicycler.fasta_1_length=6906207_depth=1.00x_circular=true:1349963-1376417	C01871_unicycler.fasta_1_length=6906207_depth=1.00x_circular=true:1349963-1376417	100	131.121			0	26454	0.37	C01871_unicycler.fasta_1_length=6906207_depth=1.00x_circular=true:1349963-1376417	C01871_unicycler.fasta_1_length=6906207_depth=1.00x_circular=true:1349963-1376417
C00669	ST308	floR_t2_region	C01871_unicycler.fasta_1_length=6906207_depth=1.00x_circular=true:1349963-1376417	C01871_unicycler.fasta_1_length=6906207_depth=1.00x_circular=true:1349963-1376417	100	154.428			0	26454	0.384	C01871_unicycler.fasta_1_length=6906207_depth=1.00x_circular=true:1349963-1376417	C01871_unicycler.fasta_1_length=6906207_depth=1.00x_circular=true:1349963-1376417
C00696	ST308	floR_t2_region	C01871_unicycler.fasta_1_length=6906207_depth=1.00x_circular=true:1349963-1376417	C01871_unicycler.fasta_1_length=6906207_depth=1.00x_circular=true:1349963-1376417	100	148.842			0	26454	0.37	C01871_unicycler.fasta_1_length=6906207_depth=1.00x_circular=true:1349963-1376417	C01871_unicycler.fasta_1_length=6906207_depth=1.00x_circular=true:1349963-1376417
C00703	ST308	floR_t2_region	C01871_unicycler.fasta_1_length=6906207_depth=1.00x_circular=true:1349963-1376417	C01871_unicycler.fasta_1_length=6906207_depth=1.00x_circular=true:1349963-1376417	100	151.564			0	26454	0.355	C01871_unicycler.fasta_1_length=6906207_depth=1.00x_circular=true:1349963-1376417	C01871_unicycler.fasta_1_length=6906207_depth=1.00x_circular=true:1349963-1376417
C00707	ST308	floR_t2_region	C01871_unicycler.fasta_1_length=6906207_depth=1.00x_circular=true:1349963-1376417	C01871_unicycler.fasta_1_length=6906207_depth=1.00x_circular=true:1349963-1376417	100	132.772			0	26454	0.396	C01871_unicycler.fasta_1_length=6906207_depth=1.00x_circular=true:1349963-1376417	C01871_unicycler.fasta_1_length=6906207_depth=1.00x_circular=true:1349963-1376417
C00716	ST308	floR_t2_region	C01871_unicycler.fasta_1_length=6906207_depth=1.00x_circular=true:1349963-1376417	C01871_unicycler.fasta_1_length=6906207_depth=1.00x_circular=true:1349963-1376417	100	151.55			0	26454	0.344	C01871_unicycler.fasta_1_length=6906207_depth=1.00x_circular=true:1349963-1376417	C01871_unicycler.fasta_1_length=6906207_depth=1.00x_circular=true:1349963-1376417
C00718	ST308	floR_t2_region	C01871_unicycler.fasta_1_length=6906207_depth=1.00x_circular=true:1349963-1376417	C01871_unicycler.fasta_1_length=6906207_depth=1.00x_circular=true:1349963-1376417	100	167.343			0	26454	0.381	C01871_unicycler.fasta_1_length=6906207_depth=1.00x_circular=true:1349963-1376417	C01871_unicycler.fasta_1_length=6906207_depth=1.00x_circular=true:1349963-1376417
C00746	ST308	floR_t2_region	C01871_unicycler.fasta_1_length=6906207_depth=1.00x_circular=true:1349963-1376417	C01871_unicycler.fasta_1_length=6906207_depth=1.00x_circular=true:1349963-1376417	100	158.43			0	26454	0.405	C01871_unicycler.fasta_1_length=6906207_depth=1.00x_circular=true:1349963-1376417	C01871_unicycler.fasta_1_length=6906207_depth=1.00x_circular=true:1349963-1376417
C00765	ST308	floR_t2_region	C01871_unicycler.fasta_1_length=6906207_depth=1.00x_circular=true:1349963-1376417	C01871_unicycler.fasta_1_length=6906207_depth=1.00x_circular=true:1349963-1376417	100	127.237			0	26454	0.369	C01871_unicycler.fasta_1_length=6906207_depth=1.00x_circular=true:1349963-1376417	C01871_unicycler.fasta_1_length=6906207_depth=1.00x_circular=true:1349963-1376417
C00787	ST308	floR_t2_region	C01871_unicycler.fasta_1_length=6906207_depth=1.00x_circular=true:1349963-1376417	C01871_unicycler.fasta_1_length=6906207_depth=1.00x_circular=true:1349963-1376417	100	144.254			0	26454	0.359	C01871_unicycler.fasta_1_length=6906207_depth=1.00x_circular=true:1349963-1376417	C01871_unicycler.fasta_1_length=6906207_depth=1.00x_circular=true:1349963-1376417
C00811	ST308	floR_t2_region	C01871_unicycler.fasta_1_length=6906207_depth=1.00x_circular=true:1349963-1376417	C01871_unicycler.fasta_1_length=6906207_depth=1.00x_circular=true:1349963-1376417	100	150.168			0	26454	0.398	C01871_unicycler.fasta_1_length=6906207_depth=1.00x_circular=true:1349963-1376417	C01871_unicycler.fasta_1_length=6906207_depth=1.00x_circular=true:1349963-1376417
C00814	ST308	floR_t2_region	C01871_unicycler.fasta_1_length=6906207_depth=1.00x_circular=true:1349963-1376417	C01871_unicycler.fasta_1_length=6906207_depth=1.00x_circular=true:1349963-1376417	100	137.838			0	26454	0.348	C01871_unicycler.fasta_1_length=6906207_depth=1.00x_circular=true:1349963-1376417	C01871_unicycler.fasta_1_length=6906207_depth=1.00x_circular=true:1349963-1376417
C00818	ST308	floR_t2_region	C01871_unicycler.fasta_1_length=6906207_depth=1.00x_circular=true:1349963-1376417	C01871_unicycler.fasta_1_length=6906207_depth=1.00x_circular=true:1349963-1376417	100	130.226			0	26454	0.392	C01871_unicycler.fasta_1_length=6906207_depth=1.00x_circular=true:1349963-1376417	C01871_unicycler.fasta_1_length=6906207_depth=1.00x_circular=true:1349963-1376417
C00819	ST308	floR_t2_region	C01871_unicycler.fasta_1_length=6906207_depth=1.00x_circular=true:1349963-1376417	C01871_unicycler.fasta_1_length=6906207_depth=1.00x_circular=true:1349963-1376417	100	172.523			0	26454	0.394	C01871_unicycler.fasta_1_length=6906207_depth=1.00x_circular=true:1349963-1376417	C01871_unicycler.fasta_1_length=6906207_depth=1.00x_circular=true:1349963-1376417
C00851	ST308	floR_t2_region	C01871_unicycler.fasta_1_length=6906207_depth=1.00x_circular=true:1349963-1376417	C01871_unicycler.fasta_1_length=6906207_depth=1.00x_circular=true:1349963-1376417	100	162.315			0	26454	0.362	C01871_unicycler.fasta_1_length=6906207_depth=1.00x_circular=true:1349963-1376417	C01871_unicycler.fasta_1_length=6906207_depth=1.00x_circular=true:1349963-1376417
C00881	ST308	floR_t2_region	C01871_unicycler.fasta_1_length=6906207_depth=1.00x_circular=true:1349963-1376417	C01871_unicycler.fasta_1_length=6906207_depth=1.00x_circular=true:1349963-1376417	100	164.186			0	26454	0.377	C01871_unicycler.fasta_1_length=6906207_depth=1.00x_circular=true:1349963-1376417	C01871_unicycler.fasta_1_length=6906207_depth=1.00x_circular=true:1349963-1376417
C00916	ST308	floR_t2_region	C01871_unicycler.fasta_1_length=6906207_depth=1.00x_circular=true:1349963-1376417	C01871_unicycler.fasta_1_length=6906207_depth=1.00x_circular=true:1349963-1376417	100	127.967			0	26454	0.455	C01871_unicycler.fasta_1_length=6906207_depth=1.00x_circular=true:1349963-1376417	C01871_unicycler.fasta_1_length=6906207_depth=1.00x_circular=true:1349963-1376417
C00950	ST308	floR_t2_region	C01871_unicycler.fasta_1_length=6906207_depth=1.00x_circular=true:1349963-1376417	C01871_unicycler.fasta_1_length=6906207_depth=1.00x_circular=true:1349963-1376417	100	139.895			0	26454	0.359	C01871_unicycler.fasta_1_length=6906207_depth=1.00x_circular=true:1349963-1376417	C01871_unicycler.fasta_1_length=6906207_depth=1.00x_circular=true:1349963-1376417
C00954	ST308	floR_t2_region	C01871_unicycler.fasta_1_length=6906207_depth=1.00x_circular=true:1349963-1376417	C01871_unicycler.fasta_1_length=6906207_depth=1.00x_circular=true:1349963-1376417	100	156.072			0	26454	0.383	C01871_unicycler.fasta_1_length=6906207_depth=1.00x_circular=true:1349963-1376417	C01871_unicycler.fasta_1_length=6906207_depth=1.00x_circular=true:1349963-1376417
C01020	ST1654	floR_t2_region	C01871_unicycler.fasta_1_length=6906207_depth=1.00x_circular=true:1349963-1376417	C01871_unicycler.fasta_1_length=6906207_depth=1.00x_circular=true:1349963-1376417	100	15.567			0	26454	0.364	C01871_unicycler.fasta_1_length=6906207_depth=1.00x_circular=true:1349963-1376417	C01871_unicycler.fasta_1_length=6906207_depth=1.00x_circular=true:1349963-1376417
C01074	ST308	floR_t2_region	C01871_unicycler.fasta_1_length=6906207_depth=1.00x_circular=true:1349963-1376417	C01871_unicycler.fasta_1_length=6906207_depth=1.00x_circular=true:1349963-1376417	100	152.404			0	26454	0.353	C01871_unicycler.fasta_1_length=6906207_depth=1.00x_circular=true:1349963-1376417	C01871_unicycler.fasta_1_length=6906207_depth=1.00x_circular=true:1349963-1376417
C01076	ST308	floR_t2_region	C01871_unicycler.fasta_1_length=6906207_depth=1.00x_circular=true:1349963-1376417	C01871_unicycler.fasta_1_length=6906207_depth=1.00x_circular=true:1349963-1376417	100	172.521			0	26454	0.375	C01871_unicycler.fasta_1_length=6906207_depth=1.00x_circular=true:1349963-1376417	C01871_unicycler.fasta_1_length=6906207_depth=1.00x_circular=true:1349963-1376417
C01094	ST308	floR_t2_region	C01871_unicycler.fasta_1_length=6906207_depth=1.00x_circular=true:1349963-1376417	C01871_unicycler.fasta_1_length=6906207_depth=1.00x_circular=true:1349963-1376417	100	133.041			0	26454	0.383	C01871_unicycler.fasta_1_length=6906207_depth=1.00x_circular=true:1349963-1376417	C01871_unicycler.fasta_1_length=6906207_depth=1.00x_circular=true:1349963-1376417
C01107	ST308	floR_t2_region	C01871_unicycler.fasta_1_length=6906207_depth=1.00x_circular=true:1349963-1376417	C01871_unicycler.fasta_1_length=6906207_depth=1.00x_circular=true:1349963-1376417	100	128.611			0	26454	0.376	C01871_unicycler.fasta_1_length=6906207_depth=1.00x_circular=true:1349963-1376417	C01871_unicycler.fasta_1_length=6906207_depth=1.00x_circular=true:1349963-1376417
C01121	ST308	floR_t2_region	C01871_unicycler.fasta_1_length=6906207_depth=1.00x_circular=true:1349963-1376417	C01871_unicycler.fasta_1_length=6906207_depth=1.00x_circular=true:1349963-1376417	100	129.637			0	26454	0.402	C01871_unicycler.fasta_1_length=6906207_depth=1.00x_circular=true:1349963-1376417	C01871_unicycler.fasta_1_length=6906207_depth=1.00x_circular=true:1349963-1376417
C01148	ST308	floR_t2_region	C01871_unicycler.fasta_1_length=6906207_depth=1.00x_circular=true:1349963-1376417	C01871_unicycler.fasta_1_length=6906207_depth=1.00x_circular=true:1349963-1376417	100	148.903			0	26454	0.395	C01871_unicycler.fasta_1_length=6906207_depth=1.00x_circular=true:1349963-1376417	C01871_unicycler.fasta_1_length=6906207_depth=1.00x_circular=true:1349963-1376417
C01157	ST308	floR_t2_region	C01871_unicycler.fasta_1_length=6906207_depth=1.00x_circular=true:1349963-1376417	C01871_unicycler.fasta_1_length=6906207_depth=1.00x_circular=true:1349963-1376417	100	107.928			0	26454	0.429	C01871_unicycler.fasta_1_length=6906207_depth=1.00x_circular=true:1349963-1376417	C01871_unicycler.fasta_1_length=6906207_depth=1.00x_circular=true:1349963-1376417
C01187	ST308	floR_t2_region	C01871_unicycler.fasta_1_length=6906207_depth=1.00x_circular=true:1349963-1376417	C01871_unicycler.fasta_1_length=6906207_depth=1.00x_circular=true:1349963-1376417	100	153.692			0	26454	0.366	C01871_unicycler.fasta_1_length=6906207_depth=1.00x_circular=true:1349963-1376417	C01871_unicycler.fasta_1_length=6906207_depth=1.00x_circular=true:1349963-1376417
C01196	ST308	floR_t2_region	C01871_unicycler.fasta_1_length=6906207_depth=1.00x_circular=true:1349963-1376417	C01871_unicycler.fasta_1_length=6906207_depth=1.00x_circular=true:1349963-1376417	100	152.186	6snp		0.023	26454	0.485	C01871_unicycler.fasta_1_length=6906207_depth=1.00x_circular=true:1349963-1376417	C01871_unicycler.fasta_1_length=6906207_depth=1.00x_circular=true:1349963-1376417
C01201	ST308	floR_t2_region	C01871_unicycler.fasta_1_length=6906207_depth=1.00x_circular=true:1349963-1376417	C01871_unicycler.fasta_1_length=6906207_depth=1.00x_circular=true:1349963-1376417	100	155.847			0	26454	0.379	C01871_unicycler.fasta_1_length=6906207_depth=1.00x_circular=true:1349963-1376417	C01871_unicycler.fasta_1_length=6906207_depth=1.00x_circular=true:1349963-1376417
C01206	ST308	floR_t2_region	C01871_unicycler.fasta_1_length=6906207_depth=1.00x_circular=true:1349963-1376417	C01871_unicycler.fasta_1_length=6906207_depth=1.00x_circular=true:1349963-1376417	100	144.764			0	26454	0.358	C01871_unicycler.fasta_1_length=6906207_depth=1.00x_circular=true:1349963-1376417	C01871_unicycler.fasta_1_length=6906207_depth=1.00x_circular=true:1349963-1376417
C01237	ST308	floR_t2_region	C01871_unicycler.fasta_1_length=6906207_depth=1.00x_circular=true:1349963-1376417	C01871_unicycler.fasta_1_length=6906207_depth=1.00x_circular=true:1349963-1376417	100	122.02			0	26454	0.346	C01871_unicycler.fasta_1_length=6906207_depth=1.00x_circular=true:1349963-1376417	C01871_unicycler.fasta_1_length=6906207_depth=1.00x_circular=true:1349963-1376417
C01238	ST308	floR_t2_region	C01871_unicycler.fasta_1_length=6906207_depth=1.00x_circular=true:1349963-1376417	C01871_unicycler.fasta_1_length=6906207_depth=1.00x_circular=true:1349963-1376417	100	120.504			0	26454	0.381	C01871_unicycler.fasta_1_length=6906207_depth=1.00x_circular=true:1349963-1376417	C01871_unicycler.fasta_1_length=6906207_depth=1.00x_circular=true:1349963-1376417
C01243	ST308	floR_t2_region	C01871_unicycler.fasta_1_length=6906207_depth=1.00x_circular=true:1349963-1376417	C01871_unicycler.fasta_1_length=6906207_depth=1.00x_circular=true:1349963-1376417	100	184.758			0	26454	0.399	C01871_unicycler.fasta_1_length=6906207_depth=1.00x_circular=true:1349963-1376417	C01871_unicycler.fasta_1_length=6906207_depth=1.00x_circular=true:1349963-1376417
C01244	ST308	floR_t2_region	C01871_unicycler.fasta_1_length=6906207_depth=1.00x_circular=true:1349963-1376417	C01871_unicycler.fasta_1_length=6906207_depth=1.00x_circular=true:1349963-1376417	100	190.005			0	26454	0.413	C01871_unicycler.fasta_1_length=6906207_depth=1.00x_circular=true:1349963-1376417	C01871_unicycler.fasta_1_length=6906207_depth=1.00x_circular=true:1349963-1376417
C01245	ST308	floR_t2_region	C01871_unicycler.fasta_1_length=6906207_depth=1.00x_circular=true:1349963-1376417	C01871_unicycler.fasta_1_length=6906207_depth=1.00x_circular=true:1349963-1376417	100	119.021			0	26454	0.369	C01871_unicycler.fasta_1_length=6906207_depth=1.00x_circular=true:1349963-1376417	C01871_unicycler.fasta_1_length=6906207_depth=1.00x_circular=true:1349963-1376417
C01267	ST308	floR_t2_region	C01871_unicycler.fasta_1_length=6906207_depth=1.00x_circular=true:1349963-1376417	C01871_unicycler.fasta_1_length=6906207_depth=1.00x_circular=true:1349963-1376417	100	196.351			0	26454	0.379	C01871_unicycler.fasta_1_length=6906207_depth=1.00x_circular=true:1349963-1376417	C01871_unicycler.fasta_1_length=6906207_depth=1.00x_circular=true:1349963-1376417
C01295	ST308	floR_t2_region	C01871_unicycler.fasta_1_length=6906207_depth=1.00x_circular=true:1349963-1376417	C01871_unicycler.fasta_1_length=6906207_depth=1.00x_circular=true:1349963-1376417	100	118.787			0	26454	0.362	C01871_unicycler.fasta_1_length=6906207_depth=1.00x_circular=true:1349963-1376417	C01871_unicycler.fasta_1_length=6906207_depth=1.00x_circular=true:1349963-1376417
C01305	ST308	floR_t2_region	C01871_unicycler.fasta_1_length=6906207_depth=1.00x_circular=true:1349963-1376417	C01871_unicycler.fasta_1_length=6906207_depth=1.00x_circular=true:1349963-1376417	100	196.666			0	26454	0.357	C01871_unicycler.fasta_1_length=6906207_depth=1.00x_circular=true:1349963-1376417	C01871_unicycler.fasta_1_length=6906207_depth=1.00x_circular=true:1349963-1376417
C01336	ST308	floR_t2_region	C01871_unicycler.fasta_1_length=6906207_depth=1.00x_circular=true:1349963-1376417	C01871_unicycler.fasta_1_length=6906207_depth=1.00x_circular=true:1349963-1376417	100	145.527			0	26454	0.401	C01871_unicycler.fasta_1_length=6906207_depth=1.00x_circular=true:1349963-1376417	C01871_unicycler.fasta_1_length=6906207_depth=1.00x_circular=true:1349963-1376417
C01337	ST308	floR_t2_region	C01871_unicycler.fasta_1_length=6906207_depth=1.00x_circular=true:1349963-1376417	C01871_unicycler.fasta_1_length=6906207_depth=1.00x_circular=true:1349963-1376417	100	136.437			0	26454	0.365	C01871_unicycler.fasta_1_length=6906207_depth=1.00x_circular=true:1349963-1376417	C01871_unicycler.fasta_1_length=6906207_depth=1.00x_circular=true:1349963-1376417
C01338	ST308	floR_t2_region	C01871_unicycler.fasta_1_length=6906207_depth=1.00x_circular=true:1349963-1376417	C01871_unicycler.fasta_1_length=6906207_depth=1.00x_circular=true:1349963-1376417	100	241.482			0	26454	0.397	C01871_unicycler.fasta_1_length=6906207_depth=1.00x_circular=true:1349963-1376417	C01871_unicycler.fasta_1_length=6906207_depth=1.00x_circular=true:1349963-1376417
C01339	ST308	floR_t2_region	C01871_unicycler.fasta_1_length=6906207_depth=1.00x_circular=true:1349963-1376417	C01871_unicycler.fasta_1_length=6906207_depth=1.00x_circular=true:1349963-1376417	100	138.057			0	26454	0.336	C01871_unicycler.fasta_1_length=6906207_depth=1.00x_circular=true:1349963-1376417	C01871_unicycler.fasta_1_length=6906207_depth=1.00x_circular=true:1349963-1376417
C01340	ST308	floR_t2_region	C01871_unicycler.fasta_1_length=6906207_depth=1.00x_circular=true:1349963-1376417	C01871_unicycler.fasta_1_length=6906207_depth=1.00x_circular=true:1349963-1376417	100	129.234			0	26454	0.351	C01871_unicycler.fasta_1_length=6906207_depth=1.00x_circular=true:1349963-1376417	C01871_unicycler.fasta_1_length=6906207_depth=1.00x_circular=true:1349963-1376417
C01390	ST308	floR_t2_region	C01871_unicycler.fasta_1_length=6906207_depth=1.00x_circular=true:1349963-1376417	C01871_unicycler.fasta_1_length=6906207_depth=1.00x_circular=true:1349963-1376417	100	181.627			0	26454	0.353	C01871_unicycler.fasta_1_length=6906207_depth=1.00x_circular=true:1349963-1376417	C01871_unicycler.fasta_1_length=6906207_depth=1.00x_circular=true:1349963-1376417
C01391	ST308	floR_t2_region	C01871_unicycler.fasta_1_length=6906207_depth=1.00x_circular=true:1349963-1376417	C01871_unicycler.fasta_1_length=6906207_depth=1.00x_circular=true:1349963-1376417	100	138.879			0	26454	0.391	C01871_unicycler.fasta_1_length=6906207_depth=1.00x_circular=true:1349963-1376417	C01871_unicycler.fasta_1_length=6906207_depth=1.00x_circular=true:1349963-1376417
C01395	ST308	floR_t2_region	C01871_unicycler.fasta_1_length=6906207_depth=1.00x_circular=true:1349963-1376417	C01871_unicycler.fasta_1_length=6906207_depth=1.00x_circular=true:1349963-1376417	100	215.591			0	26454	0.481	C01871_unicycler.fasta_1_length=6906207_depth=1.00x_circular=true:1349963-1376417	C01871_unicycler.fasta_1_length=6906207_depth=1.00x_circular=true:1349963-1376417
C01399	ST308	floR_t2_region	C01871_unicycler.fasta_1_length=6906207_depth=1.00x_circular=true:1349963-1376417	C01871_unicycler.fasta_1_length=6906207_depth=1.00x_circular=true:1349963-1376417	100	119.4			0	26454	0.384	C01871_unicycler.fasta_1_length=6906207_depth=1.00x_circular=true:1349963-1376417	C01871_unicycler.fasta_1_length=6906207_depth=1.00x_circular=true:1349963-1376417
C01412	ST308	floR_t2_region	C01871_unicycler.fasta_1_length=6906207_depth=1.00x_circular=true:1349963-1376417	C01871_unicycler.fasta_1_length=6906207_depth=1.00x_circular=true:1349963-1376417	100	161.016			0	26454	0.37	C01871_unicycler.fasta_1_length=6906207_depth=1.00x_circular=true:1349963-1376417	C01871_unicycler.fasta_1_length=6906207_depth=1.00x_circular=true:1349963-1376417
C01429	ST308	floR_t2_region	C01871_unicycler.fasta_1_length=6906207_depth=1.00x_circular=true:1349963-1376417	C01871_unicycler.fasta_1_length=6906207_depth=1.00x_circular=true:1349963-1376417	100	145.918			0	26454	0.39	C01871_unicycler.fasta_1_length=6906207_depth=1.00x_circular=true:1349963-1376417	C01871_unicycler.fasta_1_length=6906207_depth=1.00x_circular=true:1349963-1376417
C01446	ST308	floR_t2_region	C01871_unicycler.fasta_1_length=6906207_depth=1.00x_circular=true:1349963-1376417	C01871_unicycler.fasta_1_length=6906207_depth=1.00x_circular=true:1349963-1376417	100	136.678			0	26454	0.399	C01871_unicycler.fasta_1_length=6906207_depth=1.00x_circular=true:1349963-1376417	C01871_unicycler.fasta_1_length=6906207_depth=1.00x_circular=true:1349963-1376417
C01447	ST308	floR_t2_region	C01871_unicycler.fasta_1_length=6906207_depth=1.00x_circular=true:1349963-1376417	C01871_unicycler.fasta_1_length=6906207_depth=1.00x_circular=true:1349963-1376417	100	135.367			0	26454	0.365	C01871_unicycler.fasta_1_length=6906207_depth=1.00x_circular=true:1349963-1376417	C01871_unicycler.fasta_1_length=6906207_depth=1.00x_circular=true:1349963-1376417
C01448	ST308	floR_t2_region	C01871_unicycler.fasta_1_length=6906207_depth=1.00x_circular=true:1349963-1376417	C01871_unicycler.fasta_1_length=6906207_depth=1.00x_circular=true:1349963-1376417	100	132.307			0	26454	0.358	C01871_unicycler.fasta_1_length=6906207_depth=1.00x_circular=true:1349963-1376417	C01871_unicycler.fasta_1_length=6906207_depth=1.00x_circular=true:1349963-1376417
C01494	ST308	floR_t2_region	C01871_unicycler.fasta_1_length=6906207_depth=1.00x_circular=true:1349963-1376417	C01871_unicycler.fasta_1_length=6906207_depth=1.00x_circular=true:1349963-1376417	100	124.537			0	26454	0.371	C01871_unicycler.fasta_1_length=6906207_depth=1.00x_circular=true:1349963-1376417	C01871_unicycler.fasta_1_length=6906207_depth=1.00x_circular=true:1349963-1376417
C01495	ST308	floR_t2_region	C01871_unicycler.fasta_1_length=6906207_depth=1.00x_circular=true:1349963-1376417	C01871_unicycler.fasta_1_length=6906207_depth=1.00x_circular=true:1349963-1376417	100	138.87			0	26454	0.374	C01871_unicycler.fasta_1_length=6906207_depth=1.00x_circular=true:1349963-1376417	C01871_unicycler.fasta_1_length=6906207_depth=1.00x_circular=true:1349963-1376417
C01505	ST308	floR_t2_region	C01871_unicycler.fasta_1_length=6906207_depth=1.00x_circular=true:1349963-1376417	C01871_unicycler.fasta_1_length=6906207_depth=1.00x_circular=true:1349963-1376417	100	121.987			0	26454	0.36	C01871_unicycler.fasta_1_length=6906207_depth=1.00x_circular=true:1349963-1376417	C01871_unicycler.fasta_1_length=6906207_depth=1.00x_circular=true:1349963-1376417
C01528	ST308	floR_t2_region	C01871_unicycler.fasta_1_length=6906207_depth=1.00x_circular=true:1349963-1376417	C01871_unicycler.fasta_1_length=6906207_depth=1.00x_circular=true:1349963-1376417	100	114.883			0	26454	0.388	C01871_unicycler.fasta_1_length=6906207_depth=1.00x_circular=true:1349963-1376417	C01871_unicycler.fasta_1_length=6906207_depth=1.00x_circular=true:1349963-1376417
C01571	ST308	floR_t2_region	C01871_unicycler.fasta_1_length=6906207_depth=1.00x_circular=true:1349963-1376417	C01871_unicycler.fasta_1_length=6906207_depth=1.00x_circular=true:1349963-1376417	100	157.57			0	26454	0.363	C01871_unicycler.fasta_1_length=6906207_depth=1.00x_circular=true:1349963-1376417	C01871_unicycler.fasta_1_length=6906207_depth=1.00x_circular=true:1349963-1376417
C01572	ST308	floR_t2_region	C01871_unicycler.fasta_1_length=6906207_depth=1.00x_circular=true:1349963-1376417	C01871_unicycler.fasta_1_length=6906207_depth=1.00x_circular=true:1349963-1376417	100	133.677			0	26454	0.378	C01871_unicycler.fasta_1_length=6906207_depth=1.00x_circular=true:1349963-1376417	C01871_unicycler.fasta_1_length=6906207_depth=1.00x_circular=true:1349963-1376417
C01578	ST308	floR_t2_region	C01871_unicycler.fasta_1_length=6906207_depth=1.00x_circular=true:1349963-1376417	C01871_unicycler.fasta_1_length=6906207_depth=1.00x_circular=true:1349963-1376417	100	214.21			0	26454	0.38	C01871_unicycler.fasta_1_length=6906207_depth=1.00x_circular=true:1349963-1376417	C01871_unicycler.fasta_1_length=6906207_depth=1.00x_circular=true:1349963-1376417
C01591	ST308	floR_t2_region	C01871_unicycler.fasta_1_length=6906207_depth=1.00x_circular=true:1349963-1376417	C01871_unicycler.fasta_1_length=6906207_depth=1.00x_circular=true:1349963-1376417	100	148.716			0	26454	0.351	C01871_unicycler.fasta_1_length=6906207_depth=1.00x_circular=true:1349963-1376417	C01871_unicycler.fasta_1_length=6906207_depth=1.00x_circular=true:1349963-1376417
C01603	ST308	floR_t2_region	C01871_unicycler.fasta_1_length=6906207_depth=1.00x_circular=true:1349963-1376417	C01871_unicycler.fasta_1_length=6906207_depth=1.00x_circular=true:1349963-1376417	100	141.55			0	26454	0.422	C01871_unicycler.fasta_1_length=6906207_depth=1.00x_circular=true:1349963-1376417	C01871_unicycler.fasta_1_length=6906207_depth=1.00x_circular=true:1349963-1376417
C01623	ST308	floR_t2_region	C01871_unicycler.fasta_1_length=6906207_depth=1.00x_circular=true:1349963-1376417	C01871_unicycler.fasta_1_length=6906207_depth=1.00x_circular=true:1349963-1376417	100	124.384			0	26454	0.339	C01871_unicycler.fasta_1_length=6906207_depth=1.00x_circular=true:1349963-1376417	C01871_unicycler.fasta_1_length=6906207_depth=1.00x_circular=true:1349963-1376417
C01657	ST308	floR_t2_region	C01871_unicycler.fasta_1_length=6906207_depth=1.00x_circular=true:1349963-1376417	C01871_unicycler.fasta_1_length=6906207_depth=1.00x_circular=true:1349963-1376417	100	124.211			0	26454	0.355	C01871_unicycler.fasta_1_length=6906207_depth=1.00x_circular=true:1349963-1376417	C01871_unicycler.fasta_1_length=6906207_depth=1.00x_circular=true:1349963-1376417
C01681	ST308	floR_t2_region	C01871_unicycler.fasta_1_length=6906207_depth=1.00x_circular=true:1349963-1376417	C01871_unicycler.fasta_1_length=6906207_depth=1.00x_circular=true:1349963-1376417	100	222.76	1snp		0.004	26454	0.353	C01871_unicycler.fasta_1_length=6906207_depth=1.00x_circular=true:1349963-1376417	C01871_unicycler.fasta_1_length=6906207_depth=1.00x_circular=true:1349963-1376417
C01683	ST308	floR_t2_region	C01871_unicycler.fasta_1_length=6906207_depth=1.00x_circular=true:1349963-1376417	C01871_unicycler.fasta_1_length=6906207_depth=1.00x_circular=true:1349963-1376417	100	137.497			0	26454	0.333	C01871_unicycler.fasta_1_length=6906207_depth=1.00x_circular=true:1349963-1376417	C01871_unicycler.fasta_1_length=6906207_depth=1.00x_circular=true:1349963-1376417
C01695	ST308	floR_t2_region	C01871_unicycler.fasta_1_length=6906207_depth=1.00x_circular=true:1349963-1376417	C01871_unicycler.fasta_1_length=6906207_depth=1.00x_circular=true:1349963-1376417	100	210.167			0	26454	0.371	C01871_unicycler.fasta_1_length=6906207_depth=1.00x_circular=true:1349963-1376417	C01871_unicycler.fasta_1_length=6906207_depth=1.00x_circular=true:1349963-1376417
C01716	ST308	floR_t2_region	C01871_unicycler.fasta_1_length=6906207_depth=1.00x_circular=true:1349963-1376417	C01871_unicycler.fasta_1_length=6906207_depth=1.00x_circular=true:1349963-1376417	100	132.037			0	26454	0.399	C01871_unicycler.fasta_1_length=6906207_depth=1.00x_circular=true:1349963-1376417	C01871_unicycler.fasta_1_length=6906207_depth=1.00x_circular=true:1349963-1376417
C01727	ST308	floR_t2_region	C01871_unicycler.fasta_1_length=6906207_depth=1.00x_circular=true:1349963-1376417	C01871_unicycler.fasta_1_length=6906207_depth=1.00x_circular=true:1349963-1376417	100	119.955			0	26454	0.363	C01871_unicycler.fasta_1_length=6906207_depth=1.00x_circular=true:1349963-1376417	C01871_unicycler.fasta_1_length=6906207_depth=1.00x_circular=true:1349963-1376417
C01747	ST308	floR_t2_region	C01871_unicycler.fasta_1_length=6906207_depth=1.00x_circular=true:1349963-1376417	C01871_unicycler.fasta_1_length=6906207_depth=1.00x_circular=true:1349963-1376417	100	128.092			0	26454	0.371	C01871_unicycler.fasta_1_length=6906207_depth=1.00x_circular=true:1349963-1376417	C01871_unicycler.fasta_1_length=6906207_depth=1.00x_circular=true:1349963-1376417
C01756	ST308	floR_t2_region	C01871_unicycler.fasta_1_length=6906207_depth=1.00x_circular=true:1349963-1376417	C01871_unicycler.fasta_1_length=6906207_depth=1.00x_circular=true:1349963-1376417	100	126.306			0	26454	0.371	C01871_unicycler.fasta_1_length=6906207_depth=1.00x_circular=true:1349963-1376417	C01871_unicycler.fasta_1_length=6906207_depth=1.00x_circular=true:1349963-1376417
C01758	ST308	floR_t2_region	C01871_unicycler.fasta_1_length=6906207_depth=1.00x_circular=true:1349963-1376417	C01871_unicycler.fasta_1_length=6906207_depth=1.00x_circular=true:1349963-1376417	100	142.189			0	26454	0.374	C01871_unicycler.fasta_1_length=6906207_depth=1.00x_circular=true:1349963-1376417	C01871_unicycler.fasta_1_length=6906207_depth=1.00x_circular=true:1349963-1376417
C01776	ST308	floR_t2_region	C01871_unicycler.fasta_1_length=6906207_depth=1.00x_circular=true:1349963-1376417	C01871_unicycler.fasta_1_length=6906207_depth=1.00x_circular=true:1349963-1376417	100	134.519			0	26454	0.389	C01871_unicycler.fasta_1_length=6906207_depth=1.00x_circular=true:1349963-1376417	C01871_unicycler.fasta_1_length=6906207_depth=1.00x_circular=true:1349963-1376417
C01809	ST308	floR_t2_region	C01871_unicycler.fasta_1_length=6906207_depth=1.00x_circular=true:1349963-1376417	C01871_unicycler.fasta_1_length=6906207_depth=1.00x_circular=true:1349963-1376417	100	164.522			0	26454	0.365	C01871_unicycler.fasta_1_length=6906207_depth=1.00x_circular=true:1349963-1376417	C01871_unicycler.fasta_1_length=6906207_depth=1.00x_circular=true:1349963-1376417
C01812	ST308	floR_t2_region	C01871_unicycler.fasta_1_length=6906207_depth=1.00x_circular=true:1349963-1376417	C01871_unicycler.fasta_1_length=6906207_depth=1.00x_circular=true:1349963-1376417	100	118.04			0	26454	0.331	C01871_unicycler.fasta_1_length=6906207_depth=1.00x_circular=true:1349963-1376417	C01871_unicycler.fasta_1_length=6906207_depth=1.00x_circular=true:1349963-1376417
C01813	ST308	floR_t2_region	C01871_unicycler.fasta_1_length=6906207_depth=1.00x_circular=true:1349963-1376417	C01871_unicycler.fasta_1_length=6906207_depth=1.00x_circular=true:1349963-1376417	100	188.11			0	26454	0.384	C01871_unicycler.fasta_1_length=6906207_depth=1.00x_circular=true:1349963-1376417	C01871_unicycler.fasta_1_length=6906207_depth=1.00x_circular=true:1349963-1376417
C01843	ST308	floR_t2_region	C01871_unicycler.fasta_1_length=6906207_depth=1.00x_circular=true:1349963-1376417	C01871_unicycler.fasta_1_length=6906207_depth=1.00x_circular=true:1349963-1376417	100	140.485			0	26454	0.348	C01871_unicycler.fasta_1_length=6906207_depth=1.00x_circular=true:1349963-1376417	C01871_unicycler.fasta_1_length=6906207_depth=1.00x_circular=true:1349963-1376417
C01844	ST308	floR_t2_region	C01871_unicycler.fasta_1_length=6906207_depth=1.00x_circular=true:1349963-1376417	C01871_unicycler.fasta_1_length=6906207_depth=1.00x_circular=true:1349963-1376417	100	216.798			0	26454	0.341	C01871_unicycler.fasta_1_length=6906207_depth=1.00x_circular=true:1349963-1376417	C01871_unicycler.fasta_1_length=6906207_depth=1.00x_circular=true:1349963-1376417
C01845	ST308	floR_t2_region	C01871_unicycler.fasta_1_length=6906207_depth=1.00x_circular=true:1349963-1376417	C01871_unicycler.fasta_1_length=6906207_depth=1.00x_circular=true:1349963-1376417	100	228.714			0	26454	0.345	C01871_unicycler.fasta_1_length=6906207_depth=1.00x_circular=true:1349963-1376417	C01871_unicycler.fasta_1_length=6906207_depth=1.00x_circular=true:1349963-1376417
C01863	ST308	floR_t2_region	C01871_unicycler.fasta_1_length=6906207_depth=1.00x_circular=true:1349963-1376417	C01871_unicycler.fasta_1_length=6906207_depth=1.00x_circular=true:1349963-1376417	100	152.754			0	26454	0.369	C01871_unicycler.fasta_1_length=6906207_depth=1.00x_circular=true:1349963-1376417	C01871_unicycler.fasta_1_length=6906207_depth=1.00x_circular=true:1349963-1376417
C01871	ST308	floR_t2_region	C01871_unicycler.fasta_1_length=6906207_depth=1.00x_circular=true:1349963-1376417	C01871_unicycler.fasta_1_length=6906207_depth=1.00x_circular=true:1349963-1376417	100	133.88			0	26454	0.366	C01871_unicycler.fasta_1_length=6906207_depth=1.00x_circular=true:1349963-1376417	C01871_unicycler.fasta_1_length=6906207_depth=1.00x_circular=true:1349963-1376417
C01872	ST308	floR_t2_region	C01871_unicycler.fasta_1_length=6906207_depth=1.00x_circular=true:1349963-1376417	C01871_unicycler.fasta_1_length=6906207_depth=1.00x_circular=true:1349963-1376417	100	201.776			0	26454	0.344	C01871_unicycler.fasta_1_length=6906207_depth=1.00x_circular=true:1349963-1376417	C01871_unicycler.fasta_1_length=6906207_depth=1.00x_circular=true:1349963-1376417
C01873	ST308	floR_t2_region	C01871_unicycler.fasta_1_length=6906207_depth=1.00x_circular=true:1349963-1376417	C01871_unicycler.fasta_1_length=6906207_depth=1.00x_circular=true:1349963-1376417	100	137.104			0	26454	0.409	C01871_unicycler.fasta_1_length=6906207_depth=1.00x_circular=true:1349963-1376417	C01871_unicycler.fasta_1_length=6906207_depth=1.00x_circular=true:1349963-1376417
C01877	ST308	floR_t2_region	C01871_unicycler.fasta_1_length=6906207_depth=1.00x_circular=true:1349963-1376417	C01871_unicycler.fasta_1_length=6906207_depth=1.00x_circular=true:1349963-1376417	100	226.615			0	26454	0.365	C01871_unicycler.fasta_1_length=6906207_depth=1.00x_circular=true:1349963-1376417	C01871_unicycler.fasta_1_length=6906207_depth=1.00x_circular=true:1349963-1376417
C01883	ST308	floR_t2_region	C01871_unicycler.fasta_1_length=6906207_depth=1.00x_circular=true:1349963-1376417	C01871_unicycler.fasta_1_length=6906207_depth=1.00x_circular=true:1349963-1376417	100	139.411			0	26454	0.387	C01871_unicycler.fasta_1_length=6906207_depth=1.00x_circular=true:1349963-1376417	C01871_unicycler.fasta_1_length=6906207_depth=1.00x_circular=true:1349963-1376417
C01888	ST308	floR_t2_region	C01871_unicycler.fasta_1_length=6906207_depth=1.00x_circular=true:1349963-1376417	C01871_unicycler.fasta_1_length=6906207_depth=1.00x_circular=true:1349963-1376417	100	121.673			0	26454	0.354	C01871_unicycler.fasta_1_length=6906207_depth=1.00x_circular=true:1349963-1376417	C01871_unicycler.fasta_1_length=6906207_depth=1.00x_circular=true:1349963-1376417
C01889	ST308	floR_t2_region	C01871_unicycler.fasta_1_length=6906207_depth=1.00x_circular=true:1349963-1376417	C01871_unicycler.fasta_1_length=6906207_depth=1.00x_circular=true:1349963-1376417	100	117.515			0	26454	0.384	C01871_unicycler.fasta_1_length=6906207_depth=1.00x_circular=true:1349963-1376417	C01871_unicycler.fasta_1_length=6906207_depth=1.00x_circular=true:1349963-1376417
C01890	ST308	floR_t2_region	C01871_unicycler.fasta_1_length=6906207_depth=1.00x_circular=true:1349963-1376417	C01871_unicycler.fasta_1_length=6906207_depth=1.00x_circular=true:1349963-1376417	100	134.059			0	26454	0.371	C01871_unicycler.fasta_1_length=6906207_depth=1.00x_circular=true:1349963-1376417	C01871_unicycler.fasta_1_length=6906207_depth=1.00x_circular=true:1349963-1376417
C01907	ST308	floR_t2_region	C01871_unicycler.fasta_1_length=6906207_depth=1.00x_circular=true:1349963-1376417	C01871_unicycler.fasta_1_length=6906207_depth=1.00x_circular=true:1349963-1376417	100	72.165			0	26454	0.417	C01871_unicycler.fasta_1_length=6906207_depth=1.00x_circular=true:1349963-1376417	C01871_unicycler.fasta_1_length=6906207_depth=1.00x_circular=true:1349963-1376417
C01914	ST308	floR_t2_region	C01871_unicycler.fasta_1_length=6906207_depth=1.00x_circular=true:1349963-1376417	C01871_unicycler.fasta_1_length=6906207_depth=1.00x_circular=true:1349963-1376417	100	131.814			0	26454	0.343	C01871_unicycler.fasta_1_length=6906207_depth=1.00x_circular=true:1349963-1376417	C01871_unicycler.fasta_1_length=6906207_depth=1.00x_circular=true:1349963-1376417
C01921	ST308	floR_t2_region	C01871_unicycler.fasta_1_length=6906207_depth=1.00x_circular=true:1349963-1376417	C01871_unicycler.fasta_1_length=6906207_depth=1.00x_circular=true:1349963-1376417	100	118.375			0	26454	0.378	C01871_unicycler.fasta_1_length=6906207_depth=1.00x_circular=true:1349963-1376417	C01871_unicycler.fasta_1_length=6906207_depth=1.00x_circular=true:1349963-1376417
C01922	ST308	floR_t2_region	C01871_unicycler.fasta_1_length=6906207_depth=1.00x_circular=true:1349963-1376417	C01871_unicycler.fasta_1_length=6906207_depth=1.00x_circular=true:1349963-1376417	100	215.065			0	26454	0.381	C01871_unicycler.fasta_1_length=6906207_depth=1.00x_circular=true:1349963-1376417	C01871_unicycler.fasta_1_length=6906207_depth=1.00x_circular=true:1349963-1376417
C01965	ST308	floR_t2_region	C01871_unicycler.fasta_1_length=6906207_depth=1.00x_circular=true:1349963-1376417	C01871_unicycler.fasta_1_length=6906207_depth=1.00x_circular=true:1349963-1376417	100	132.607	1snp		0.004	26454	0.385	C01871_unicycler.fasta_1_length=6906207_depth=1.00x_circular=true:1349963-1376417	C01871_unicycler.fasta_1_length=6906207_depth=1.00x_circular=true:1349963-1376417
C01978	ST308	floR_t2_region	C01871_unicycler.fasta_1_length=6906207_depth=1.00x_circular=true:1349963-1376417	C01871_unicycler.fasta_1_length=6906207_depth=1.00x_circular=true:1349963-1376417	100	214.078			0	26454	0.473	C01871_unicycler.fasta_1_length=6906207_depth=1.00x_circular=true:1349963-1376417	C01871_unicycler.fasta_1_length=6906207_depth=1.00x_circular=true:1349963-1376417
C01992	ST308	floR_t2_region	C01871_unicycler.fasta_1_length=6906207_depth=1.00x_circular=true:1349963-1376417	C01871_unicycler.fasta_1_length=6906207_depth=1.00x_circular=true:1349963-1376417	100	210.405			0	26454	0.379	C01871_unicycler.fasta_1_length=6906207_depth=1.00x_circular=true:1349963-1376417	C01871_unicycler.fasta_1_length=6906207_depth=1.00x_circular=true:1349963-1376417
C01996	ST308	floR_t2_region	C01871_unicycler.fasta_1_length=6906207_depth=1.00x_circular=true:1349963-1376417	C01871_unicycler.fasta_1_length=6906207_depth=1.00x_circular=true:1349963-1376417	100	136.473			0	26454	0.387	C01871_unicycler.fasta_1_length=6906207_depth=1.00x_circular=true:1349963-1376417	C01871_unicycler.fasta_1_length=6906207_depth=1.00x_circular=true:1349963-1376417
C02021	ST308	floR_t2_region	C01871_unicycler.fasta_1_length=6906207_depth=1.00x_circular=true:1349963-1376417	C01871_unicycler.fasta_1_length=6906207_depth=1.00x_circular=true:1349963-1376417	100	137.282			0	26454	0.364	C01871_unicycler.fasta_1_length=6906207_depth=1.00x_circular=true:1349963-1376417	C01871_unicycler.fasta_1_length=6906207_depth=1.00x_circular=true:1349963-1376417
C02071	ST308	floR_t2_region	C01871_unicycler.fasta_1_length=6906207_depth=1.00x_circular=true:1349963-1376417	C01871_unicycler.fasta_1_length=6906207_depth=1.00x_circular=true:1349963-1376417	100	142.938			0	26454	0.405	C01871_unicycler.fasta_1_length=6906207_depth=1.00x_circular=true:1349963-1376417	C01871_unicycler.fasta_1_length=6906207_depth=1.00x_circular=true:1349963-1376417
C02092	ST308	floR_t2_region	C01871_unicycler.fasta_1_length=6906207_depth=1.00x_circular=true:1349963-1376417	C01871_unicycler.fasta_1_length=6906207_depth=1.00x_circular=true:1349963-1376417	100	121.934			0	26454	0.431	C01871_unicycler.fasta_1_length=6906207_depth=1.00x_circular=true:1349963-1376417	C01871_unicycler.fasta_1_length=6906207_depth=1.00x_circular=true:1349963-1376417
C02099	ST308	floR_t2_region	C01871_unicycler.fasta_1_length=6906207_depth=1.00x_circular=true:1349963-1376417	C01871_unicycler.fasta_1_length=6906207_depth=1.00x_circular=true:1349963-1376417	100	142.38			0	26454	0.333	C01871_unicycler.fasta_1_length=6906207_depth=1.00x_circular=true:1349963-1376417	C01871_unicycler.fasta_1_length=6906207_depth=1.00x_circular=true:1349963-1376417
C02120	ST308	floR_t2_region	C01871_unicycler.fasta_1_length=6906207_depth=1.00x_circular=true:1349963-1376417	C01871_unicycler.fasta_1_length=6906207_depth=1.00x_circular=true:1349963-1376417	100	128.705			0	26454	0.407	C01871_unicycler.fasta_1_length=6906207_depth=1.00x_circular=true:1349963-1376417	C01871_unicycler.fasta_1_length=6906207_depth=1.00x_circular=true:1349963-1376417
C02123	ST308	floR_t2_region	C01871_unicycler.fasta_1_length=6906207_depth=1.00x_circular=true:1349963-1376417	C01871_unicycler.fasta_1_length=6906207_depth=1.00x_circular=true:1349963-1376417	100	149.612			0	26454	0.389	C01871_unicycler.fasta_1_length=6906207_depth=1.00x_circular=true:1349963-1376417	C01871_unicycler.fasta_1_length=6906207_depth=1.00x_circular=true:1349963-1376417
C02164	ST308	floR_t2_region	C01871_unicycler.fasta_1_length=6906207_depth=1.00x_circular=true:1349963-1376417	C01871_unicycler.fasta_1_length=6906207_depth=1.00x_circular=true:1349963-1376417	100	158.633			0	26454	0.384	C01871_unicycler.fasta_1_length=6906207_depth=1.00x_circular=true:1349963-1376417	C01871_unicycler.fasta_1_length=6906207_depth=1.00x_circular=true:1349963-1376417
C02191	ST308	floR_t2_region	C01871_unicycler.fasta_1_length=6906207_depth=1.00x_circular=true:1349963-1376417	C01871_unicycler.fasta_1_length=6906207_depth=1.00x_circular=true:1349963-1376417	100	227.02			0	26454	0.363	C01871_unicycler.fasta_1_length=6906207_depth=1.00x_circular=true:1349963-1376417	C01871_unicycler.fasta_1_length=6906207_depth=1.00x_circular=true:1349963-1376417
C02223	ST308	floR_t2_region	C01871_unicycler.fasta_1_length=6906207_depth=1.00x_circular=true:1349963-1376417	C01871_unicycler.fasta_1_length=6906207_depth=1.00x_circular=true:1349963-1376417	100	135.81			0	26454	0.374	C01871_unicycler.fasta_1_length=6906207_depth=1.00x_circular=true:1349963-1376417	C01871_unicycler.fasta_1_length=6906207_depth=1.00x_circular=true:1349963-1376417
C02224	ST308	floR_t2_region	C01871_unicycler.fasta_1_length=6906207_depth=1.00x_circular=true:1349963-1376417	C01871_unicycler.fasta_1_length=6906207_depth=1.00x_circular=true:1349963-1376417	100	137.948			0	26454	0.338	C01871_unicycler.fasta_1_length=6906207_depth=1.00x_circular=true:1349963-1376417	C01871_unicycler.fasta_1_length=6906207_depth=1.00x_circular=true:1349963-1376417
C02244	Unknown_ST	floR_t2_region	C01871_unicycler.fasta_1_length=6906207_depth=1.00x_circular=true:1349963-1376417	C01871_unicycler.fasta_1_length=6906207_depth=1.00x_circular=true:1349963-1376417	100	35.986			0	26454	0.357	C01871_unicycler.fasta_1_length=6906207_depth=1.00x_circular=true:1349963-1376417	C01871_unicycler.fasta_1_length=6906207_depth=1.00x_circular=true:1349963-1376417
C02247	ST308	floR_t2_region	C01871_unicycler.fasta_1_length=6906207_depth=1.00x_circular=true:1349963-1376417	C01871_unicycler.fasta_1_length=6906207_depth=1.00x_circular=true:1349963-1376417	100	256.217			0	26454	0.359	C01871_unicycler.fasta_1_length=6906207_depth=1.00x_circular=true:1349963-1376417	C01871_unicycler.fasta_1_length=6906207_depth=1.00x_circular=true:1349963-1376417
C02252	ST308	floR_t2_region	C01871_unicycler.fasta_1_length=6906207_depth=1.00x_circular=true:1349963-1376417	C01871_unicycler.fasta_1_length=6906207_depth=1.00x_circular=true:1349963-1376417	100	238.912			0	26454	0.366	C01871_unicycler.fasta_1_length=6906207_depth=1.00x_circular=true:1349963-1376417	C01871_unicycler.fasta_1_length=6906207_depth=1.00x_circular=true:1349963-1376417
C02263	ST308	floR_t2_region	C01871_unicycler.fasta_1_length=6906207_depth=1.00x_circular=true:1349963-1376417	C01871_unicycler.fasta_1_length=6906207_depth=1.00x_circular=true:1349963-1376417	100	117.381	6snp		0.023	26454	0.436	C01871_unicycler.fasta_1_length=6906207_depth=1.00x_circular=true:1349963-1376417	C01871_unicycler.fasta_1_length=6906207_depth=1.00x_circular=true:1349963-1376417
C02288	ST308	floR_t2_region	C01871_unicycler.fasta_1_length=6906207_depth=1.00x_circular=true:1349963-1376417	C01871_unicycler.fasta_1_length=6906207_depth=1.00x_circular=true:1349963-1376417	100	160.257			0	26454	0.333	C01871_unicycler.fasta_1_length=6906207_depth=1.00x_circular=true:1349963-1376417	C01871_unicycler.fasta_1_length=6906207_depth=1.00x_circular=true:1349963-1376417
C02318	ST308	floR_t2_region	C01871_unicycler.fasta_1_length=6906207_depth=1.00x_circular=true:1349963-1376417	C01871_unicycler.fasta_1_length=6906207_depth=1.00x_circular=true:1349963-1376417	100	144.63			0	26454	0.389	C01871_unicycler.fasta_1_length=6906207_depth=1.00x_circular=true:1349963-1376417	C01871_unicycler.fasta_1_length=6906207_depth=1.00x_circular=true:1349963-1376417
C02322	ST308	floR_t2_region	C01871_unicycler.fasta_1_length=6906207_depth=1.00x_circular=true:1349963-1376417	C01871_unicycler.fasta_1_length=6906207_depth=1.00x_circular=true:1349963-1376417	100	231.579			0	26454	0.359	C01871_unicycler.fasta_1_length=6906207_depth=1.00x_circular=true:1349963-1376417	C01871_unicycler.fasta_1_length=6906207_depth=1.00x_circular=true:1349963-1376417
C02329	ST308	floR_t2_region	C01871_unicycler.fasta_1_length=6906207_depth=1.00x_circular=true:1349963-1376417	C01871_unicycler.fasta_1_length=6906207_depth=1.00x_circular=true:1349963-1376417	100	135.153			0	26454	0.362	C01871_unicycler.fasta_1_length=6906207_depth=1.00x_circular=true:1349963-1376417	C01871_unicycler.fasta_1_length=6906207_depth=1.00x_circular=true:1349963-1376417
C02340	ST308	floR_t2_region	C01871_unicycler.fasta_1_length=6906207_depth=1.00x_circular=true:1349963-1376417	C01871_unicycler.fasta_1_length=6906207_depth=1.00x_circular=true:1349963-1376417	100	144.164			0	26454	0.415	C01871_unicycler.fasta_1_length=6906207_depth=1.00x_circular=true:1349963-1376417	C01871_unicycler.fasta_1_length=6906207_depth=1.00x_circular=true:1349963-1376417
C02345	ST308	floR_t2_region	C01871_unicycler.fasta_1_length=6906207_depth=1.00x_circular=true:1349963-1376417	C01871_unicycler.fasta_1_length=6906207_depth=1.00x_circular=true:1349963-1376417	100	149.406			0	26454	0.364	C01871_unicycler.fasta_1_length=6906207_depth=1.00x_circular=true:1349963-1376417	C01871_unicycler.fasta_1_length=6906207_depth=1.00x_circular=true:1349963-1376417
C02349	ST308	floR_t2_region	C01871_unicycler.fasta_1_length=6906207_depth=1.00x_circular=true:1349963-1376417	C01871_unicycler.fasta_1_length=6906207_depth=1.00x_circular=true:1349963-1376417	100	126.114			0	26454	0.381	C01871_unicycler.fasta_1_length=6906207_depth=1.00x_circular=true:1349963-1376417	C01871_unicycler.fasta_1_length=6906207_depth=1.00x_circular=true:1349963-1376417
C02357	ST308	floR_t2_region	C01871_unicycler.fasta_1_length=6906207_depth=1.00x_circular=true:1349963-1376417	C01871_unicycler.fasta_1_length=6906207_depth=1.00x_circular=true:1349963-1376417	100	148.147			0	26454	0.358	C01871_unicycler.fasta_1_length=6906207_depth=1.00x_circular=true:1349963-1376417	C01871_unicycler.fasta_1_length=6906207_depth=1.00x_circular=true:1349963-1376417
C02358	ST308	floR_t2_region	C01871_unicycler.fasta_1_length=6906207_depth=1.00x_circular=true:1349963-1376417	C01871_unicycler.fasta_1_length=6906207_depth=1.00x_circular=true:1349963-1376417	100	162.401			0	26454	0.382	C01871_unicycler.fasta_1_length=6906207_depth=1.00x_circular=true:1349963-1376417	C01871_unicycler.fasta_1_length=6906207_depth=1.00x_circular=true:1349963-1376417
C02360	ST308	floR_t2_region	C01871_unicycler.fasta_1_length=6906207_depth=1.00x_circular=true:1349963-1376417	C01871_unicycler.fasta_1_length=6906207_depth=1.00x_circular=true:1349963-1376417	100	136.492	1snp		0.004	26454	0.379	C01871_unicycler.fasta_1_length=6906207_depth=1.00x_circular=true:1349963-1376417	C01871_unicycler.fasta_1_length=6906207_depth=1.00x_circular=true:1349963-1376417
C02361	ST308	floR_t2_region	C01871_unicycler.fasta_1_length=6906207_depth=1.00x_circular=true:1349963-1376417	C01871_unicycler.fasta_1_length=6906207_depth=1.00x_circular=true:1349963-1376417	100	129.332			0	26454	0.379	C01871_unicycler.fasta_1_length=6906207_depth=1.00x_circular=true:1349963-1376417	C01871_unicycler.fasta_1_length=6906207_depth=1.00x_circular=true:1349963-1376417
C02364	ST308	floR_t2_region	C01871_unicycler.fasta_1_length=6906207_depth=1.00x_circular=true:1349963-1376417	C01871_unicycler.fasta_1_length=6906207_depth=1.00x_circular=true:1349963-1376417	100	144.923			0	26454	0.346	C01871_unicycler.fasta_1_length=6906207_depth=1.00x_circular=true:1349963-1376417	C01871_unicycler.fasta_1_length=6906207_depth=1.00x_circular=true:1349963-1376417
C02374	ST308	floR_t2_region	C01871_unicycler.fasta_1_length=6906207_depth=1.00x_circular=true:1349963-1376417	C01871_unicycler.fasta_1_length=6906207_depth=1.00x_circular=true:1349963-1376417	100	135.825			0	26454	0.385	C01871_unicycler.fasta_1_length=6906207_depth=1.00x_circular=true:1349963-1376417	C01871_unicycler.fasta_1_length=6906207_depth=1.00x_circular=true:1349963-1376417
C02382	ST308	floR_t2_region	C01871_unicycler.fasta_1_length=6906207_depth=1.00x_circular=true:1349963-1376417	C01871_unicycler.fasta_1_length=6906207_depth=1.00x_circular=true:1349963-1376417	100	138.716			0	26454	0.386	C01871_unicycler.fasta_1_length=6906207_depth=1.00x_circular=true:1349963-1376417	C01871_unicycler.fasta_1_length=6906207_depth=1.00x_circular=true:1349963-1376417
C02385	ST308	floR_t2_region	C01871_unicycler.fasta_1_length=6906207_depth=1.00x_circular=true:1349963-1376417	C01871_unicycler.fasta_1_length=6906207_depth=1.00x_circular=true:1349963-1376417	100	149.669			0	26454	0.384	C01871_unicycler.fasta_1_length=6906207_depth=1.00x_circular=true:1349963-1376417	C01871_unicycler.fasta_1_length=6906207_depth=1.00x_circular=true:1349963-1376417
C02397	ST308	floR_t2_region	C01871_unicycler.fasta_1_length=6906207_depth=1.00x_circular=true:1349963-1376417	C01871_unicycler.fasta_1_length=6906207_depth=1.00x_circular=true:1349963-1376417	100	141.002			0	26454	0.362	C01871_unicycler.fasta_1_length=6906207_depth=1.00x_circular=true:1349963-1376417	C01871_unicycler.fasta_1_length=6906207_depth=1.00x_circular=true:1349963-1376417
C02429	ST308	floR_t2_region	C01871_unicycler.fasta_1_length=6906207_depth=1.00x_circular=true:1349963-1376417	C01871_unicycler.fasta_1_length=6906207_depth=1.00x_circular=true:1349963-1376417	100	138.455			0	26454	0.412	C01871_unicycler.fasta_1_length=6906207_depth=1.00x_circular=true:1349963-1376417	C01871_unicycler.fasta_1_length=6906207_depth=1.00x_circular=true:1349963-1376417
C02430	ST308	floR_t2_region	C01871_unicycler.fasta_1_length=6906207_depth=1.00x_circular=true:1349963-1376417	C01871_unicycler.fasta_1_length=6906207_depth=1.00x_circular=true:1349963-1376417	100	140.351			0	26454	0.418	C01871_unicycler.fasta_1_length=6906207_depth=1.00x_circular=true:1349963-1376417	C01871_unicycler.fasta_1_length=6906207_depth=1.00x_circular=true:1349963-1376417
C02431	ST308	floR_t2_region	C01871_unicycler.fasta_1_length=6906207_depth=1.00x_circular=true:1349963-1376417	C01871_unicycler.fasta_1_length=6906207_depth=1.00x_circular=true:1349963-1376417	100	137.583			0	26454	0.364	C01871_unicycler.fasta_1_length=6906207_depth=1.00x_circular=true:1349963-1376417	C01871_unicycler.fasta_1_length=6906207_depth=1.00x_circular=true:1349963-1376417
C02432	ST308	floR_t2_region	C01871_unicycler.fasta_1_length=6906207_depth=1.00x_circular=true:1349963-1376417	C01871_unicycler.fasta_1_length=6906207_depth=1.00x_circular=true:1349963-1376417	100	140.054			0	26454	0.358	C01871_unicycler.fasta_1_length=6906207_depth=1.00x_circular=true:1349963-1376417	C01871_unicycler.fasta_1_length=6906207_depth=1.00x_circular=true:1349963-1376417
C02433	ST308	floR_t2_region	C01871_unicycler.fasta_1_length=6906207_depth=1.00x_circular=true:1349963-1376417	C01871_unicycler.fasta_1_length=6906207_depth=1.00x_circular=true:1349963-1376417	100	161.728			0	26454	0.348	C01871_unicycler.fasta_1_length=6906207_depth=1.00x_circular=true:1349963-1376417	C01871_unicycler.fasta_1_length=6906207_depth=1.00x_circular=true:1349963-1376417
C02481	ST308	floR_t2_region	C01871_unicycler.fasta_1_length=6906207_depth=1.00x_circular=true:1349963-1376417	C01871_unicycler.fasta_1_length=6906207_depth=1.00x_circular=true:1349963-1376417	100	132.784			0	26454	0.42	C01871_unicycler.fasta_1_length=6906207_depth=1.00x_circular=true:1349963-1376417	C01871_unicycler.fasta_1_length=6906207_depth=1.00x_circular=true:1349963-1376417
C1000	ST308	floR_t2_region	C01871_unicycler.fasta_1_length=6906207_depth=1.00x_circular=true:1349963-1376417	C01871_unicycler.fasta_1_length=6906207_depth=1.00x_circular=true:1349963-1376417	100	260.015			0	26454	0.373	C01871_unicycler.fasta_1_length=6906207_depth=1.00x_circular=true:1349963-1376417	C01871_unicycler.fasta_1_length=6906207_depth=1.00x_circular=true:1349963-1376417
C1042	ST308	floR_t2_region	C01871_unicycler.fasta_1_length=6906207_depth=1.00x_circular=true:1349963-1376417	C01871_unicycler.fasta_1_length=6906207_depth=1.00x_circular=true:1349963-1376417	100	267.023			0	26454	0.357	C01871_unicycler.fasta_1_length=6906207_depth=1.00x_circular=true:1349963-1376417	C01871_unicycler.fasta_1_length=6906207_depth=1.00x_circular=true:1349963-1376417
C1044	ST308	floR_t2_region	C01871_unicycler.fasta_1_length=6906207_depth=1.00x_circular=true:1349963-1376417	C01871_unicycler.fasta_1_length=6906207_depth=1.00x_circular=true:1349963-1376417	100	253.032			0	26454	0.382	C01871_unicycler.fasta_1_length=6906207_depth=1.00x_circular=true:1349963-1376417	C01871_unicycler.fasta_1_length=6906207_depth=1.00x_circular=true:1349963-1376417
C1094	ST308	floR_t2_region	C01871_unicycler.fasta_1_length=6906207_depth=1.00x_circular=true:1349963-1376417	C01871_unicycler.fasta_1_length=6906207_depth=1.00x_circular=true:1349963-1376417	100	222.947			0	26454	0.318	C01871_unicycler.fasta_1_length=6906207_depth=1.00x_circular=true:1349963-1376417	C01871_unicycler.fasta_1_length=6906207_depth=1.00x_circular=true:1349963-1376417
C1199	ST308	floR_t2_region	C01871_unicycler.fasta_1_length=6906207_depth=1.00x_circular=true:1349963-1376417	C01871_unicycler.fasta_1_length=6906207_depth=1.00x_circular=true:1349963-1376417	100	231.564			0	26454	0.337	C01871_unicycler.fasta_1_length=6906207_depth=1.00x_circular=true:1349963-1376417	C01871_unicycler.fasta_1_length=6906207_depth=1.00x_circular=true:1349963-1376417
C498	ST308	floR_t2_region	C01871_unicycler.fasta_1_length=6906207_depth=1.00x_circular=true:1349963-1376417	C01871_unicycler.fasta_1_length=6906207_depth=1.00x_circular=true:1349963-1376417	100	220.112	1snp		0.004	26454	0.482	C01871_unicycler.fasta_1_length=6906207_depth=1.00x_circular=true:1349963-1376417	C01871_unicycler.fasta_1_length=6906207_depth=1.00x_circular=true:1349963-1376417
C503	ST308	floR_t2_region	C01871_unicycler.fasta_1_length=6906207_depth=1.00x_circular=true:1349963-1376417	C01871_unicycler.fasta_1_length=6906207_depth=1.00x_circular=true:1349963-1376417	100	184.125			0	26454	0.394	C01871_unicycler.fasta_1_length=6906207_depth=1.00x_circular=true:1349963-1376417	C01871_unicycler.fasta_1_length=6906207_depth=1.00x_circular=true:1349963-1376417
C509	ST308	floR_t2_region	C01871_unicycler.fasta_1_length=6906207_depth=1.00x_circular=true:1349963-1376417	C01871_unicycler.fasta_1_length=6906207_depth=1.00x_circular=true:1349963-1376417	100	190.667	3snp		0.011	26454	0.5	C01871_unicycler.fasta_1_length=6906207_depth=1.00x_circular=true:1349963-1376417	C01871_unicycler.fasta_1_length=6906207_depth=1.00x_circular=true:1349963-1376417
C529	ST308	floR_t2_region	C01871_unicycler.fasta_1_length=6906207_depth=1.00x_circular=true:1349963-1376417	C01871_unicycler.fasta_1_length=6906207_depth=1.00x_circular=true:1349963-1376417	100	197.673	2snp		0.008	26454	0.49	C01871_unicycler.fasta_1_length=6906207_depth=1.00x_circular=true:1349963-1376417	C01871_unicycler.fasta_1_length=6906207_depth=1.00x_circular=true:1349963-1376417
C545	ST308	floR_t2_region	C01871_unicycler.fasta_1_length=6906207_depth=1.00x_circular=true:1349963-1376417	C01871_unicycler.fasta_1_length=6906207_depth=1.00x_circular=true:1349963-1376417	100	224.328			0	26454	0.342	C01871_unicycler.fasta_1_length=6906207_depth=1.00x_circular=true:1349963-1376417	C01871_unicycler.fasta_1_length=6906207_depth=1.00x_circular=true:1349963-1376417
C581	ST308	floR_t2_region	C01871_unicycler.fasta_1_length=6906207_depth=1.00x_circular=true:1349963-1376417	C01871_unicycler.fasta_1_length=6906207_depth=1.00x_circular=true:1349963-1376417	100	213.114			0	26454	0.412	C01871_unicycler.fasta_1_length=6906207_depth=1.00x_circular=true:1349963-1376417	C01871_unicycler.fasta_1_length=6906207_depth=1.00x_circular=true:1349963-1376417
C592	ST308	floR_t2_region	C01871_unicycler.fasta_1_length=6906207_depth=1.00x_circular=true:1349963-1376417	C01871_unicycler.fasta_1_length=6906207_depth=1.00x_circular=true:1349963-1376417	100	210.853			0	26454	0.36	C01871_unicycler.fasta_1_length=6906207_depth=1.00x_circular=true:1349963-1376417	C01871_unicycler.fasta_1_length=6906207_depth=1.00x_circular=true:1349963-1376417
C616	ST308	floR_t2_region	C01871_unicycler.fasta_1_length=6906207_depth=1.00x_circular=true:1349963-1376417	C01871_unicycler.fasta_1_length=6906207_depth=1.00x_circular=true:1349963-1376417	100	245.271			0	26454	0.353	C01871_unicycler.fasta_1_length=6906207_depth=1.00x_circular=true:1349963-1376417	C01871_unicycler.fasta_1_length=6906207_depth=1.00x_circular=true:1349963-1376417
C636	ST308	floR_t2_region	C01871_unicycler.fasta_1_length=6906207_depth=1.00x_circular=true:1349963-1376417	C01871_unicycler.fasta_1_length=6906207_depth=1.00x_circular=true:1349963-1376417	100	264.755			0	26454	0.324	C01871_unicycler.fasta_1_length=6906207_depth=1.00x_circular=true:1349963-1376417	C01871_unicycler.fasta_1_length=6906207_depth=1.00x_circular=true:1349963-1376417
C717	ST308	floR_t2_region	C01871_unicycler.fasta_1_length=6906207_depth=1.00x_circular=true:1349963-1376417	C01871_unicycler.fasta_1_length=6906207_depth=1.00x_circular=true:1349963-1376417	100	194.178			0	26454	0.342	C01871_unicycler.fasta_1_length=6906207_depth=1.00x_circular=true:1349963-1376417	C01871_unicycler.fasta_1_length=6906207_depth=1.00x_circular=true:1349963-1376417
C779	ST308	floR_t2_region	C01871_unicycler.fasta_1_length=6906207_depth=1.00x_circular=true:1349963-1376417	C01871_unicycler.fasta_1_length=6906207_depth=1.00x_circular=true:1349963-1376417	100	236.401			0	26454	0.33	C01871_unicycler.fasta_1_length=6906207_depth=1.00x_circular=true:1349963-1376417	C01871_unicycler.fasta_1_length=6906207_depth=1.00x_circular=true:1349963-1376417
PA0197	ST308	floR_t2_region	C01871_unicycler.fasta_1_length=6906207_depth=1.00x_circular=true:1349963-1376417	C01871_unicycler.fasta_1_length=6906207_depth=1.00x_circular=true:1349963-1376417	100	332.987			0	26454	0.382	C01871_unicycler.fasta_1_length=6906207_depth=1.00x_circular=true:1349963-1376417	C01871_unicycler.fasta_1_length=6906207_depth=1.00x_circular=true:1349963-1376417
PA0260	ST308	floR_t2_region	C01871_unicycler.fasta_1_length=6906207_depth=1.00x_circular=true:1349963-1376417	C01871_unicycler.fasta_1_length=6906207_depth=1.00x_circular=true:1349963-1376417	100	264.888			0	26454	0.377	C01871_unicycler.fasta_1_length=6906207_depth=1.00x_circular=true:1349963-1376417	C01871_unicycler.fasta_1_length=6906207_depth=1.00x_circular=true:1349963-1376417
PA0312	ST308	floR_t2_region	C01871_unicycler.fasta_1_length=6906207_depth=1.00x_circular=true:1349963-1376417	C01871_unicycler.fasta_1_length=6906207_depth=1.00x_circular=true:1349963-1376417	100	61.872			0	26454	0.386	C01871_unicycler.fasta_1_length=6906207_depth=1.00x_circular=true:1349963-1376417	C01871_unicycler.fasta_1_length=6906207_depth=1.00x_circular=true:1349963-1376417
PA0315	ST308	floR_t2_region	C01871_unicycler.fasta_1_length=6906207_depth=1.00x_circular=true:1349963-1376417	C01871_unicycler.fasta_1_length=6906207_depth=1.00x_circular=true:1349963-1376417	100	249.397			0	26454	0.402	C01871_unicycler.fasta_1_length=6906207_depth=1.00x_circular=true:1349963-1376417	C01871_unicycler.fasta_1_length=6906207_depth=1.00x_circular=true:1349963-1376417
PA0317	ST308	floR_t2_region	C01871_unicycler.fasta_1_length=6906207_depth=1.00x_circular=true:1349963-1376417	C01871_unicycler.fasta_1_length=6906207_depth=1.00x_circular=true:1349963-1376417	100	126.888			0	26454	0.317	C01871_unicycler.fasta_1_length=6906207_depth=1.00x_circular=true:1349963-1376417	C01871_unicycler.fasta_1_length=6906207_depth=1.00x_circular=true:1349963-1376417
PA0349	ST308	floR_t2_region	C01871_unicycler.fasta_1_length=6906207_depth=1.00x_circular=true:1349963-1376417	C01871_unicycler.fasta_1_length=6906207_depth=1.00x_circular=true:1349963-1376417	100	169.162			0	26454	0.333	C01871_unicycler.fasta_1_length=6906207_depth=1.00x_circular=true:1349963-1376417	C01871_unicycler.fasta_1_length=6906207_depth=1.00x_circular=true:1349963-1376417
PA0360	ST308	floR_t2_region	C01871_unicycler.fasta_1_length=6906207_depth=1.00x_circular=true:1349963-1376417	C01871_unicycler.fasta_1_length=6906207_depth=1.00x_circular=true:1349963-1376417	100	123.739			0	26454	0.305	C01871_unicycler.fasta_1_length=6906207_depth=1.00x_circular=true:1349963-1376417	C01871_unicycler.fasta_1_length=6906207_depth=1.00x_circular=true:1349963-1376417
PA0393	ST308	floR_t2_region	C01871_unicycler.fasta_1_length=6906207_depth=1.00x_circular=true:1349963-1376417	C01871_unicycler.fasta_1_length=6906207_depth=1.00x_circular=true:1349963-1376417	100	101.804			0	26454	0.339	C01871_unicycler.fasta_1_length=6906207_depth=1.00x_circular=true:1349963-1376417	C01871_unicycler.fasta_1_length=6906207_depth=1.00x_circular=true:1349963-1376417
PA0395	ST308	floR_t2_region	C01871_unicycler.fasta_1_length=6906207_depth=1.00x_circular=true:1349963-1376417	C01871_unicycler.fasta_1_length=6906207_depth=1.00x_circular=true:1349963-1376417	100	103.119			0	26454	0.374	C01871_unicycler.fasta_1_length=6906207_depth=1.00x_circular=true:1349963-1376417	C01871_unicycler.fasta_1_length=6906207_depth=1.00x_circular=true:1349963-1376417
PA0408	ST308	floR_t2_region	C01871_unicycler.fasta_1_length=6906207_depth=1.00x_circular=true:1349963-1376417	C01871_unicycler.fasta_1_length=6906207_depth=1.00x_circular=true:1349963-1376417	100	102.006			0	26454	0.339	C01871_unicycler.fasta_1_length=6906207_depth=1.00x_circular=true:1349963-1376417	C01871_unicycler.fasta_1_length=6906207_depth=1.00x_circular=true:1349963-1376417
PA0424	ST308	floR_t2_region	C01871_unicycler.fasta_1_length=6906207_depth=1.00x_circular=true:1349963-1376417	C01871_unicycler.fasta_1_length=6906207_depth=1.00x_circular=true:1349963-1376417	100	111.574			0	26454	0.355	C01871_unicycler.fasta_1_length=6906207_depth=1.00x_circular=true:1349963-1376417	C01871_unicycler.fasta_1_length=6906207_depth=1.00x_circular=true:1349963-1376417
PA0436	ST308	floR_t2_region	C01871_unicycler.fasta_1_length=6906207_depth=1.00x_circular=true:1349963-1376417	C01871_unicycler.fasta_1_length=6906207_depth=1.00x_circular=true:1349963-1376417	100	119.395			0	26454	0.318	C01871_unicycler.fasta_1_length=6906207_depth=1.00x_circular=true:1349963-1376417	C01871_unicycler.fasta_1_length=6906207_depth=1.00x_circular=true:1349963-1376417
PA0453	ST308	floR_t2_region	C01871_unicycler.fasta_1_length=6906207_depth=1.00x_circular=true:1349963-1376417	C01871_unicycler.fasta_1_length=6906207_depth=1.00x_circular=true:1349963-1376417	100	94.625			0	26454	0.338	C01871_unicycler.fasta_1_length=6906207_depth=1.00x_circular=true:1349963-1376417	C01871_unicycler.fasta_1_length=6906207_depth=1.00x_circular=true:1349963-1376417
PA0461	ST308	floR_t2_region	C01871_unicycler.fasta_1_length=6906207_depth=1.00x_circular=true:1349963-1376417	C01871_unicycler.fasta_1_length=6906207_depth=1.00x_circular=true:1349963-1376417	100	285.132			0	26454	0.411	C01871_unicycler.fasta_1_length=6906207_depth=1.00x_circular=true:1349963-1376417	C01871_unicycler.fasta_1_length=6906207_depth=1.00x_circular=true:1349963-1376417
PA0465	ST308	floR_t2_region	C01871_unicycler.fasta_1_length=6906207_depth=1.00x_circular=true:1349963-1376417	C01871_unicycler.fasta_1_length=6906207_depth=1.00x_circular=true:1349963-1376417	100	131.94			0	26454	0.375	C01871_unicycler.fasta_1_length=6906207_depth=1.00x_circular=true:1349963-1376417	C01871_unicycler.fasta_1_length=6906207_depth=1.00x_circular=true:1349963-1376417
PA0472	ST308	floR_t2_region	C01871_unicycler.fasta_1_length=6906207_depth=1.00x_circular=true:1349963-1376417	C01871_unicycler.fasta_1_length=6906207_depth=1.00x_circular=true:1349963-1376417	100	112.026			0	26454	0.434	C01871_unicycler.fasta_1_length=6906207_depth=1.00x_circular=true:1349963-1376417	C01871_unicycler.fasta_1_length=6906207_depth=1.00x_circular=true:1349963-1376417
PA0473	ST308	floR_t2_region	C01871_unicycler.fasta_1_length=6906207_depth=1.00x_circular=true:1349963-1376417	C01871_unicycler.fasta_1_length=6906207_depth=1.00x_circular=true:1349963-1376417	100	106.089			0	26454	0.294	C01871_unicycler.fasta_1_length=6906207_depth=1.00x_circular=true:1349963-1376417	C01871_unicycler.fasta_1_length=6906207_depth=1.00x_circular=true:1349963-1376417
PA0480	ST308	floR_t2_region	C01871_unicycler.fasta_1_length=6906207_depth=1.00x_circular=true:1349963-1376417	C01871_unicycler.fasta_1_length=6906207_depth=1.00x_circular=true:1349963-1376417	100	254.884			0	26454	0.435	C01871_unicycler.fasta_1_length=6906207_depth=1.00x_circular=true:1349963-1376417	C01871_unicycler.fasta_1_length=6906207_depth=1.00x_circular=true:1349963-1376417
PA0486	ST308	floR_t2_region	C01871_unicycler.fasta_1_length=6906207_depth=1.00x_circular=true:1349963-1376417	C01871_unicycler.fasta_1_length=6906207_depth=1.00x_circular=true:1349963-1376417	100	143.964			0	26454	0.364	C01871_unicycler.fasta_1_length=6906207_depth=1.00x_circular=true:1349963-1376417	C01871_unicycler.fasta_1_length=6906207_depth=1.00x_circular=true:1349963-1376417
PA0556	ST308	floR_t2_region	C01871_unicycler.fasta_1_length=6906207_depth=1.00x_circular=true:1349963-1376417	C01871_unicycler.fasta_1_length=6906207_depth=1.00x_circular=true:1349963-1376417	100	54.419			0	26454	0.362	C01871_unicycler.fasta_1_length=6906207_depth=1.00x_circular=true:1349963-1376417	C01871_unicycler.fasta_1_length=6906207_depth=1.00x_circular=true:1349963-1376417
PA0823	ST308	floR_t2_region	C01871_unicycler.fasta_1_length=6906207_depth=1.00x_circular=true:1349963-1376417	C01871_unicycler.fasta_1_length=6906207_depth=1.00x_circular=true:1349963-1376417	100	625.097			0	26454	0.359	C01871_unicycler.fasta_1_length=6906207_depth=1.00x_circular=true:1349963-1376417	C01871_unicycler.fasta_1_length=6906207_depth=1.00x_circular=true:1349963-1376417
PA0834	ST308	floR_t2_region	C01871_unicycler.fasta_1_length=6906207_depth=1.00x_circular=true:1349963-1376417	C01871_unicycler.fasta_1_length=6906207_depth=1.00x_circular=true:1349963-1376417	100	105.185			0	26454	0.305	C01871_unicycler.fasta_1_length=6906207_depth=1.00x_circular=true:1349963-1376417	C01871_unicycler.fasta_1_length=6906207_depth=1.00x_circular=true:1349963-1376417
PA0874	ST308	floR_t2_region	C01871_unicycler.fasta_1_length=6906207_depth=1.00x_circular=true:1349963-1376417	C01871_unicycler.fasta_1_length=6906207_depth=1.00x_circular=true:1349963-1376417	100	66.413			0	26454	0.479	C01871_unicycler.fasta_1_length=6906207_depth=1.00x_circular=true:1349963-1376417	C01871_unicycler.fasta_1_length=6906207_depth=1.00x_circular=true:1349963-1376417
PA0887	ST308	floR_t2_region	C01871_unicycler.fasta_1_length=6906207_depth=1.00x_circular=true:1349963-1376417	C01871_unicycler.fasta_1_length=6906207_depth=1.00x_circular=true:1349963-1376417	100	86.301			0	26454	0.341	C01871_unicycler.fasta_1_length=6906207_depth=1.00x_circular=true:1349963-1376417	C01871_unicycler.fasta_1_length=6906207_depth=1.00x_circular=true:1349963-1376417
PA0895	ST308	floR_t2_region	C01871_unicycler.fasta_1_length=6906207_depth=1.00x_circular=true:1349963-1376417	C01871_unicycler.fasta_1_length=6906207_depth=1.00x_circular=true:1349963-1376417	100	78.062			0	26454	0.293	C01871_unicycler.fasta_1_length=6906207_depth=1.00x_circular=true:1349963-1376417	C01871_unicycler.fasta_1_length=6906207_depth=1.00x_circular=true:1349963-1376417
PA0900	ST308	floR_t2_region	C01871_unicycler.fasta_1_length=6906207_depth=1.00x_circular=true:1349963-1376417	C01871_unicycler.fasta_1_length=6906207_depth=1.00x_circular=true:1349963-1376417	100	69.886			0	26454	0.322	C01871_unicycler.fasta_1_length=6906207_depth=1.00x_circular=true:1349963-1376417	C01871_unicycler.fasta_1_length=6906207_depth=1.00x_circular=true:1349963-1376417
PA0939	ST308	floR_t2_region	C01871_unicycler.fasta_1_length=6906207_depth=1.00x_circular=true:1349963-1376417	C01871_unicycler.fasta_1_length=6906207_depth=1.00x_circular=true:1349963-1376417	91.185	121.909	115snp1indel2332holes		0.477	26454	0.269	C01871_unicycler.fasta_1_length=6906207_depth=1.00x_circular=true:1349963-1376417	C01871_unicycler.fasta_1_length=6906207_depth=1.00x_circular=true:1349963-1376417
PA0972	ST308	floR_t2_region	C01871_unicycler.fasta_1_length=6906207_depth=1.00x_circular=true:1349963-1376417	C01871_unicycler.fasta_1_length=6906207_depth=1.00x_circular=true:1349963-1376417	100	128.754			0	26454	0.362	C01871_unicycler.fasta_1_length=6906207_depth=1.00x_circular=true:1349963-1376417	C01871_unicycler.fasta_1_length=6906207_depth=1.00x_circular=true:1349963-1376417
PA1030	ST308	floR_t2_region	C01871_unicycler.fasta_1_length=6906207_depth=1.00x_circular=true:1349963-1376417	C01871_unicycler.fasta_1_length=6906207_depth=1.00x_circular=true:1349963-1376417	100	91.647			0	26454	0.346	C01871_unicycler.fasta_1_length=6906207_depth=1.00x_circular=true:1349963-1376417	C01871_unicycler.fasta_1_length=6906207_depth=1.00x_circular=true:1349963-1376417
PA1111	ST308	floR_t2_region	C01871_unicycler.fasta_1_length=6906207_depth=1.00x_circular=true:1349963-1376417	C01871_unicycler.fasta_1_length=6906207_depth=1.00x_circular=true:1349963-1376417	100	85.514			0	26454	0.366	C01871_unicycler.fasta_1_length=6906207_depth=1.00x_circular=true:1349963-1376417	C01871_unicycler.fasta_1_length=6906207_depth=1.00x_circular=true:1349963-1376417
PA1250	ST308	floR_t2_region	C01871_unicycler.fasta_1_length=6906207_depth=1.00x_circular=true:1349963-1376417	C01871_unicycler.fasta_1_length=6906207_depth=1.00x_circular=true:1349963-1376417	100	296.923			0	26454	0.382	C01871_unicycler.fasta_1_length=6906207_depth=1.00x_circular=true:1349963-1376417	C01871_unicycler.fasta_1_length=6906207_depth=1.00x_circular=true:1349963-1376417
PA1284	ST308	floR_t2_region	C01871_unicycler.fasta_1_length=6906207_depth=1.00x_circular=true:1349963-1376417	C01871_unicycler.fasta_1_length=6906207_depth=1.00x_circular=true:1349963-1376417	100	155.237			0	26454	0.358	C01871_unicycler.fasta_1_length=6906207_depth=1.00x_circular=true:1349963-1376417	C01871_unicycler.fasta_1_length=6906207_depth=1.00x_circular=true:1349963-1376417
PA1293	ST308	floR_t2_region	C01871_unicycler.fasta_1_length=6906207_depth=1.00x_circular=true:1349963-1376417	C01871_unicycler.fasta_1_length=6906207_depth=1.00x_circular=true:1349963-1376417	100	184.836			0	26454	0.407	C01871_unicycler.fasta_1_length=6906207_depth=1.00x_circular=true:1349963-1376417	C01871_unicycler.fasta_1_length=6906207_depth=1.00x_circular=true:1349963-1376417
PA1301	ST308	floR_t2_region	C01871_unicycler.fasta_1_length=6906207_depth=1.00x_circular=true:1349963-1376417	C01871_unicycler.fasta_1_length=6906207_depth=1.00x_circular=true:1349963-1376417	100	157.722			0	26454	0.416	C01871_unicycler.fasta_1_length=6906207_depth=1.00x_circular=true:1349963-1376417	C01871_unicycler.fasta_1_length=6906207_depth=1.00x_circular=true:1349963-1376417
PA1318	ST308	floR_t2_region	C01871_unicycler.fasta_1_length=6906207_depth=1.00x_circular=true:1349963-1376417	C01871_unicycler.fasta_1_length=6906207_depth=1.00x_circular=true:1349963-1376417	100	148.156			0	26454	0.442	C01871_unicycler.fasta_1_length=6906207_depth=1.00x_circular=true:1349963-1376417	C01871_unicycler.fasta_1_length=6906207_depth=1.00x_circular=true:1349963-1376417
PA1350	ST308	floR_t2_region	C01871_unicycler.fasta_1_length=6906207_depth=1.00x_circular=true:1349963-1376417	C01871_unicycler.fasta_1_length=6906207_depth=1.00x_circular=true:1349963-1376417	100	221.657			0	26454	0.424	C01871_unicycler.fasta_1_length=6906207_depth=1.00x_circular=true:1349963-1376417	C01871_unicycler.fasta_1_length=6906207_depth=1.00x_circular=true:1349963-1376417
PA1352	ST308	floR_t2_region	C01871_unicycler.fasta_1_length=6906207_depth=1.00x_circular=true:1349963-1376417	C01871_unicycler.fasta_1_length=6906207_depth=1.00x_circular=true:1349963-1376417	100	124.576			0	26454	0.416	C01871_unicycler.fasta_1_length=6906207_depth=1.00x_circular=true:1349963-1376417	C01871_unicycler.fasta_1_length=6906207_depth=1.00x_circular=true:1349963-1376417
PA1353	ST308	floR_t2_region	C01871_unicycler.fasta_1_length=6906207_depth=1.00x_circular=true:1349963-1376417	C01871_unicycler.fasta_1_length=6906207_depth=1.00x_circular=true:1349963-1376417	100	116.437			0	26454	0.378	C01871_unicycler.fasta_1_length=6906207_depth=1.00x_circular=true:1349963-1376417	C01871_unicycler.fasta_1_length=6906207_depth=1.00x_circular=true:1349963-1376417
PA1379	ST308	floR_t2_region	C01871_unicycler.fasta_1_length=6906207_depth=1.00x_circular=true:1349963-1376417	C01871_unicycler.fasta_1_length=6906207_depth=1.00x_circular=true:1349963-1376417	100	187.173			0	26454	0.361	C01871_unicycler.fasta_1_length=6906207_depth=1.00x_circular=true:1349963-1376417	C01871_unicycler.fasta_1_length=6906207_depth=1.00x_circular=true:1349963-1376417
PA1388	ST308	floR_t2_region	C01871_unicycler.fasta_1_length=6906207_depth=1.00x_circular=true:1349963-1376417	C01871_unicycler.fasta_1_length=6906207_depth=1.00x_circular=true:1349963-1376417	100	183.469			0	26454	0.387	C01871_unicycler.fasta_1_length=6906207_depth=1.00x_circular=true:1349963-1376417	C01871_unicycler.fasta_1_length=6906207_depth=1.00x_circular=true:1349963-1376417

## Sheet: Table S5
Table S5: SRST2 results verifying the presence of qnrVC1 region in pseudomonas aeruginosa samples
Sample	ST	DB	gene	allele	coverage	depth	diffs	uncertainty	divergence	length	maxMAF	clusterid	seqid	annotation
345	ST308	qnrVC1_region	C01871_unicycler.fasta_1_length=6906207_depth=1.00x_circular=true:6247062-6259328	C01871_unicycler.fasta_1_length=6906207_depth=1.00x_circular=true:6247062-6259328	100	173.621			0	12266	0.491	C01871_unicycler.fasta_1_length=6906207_depth=1.00x_circular=true:6247062-6259328	C01871_unicycler.fasta_1_length=6906207_depth=1.00x_circular=true:6247062-6259328
544	ST308	qnrVC1_region	C01871_unicycler.fasta_1_length=6906207_depth=1.00x_circular=true:6247062-6259328	C01871_unicycler.fasta_1_length=6906207_depth=1.00x_circular=true:6247062-6259328	100	150.634	1snp		0.008	12266	0.498	C01871_unicycler.fasta_1_length=6906207_depth=1.00x_circular=true:6247062-6259328	C01871_unicycler.fasta_1_length=6906207_depth=1.00x_circular=true:6247062-6259328
569	ST308	qnrVC1_region	C01871_unicycler.fasta_1_length=6906207_depth=1.00x_circular=true:6247062-6259328	C01871_unicycler.fasta_1_length=6906207_depth=1.00x_circular=true:6247062-6259328	100	162.392	1snp		0.008	12266	0.495	C01871_unicycler.fasta_1_length=6906207_depth=1.00x_circular=true:6247062-6259328	C01871_unicycler.fasta_1_length=6906207_depth=1.00x_circular=true:6247062-6259328
571	ST308	qnrVC1_region	C01871_unicycler.fasta_1_length=6906207_depth=1.00x_circular=true:6247062-6259328	C01871_unicycler.fasta_1_length=6906207_depth=1.00x_circular=true:6247062-6259328	100	173.018	1snp		0.008	12266	0.474	C01871_unicycler.fasta_1_length=6906207_depth=1.00x_circular=true:6247062-6259328	C01871_unicycler.fasta_1_length=6906207_depth=1.00x_circular=true:6247062-6259328
586	ST308	qnrVC1_region	C01871_unicycler.fasta_1_length=6906207_depth=1.00x_circular=true:6247062-6259328	C01871_unicycler.fasta_1_length=6906207_depth=1.00x_circular=true:6247062-6259328	100	141.43			0	12266	0.483	C01871_unicycler.fasta_1_length=6906207_depth=1.00x_circular=true:6247062-6259328	C01871_unicycler.fasta_1_length=6906207_depth=1.00x_circular=true:6247062-6259328
587	ST308	qnrVC1_region	C01871_unicycler.fasta_1_length=6906207_depth=1.00x_circular=true:6247062-6259328	C01871_unicycler.fasta_1_length=6906207_depth=1.00x_circular=true:6247062-6259328	100	167.741	1snp		0.008	12266	0.468	C01871_unicycler.fasta_1_length=6906207_depth=1.00x_circular=true:6247062-6259328	C01871_unicycler.fasta_1_length=6906207_depth=1.00x_circular=true:6247062-6259328
590	ST308	qnrVC1_region	C01871_unicycler.fasta_1_length=6906207_depth=1.00x_circular=true:6247062-6259328	C01871_unicycler.fasta_1_length=6906207_depth=1.00x_circular=true:6247062-6259328	100	194.008			0	12266	0.487	C01871_unicycler.fasta_1_length=6906207_depth=1.00x_circular=true:6247062-6259328	C01871_unicycler.fasta_1_length=6906207_depth=1.00x_circular=true:6247062-6259328
592	ST308	qnrVC1_region	C01871_unicycler.fasta_1_length=6906207_depth=1.00x_circular=true:6247062-6259328	C01871_unicycler.fasta_1_length=6906207_depth=1.00x_circular=true:6247062-6259328	100	142.047			0	12266	0.5	C01871_unicycler.fasta_1_length=6906207_depth=1.00x_circular=true:6247062-6259328	C01871_unicycler.fasta_1_length=6906207_depth=1.00x_circular=true:6247062-6259328
596	ST308	qnrVC1_region	C01871_unicycler.fasta_1_length=6906207_depth=1.00x_circular=true:6247062-6259328	C01871_unicycler.fasta_1_length=6906207_depth=1.00x_circular=true:6247062-6259328	100	143.225	1snp		0.008	12266	0.479	C01871_unicycler.fasta_1_length=6906207_depth=1.00x_circular=true:6247062-6259328	C01871_unicycler.fasta_1_length=6906207_depth=1.00x_circular=true:6247062-6259328
597	ST308	qnrVC1_region	C01871_unicycler.fasta_1_length=6906207_depth=1.00x_circular=true:6247062-6259328	C01871_unicycler.fasta_1_length=6906207_depth=1.00x_circular=true:6247062-6259328	100	163.956	1snp		0.008	12266	0.487	C01871_unicycler.fasta_1_length=6906207_depth=1.00x_circular=true:6247062-6259328	C01871_unicycler.fasta_1_length=6906207_depth=1.00x_circular=true:6247062-6259328
599	ST308	qnrVC1_region	C01871_unicycler.fasta_1_length=6906207_depth=1.00x_circular=true:6247062-6259328	C01871_unicycler.fasta_1_length=6906207_depth=1.00x_circular=true:6247062-6259328	100	164.436	1snp		0.008	12266	0.486	C01871_unicycler.fasta_1_length=6906207_depth=1.00x_circular=true:6247062-6259328	C01871_unicycler.fasta_1_length=6906207_depth=1.00x_circular=true:6247062-6259328
624	ST308	qnrVC1_region	C01871_unicycler.fasta_1_length=6906207_depth=1.00x_circular=true:6247062-6259328	C01871_unicycler.fasta_1_length=6906207_depth=1.00x_circular=true:6247062-6259328	100	160.814	1snp		0.008	12266	0.476	C01871_unicycler.fasta_1_length=6906207_depth=1.00x_circular=true:6247062-6259328	C01871_unicycler.fasta_1_length=6906207_depth=1.00x_circular=true:6247062-6259328
629	ST308	qnrVC1_region	C01871_unicycler.fasta_1_length=6906207_depth=1.00x_circular=true:6247062-6259328	C01871_unicycler.fasta_1_length=6906207_depth=1.00x_circular=true:6247062-6259328	100	162.717	1snp		0.008	12266	0.477	C01871_unicycler.fasta_1_length=6906207_depth=1.00x_circular=true:6247062-6259328	C01871_unicycler.fasta_1_length=6906207_depth=1.00x_circular=true:6247062-6259328
642	ST308	qnrVC1_region	C01871_unicycler.fasta_1_length=6906207_depth=1.00x_circular=true:6247062-6259328	C01871_unicycler.fasta_1_length=6906207_depth=1.00x_circular=true:6247062-6259328	100	157.37	1snp		0.008	12266	0.492	C01871_unicycler.fasta_1_length=6906207_depth=1.00x_circular=true:6247062-6259328	C01871_unicycler.fasta_1_length=6906207_depth=1.00x_circular=true:6247062-6259328
653	ST308	qnrVC1_region	C01871_unicycler.fasta_1_length=6906207_depth=1.00x_circular=true:6247062-6259328	C01871_unicycler.fasta_1_length=6906207_depth=1.00x_circular=true:6247062-6259328	100	146.372	1snp		0.008	12266	0.471	C01871_unicycler.fasta_1_length=6906207_depth=1.00x_circular=true:6247062-6259328	C01871_unicycler.fasta_1_length=6906207_depth=1.00x_circular=true:6247062-6259328
680	ST308	qnrVC1_region	C01871_unicycler.fasta_1_length=6906207_depth=1.00x_circular=true:6247062-6259328	C01871_unicycler.fasta_1_length=6906207_depth=1.00x_circular=true:6247062-6259328	100	159.012	1snp		0.008	12266	0.452	C01871_unicycler.fasta_1_length=6906207_depth=1.00x_circular=true:6247062-6259328	C01871_unicycler.fasta_1_length=6906207_depth=1.00x_circular=true:6247062-6259328
681	ST308	qnrVC1_region	C01871_unicycler.fasta_1_length=6906207_depth=1.00x_circular=true:6247062-6259328	C01871_unicycler.fasta_1_length=6906207_depth=1.00x_circular=true:6247062-6259328	100	146.488			0	12266	0.488	C01871_unicycler.fasta_1_length=6906207_depth=1.00x_circular=true:6247062-6259328	C01871_unicycler.fasta_1_length=6906207_depth=1.00x_circular=true:6247062-6259328
683	ST308	qnrVC1_region	C01871_unicycler.fasta_1_length=6906207_depth=1.00x_circular=true:6247062-6259328	C01871_unicycler.fasta_1_length=6906207_depth=1.00x_circular=true:6247062-6259328	100	127.54	1snp		0.008	12266	0.48	C01871_unicycler.fasta_1_length=6906207_depth=1.00x_circular=true:6247062-6259328	C01871_unicycler.fasta_1_length=6906207_depth=1.00x_circular=true:6247062-6259328
688	ST308	qnrVC1_region	C01871_unicycler.fasta_1_length=6906207_depth=1.00x_circular=true:6247062-6259328	C01871_unicycler.fasta_1_length=6906207_depth=1.00x_circular=true:6247062-6259328	100	167.109	1snp		0.008	12266	0.483	C01871_unicycler.fasta_1_length=6906207_depth=1.00x_circular=true:6247062-6259328	C01871_unicycler.fasta_1_length=6906207_depth=1.00x_circular=true:6247062-6259328
693	ST308	qnrVC1_region	C01871_unicycler.fasta_1_length=6906207_depth=1.00x_circular=true:6247062-6259328	C01871_unicycler.fasta_1_length=6906207_depth=1.00x_circular=true:6247062-6259328	100	163.129			0	12266	0.489	C01871_unicycler.fasta_1_length=6906207_depth=1.00x_circular=true:6247062-6259328	C01871_unicycler.fasta_1_length=6906207_depth=1.00x_circular=true:6247062-6259328
694	ST308	qnrVC1_region	C01871_unicycler.fasta_1_length=6906207_depth=1.00x_circular=true:6247062-6259328	C01871_unicycler.fasta_1_length=6906207_depth=1.00x_circular=true:6247062-6259328	100	160.617	1snp		0.008	12266	0.493	C01871_unicycler.fasta_1_length=6906207_depth=1.00x_circular=true:6247062-6259328	C01871_unicycler.fasta_1_length=6906207_depth=1.00x_circular=true:6247062-6259328
699	ST308	qnrVC1_region	C01871_unicycler.fasta_1_length=6906207_depth=1.00x_circular=true:6247062-6259328	C01871_unicycler.fasta_1_length=6906207_depth=1.00x_circular=true:6247062-6259328	100	157.386	1snp		0.008	12266	0.47	C01871_unicycler.fasta_1_length=6906207_depth=1.00x_circular=true:6247062-6259328	C01871_unicycler.fasta_1_length=6906207_depth=1.00x_circular=true:6247062-6259328
700	ST308	qnrVC1_region	C01871_unicycler.fasta_1_length=6906207_depth=1.00x_circular=true:6247062-6259328	C01871_unicycler.fasta_1_length=6906207_depth=1.00x_circular=true:6247062-6259328	100	167.245	1snp		0.008	12266	0.472	C01871_unicycler.fasta_1_length=6906207_depth=1.00x_circular=true:6247062-6259328	C01871_unicycler.fasta_1_length=6906207_depth=1.00x_circular=true:6247062-6259328
701	ST308	qnrVC1_region	C01871_unicycler.fasta_1_length=6906207_depth=1.00x_circular=true:6247062-6259328	C01871_unicycler.fasta_1_length=6906207_depth=1.00x_circular=true:6247062-6259328	100	162.533	1snp		0.008	12266	0.443	C01871_unicycler.fasta_1_length=6906207_depth=1.00x_circular=true:6247062-6259328	C01871_unicycler.fasta_1_length=6906207_depth=1.00x_circular=true:6247062-6259328
710	ST308	qnrVC1_region	C01871_unicycler.fasta_1_length=6906207_depth=1.00x_circular=true:6247062-6259328	C01871_unicycler.fasta_1_length=6906207_depth=1.00x_circular=true:6247062-6259328	100	155.473			0	12266	0.488	C01871_unicycler.fasta_1_length=6906207_depth=1.00x_circular=true:6247062-6259328	C01871_unicycler.fasta_1_length=6906207_depth=1.00x_circular=true:6247062-6259328
723	ST308	qnrVC1_region	C01871_unicycler.fasta_1_length=6906207_depth=1.00x_circular=true:6247062-6259328	C01871_unicycler.fasta_1_length=6906207_depth=1.00x_circular=true:6247062-6259328	100	152.661	1snp		0.008	12266	0.479	C01871_unicycler.fasta_1_length=6906207_depth=1.00x_circular=true:6247062-6259328	C01871_unicycler.fasta_1_length=6906207_depth=1.00x_circular=true:6247062-6259328
725	ST308	qnrVC1_region	C01871_unicycler.fasta_1_length=6906207_depth=1.00x_circular=true:6247062-6259328	C01871_unicycler.fasta_1_length=6906207_depth=1.00x_circular=true:6247062-6259328	100	173.337			0	12266	0.5	C01871_unicycler.fasta_1_length=6906207_depth=1.00x_circular=true:6247062-6259328	C01871_unicycler.fasta_1_length=6906207_depth=1.00x_circular=true:6247062-6259328
728	ST308	qnrVC1_region	C01871_unicycler.fasta_1_length=6906207_depth=1.00x_circular=true:6247062-6259328	C01871_unicycler.fasta_1_length=6906207_depth=1.00x_circular=true:6247062-6259328	100	164.29	1snp		0.008	12266	0.479	C01871_unicycler.fasta_1_length=6906207_depth=1.00x_circular=true:6247062-6259328	C01871_unicycler.fasta_1_length=6906207_depth=1.00x_circular=true:6247062-6259328
730	ST308	qnrVC1_region	C01871_unicycler.fasta_1_length=6906207_depth=1.00x_circular=true:6247062-6259328	C01871_unicycler.fasta_1_length=6906207_depth=1.00x_circular=true:6247062-6259328	100	167.452			0	12266	0.485	C01871_unicycler.fasta_1_length=6906207_depth=1.00x_circular=true:6247062-6259328	C01871_unicycler.fasta_1_length=6906207_depth=1.00x_circular=true:6247062-6259328
733	ST308	qnrVC1_region	C01871_unicycler.fasta_1_length=6906207_depth=1.00x_circular=true:6247062-6259328	C01871_unicycler.fasta_1_length=6906207_depth=1.00x_circular=true:6247062-6259328	100	159.709	1snp		0.008	12266	0.452	C01871_unicycler.fasta_1_length=6906207_depth=1.00x_circular=true:6247062-6259328	C01871_unicycler.fasta_1_length=6906207_depth=1.00x_circular=true:6247062-6259328
734	ST308	qnrVC1_region	C01871_unicycler.fasta_1_length=6906207_depth=1.00x_circular=true:6247062-6259328	C01871_unicycler.fasta_1_length=6906207_depth=1.00x_circular=true:6247062-6259328	100	208.291			0	12266	0.493	C01871_unicycler.fasta_1_length=6906207_depth=1.00x_circular=true:6247062-6259328	C01871_unicycler.fasta_1_length=6906207_depth=1.00x_circular=true:6247062-6259328
C00024	ST308	qnrVC1_region	C01871_unicycler.fasta_1_length=6906207_depth=1.00x_circular=true:6247062-6259328	C01871_unicycler.fasta_1_length=6906207_depth=1.00x_circular=true:6247062-6259328	100	195.056	1snp		0.008	12266	0.488	C01871_unicycler.fasta_1_length=6906207_depth=1.00x_circular=true:6247062-6259328	C01871_unicycler.fasta_1_length=6906207_depth=1.00x_circular=true:6247062-6259328
C00027	ST308	qnrVC1_region	C01871_unicycler.fasta_1_length=6906207_depth=1.00x_circular=true:6247062-6259328	C01871_unicycler.fasta_1_length=6906207_depth=1.00x_circular=true:6247062-6259328	100	198.64			0	12266	0.499	C01871_unicycler.fasta_1_length=6906207_depth=1.00x_circular=true:6247062-6259328	C01871_unicycler.fasta_1_length=6906207_depth=1.00x_circular=true:6247062-6259328
C00042	ST308	qnrVC1_region	C01871_unicycler.fasta_1_length=6906207_depth=1.00x_circular=true:6247062-6259328	C01871_unicycler.fasta_1_length=6906207_depth=1.00x_circular=true:6247062-6259328	100	189.423	1snp		0.008	12266	0.483	C01871_unicycler.fasta_1_length=6906207_depth=1.00x_circular=true:6247062-6259328	C01871_unicycler.fasta_1_length=6906207_depth=1.00x_circular=true:6247062-6259328
C00056	ST308	qnrVC1_region	C01871_unicycler.fasta_1_length=6906207_depth=1.00x_circular=true:6247062-6259328	C01871_unicycler.fasta_1_length=6906207_depth=1.00x_circular=true:6247062-6259328	100	186.988			0	12266	0.486	C01871_unicycler.fasta_1_length=6906207_depth=1.00x_circular=true:6247062-6259328	C01871_unicycler.fasta_1_length=6906207_depth=1.00x_circular=true:6247062-6259328
C00068	ST308	qnrVC1_region	C01871_unicycler.fasta_1_length=6906207_depth=1.00x_circular=true:6247062-6259328	C01871_unicycler.fasta_1_length=6906207_depth=1.00x_circular=true:6247062-6259328	100	163.021			0	12266	0.489	C01871_unicycler.fasta_1_length=6906207_depth=1.00x_circular=true:6247062-6259328	C01871_unicycler.fasta_1_length=6906207_depth=1.00x_circular=true:6247062-6259328
C00073	ST308	qnrVC1_region	C01871_unicycler.fasta_1_length=6906207_depth=1.00x_circular=true:6247062-6259328	C01871_unicycler.fasta_1_length=6906207_depth=1.00x_circular=true:6247062-6259328	100	156.362			0	12266	0.482	C01871_unicycler.fasta_1_length=6906207_depth=1.00x_circular=true:6247062-6259328	C01871_unicycler.fasta_1_length=6906207_depth=1.00x_circular=true:6247062-6259328
C00118	ST308	qnrVC1_region	C01871_unicycler.fasta_1_length=6906207_depth=1.00x_circular=true:6247062-6259328	C01871_unicycler.fasta_1_length=6906207_depth=1.00x_circular=true:6247062-6259328	100	144.928			0	12266	0.481	C01871_unicycler.fasta_1_length=6906207_depth=1.00x_circular=true:6247062-6259328	C01871_unicycler.fasta_1_length=6906207_depth=1.00x_circular=true:6247062-6259328
C00130	ST308	qnrVC1_region	C01871_unicycler.fasta_1_length=6906207_depth=1.00x_circular=true:6247062-6259328	C01871_unicycler.fasta_1_length=6906207_depth=1.00x_circular=true:6247062-6259328	100	178.769			0	12266	0.487	C01871_unicycler.fasta_1_length=6906207_depth=1.00x_circular=true:6247062-6259328	C01871_unicycler.fasta_1_length=6906207_depth=1.00x_circular=true:6247062-6259328
C00131	ST308	qnrVC1_region	C01871_unicycler.fasta_1_length=6906207_depth=1.00x_circular=true:6247062-6259328	C01871_unicycler.fasta_1_length=6906207_depth=1.00x_circular=true:6247062-6259328	100	138.763			0	12266	0.488	C01871_unicycler.fasta_1_length=6906207_depth=1.00x_circular=true:6247062-6259328	C01871_unicycler.fasta_1_length=6906207_depth=1.00x_circular=true:6247062-6259328
C00132	ST308	qnrVC1_region	C01871_unicycler.fasta_1_length=6906207_depth=1.00x_circular=true:6247062-6259328	C01871_unicycler.fasta_1_length=6906207_depth=1.00x_circular=true:6247062-6259328	100	162.612			0	12266	0.497	C01871_unicycler.fasta_1_length=6906207_depth=1.00x_circular=true:6247062-6259328	C01871_unicycler.fasta_1_length=6906207_depth=1.00x_circular=true:6247062-6259328
C00136	ST308	qnrVC1_region	C01871_unicycler.fasta_1_length=6906207_depth=1.00x_circular=true:6247062-6259328	C01871_unicycler.fasta_1_length=6906207_depth=1.00x_circular=true:6247062-6259328	100	195.298			0	12266	0.472	C01871_unicycler.fasta_1_length=6906207_depth=1.00x_circular=true:6247062-6259328	C01871_unicycler.fasta_1_length=6906207_depth=1.00x_circular=true:6247062-6259328
C00177	ST308	qnrVC1_region	C01871_unicycler.fasta_1_length=6906207_depth=1.00x_circular=true:6247062-6259328	C01871_unicycler.fasta_1_length=6906207_depth=1.00x_circular=true:6247062-6259328	100	164.322	1snp		0.008	12266	0.484	C01871_unicycler.fasta_1_length=6906207_depth=1.00x_circular=true:6247062-6259328	C01871_unicycler.fasta_1_length=6906207_depth=1.00x_circular=true:6247062-6259328
C00183	ST308	qnrVC1_region	C01871_unicycler.fasta_1_length=6906207_depth=1.00x_circular=true:6247062-6259328	C01871_unicycler.fasta_1_length=6906207_depth=1.00x_circular=true:6247062-6259328	100	203.38			0	12266	0.499	C01871_unicycler.fasta_1_length=6906207_depth=1.00x_circular=true:6247062-6259328	C01871_unicycler.fasta_1_length=6906207_depth=1.00x_circular=true:6247062-6259328
C00186	ST308	qnrVC1_region	C01871_unicycler.fasta_1_length=6906207_depth=1.00x_circular=true:6247062-6259328	C01871_unicycler.fasta_1_length=6906207_depth=1.00x_circular=true:6247062-6259328	100	146.661			0	12266	0.477	C01871_unicycler.fasta_1_length=6906207_depth=1.00x_circular=true:6247062-6259328	C01871_unicycler.fasta_1_length=6906207_depth=1.00x_circular=true:6247062-6259328
C00189	Unknown_ST	qnrVC1_region	C01871_unicycler.fasta_1_length=6906207_depth=1.00x_circular=true:6247062-6259328	C01871_unicycler.fasta_1_length=6906207_depth=1.00x_circular=true:6247062-6259328	100	56.973	3snp		0.024	12266	0.484	C01871_unicycler.fasta_1_length=6906207_depth=1.00x_circular=true:6247062-6259328	C01871_unicycler.fasta_1_length=6906207_depth=1.00x_circular=true:6247062-6259328
C00194	ST308	qnrVC1_region	C01871_unicycler.fasta_1_length=6906207_depth=1.00x_circular=true:6247062-6259328	C01871_unicycler.fasta_1_length=6906207_depth=1.00x_circular=true:6247062-6259328	100	164.735			0	12266	0.478	C01871_unicycler.fasta_1_length=6906207_depth=1.00x_circular=true:6247062-6259328	C01871_unicycler.fasta_1_length=6906207_depth=1.00x_circular=true:6247062-6259328
C00219	ST308	qnrVC1_region	C01871_unicycler.fasta_1_length=6906207_depth=1.00x_circular=true:6247062-6259328	C01871_unicycler.fasta_1_length=6906207_depth=1.00x_circular=true:6247062-6259328	100	183.03	1snp		0.008	12266	0.469	C01871_unicycler.fasta_1_length=6906207_depth=1.00x_circular=true:6247062-6259328	C01871_unicycler.fasta_1_length=6906207_depth=1.00x_circular=true:6247062-6259328
C00220	ST308	qnrVC1_region	C01871_unicycler.fasta_1_length=6906207_depth=1.00x_circular=true:6247062-6259328	C01871_unicycler.fasta_1_length=6906207_depth=1.00x_circular=true:6247062-6259328	100	150.195			0	12266	0.478	C01871_unicycler.fasta_1_length=6906207_depth=1.00x_circular=true:6247062-6259328	C01871_unicycler.fasta_1_length=6906207_depth=1.00x_circular=true:6247062-6259328
C00270	ST308	qnrVC1_region	C01871_unicycler.fasta_1_length=6906207_depth=1.00x_circular=true:6247062-6259328	C01871_unicycler.fasta_1_length=6906207_depth=1.00x_circular=true:6247062-6259328	100	153.352	1snp		0.008	12266	0.466	C01871_unicycler.fasta_1_length=6906207_depth=1.00x_circular=true:6247062-6259328	C01871_unicycler.fasta_1_length=6906207_depth=1.00x_circular=true:6247062-6259328
C00280	ST308	qnrVC1_region	C01871_unicycler.fasta_1_length=6906207_depth=1.00x_circular=true:6247062-6259328	C01871_unicycler.fasta_1_length=6906207_depth=1.00x_circular=true:6247062-6259328	100	180.303			0	12266	0.484	C01871_unicycler.fasta_1_length=6906207_depth=1.00x_circular=true:6247062-6259328	C01871_unicycler.fasta_1_length=6906207_depth=1.00x_circular=true:6247062-6259328
C00281	ST308	qnrVC1_region	C01871_unicycler.fasta_1_length=6906207_depth=1.00x_circular=true:6247062-6259328	C01871_unicycler.fasta_1_length=6906207_depth=1.00x_circular=true:6247062-6259328	100	153.099	1snp		0.008	12266	0.49	C01871_unicycler.fasta_1_length=6906207_depth=1.00x_circular=true:6247062-6259328	C01871_unicycler.fasta_1_length=6906207_depth=1.00x_circular=true:6247062-6259328
C00309	ST308	qnrVC1_region	C01871_unicycler.fasta_1_length=6906207_depth=1.00x_circular=true:6247062-6259328	C01871_unicycler.fasta_1_length=6906207_depth=1.00x_circular=true:6247062-6259328	100	170.86			0	12266	0.484	C01871_unicycler.fasta_1_length=6906207_depth=1.00x_circular=true:6247062-6259328	C01871_unicycler.fasta_1_length=6906207_depth=1.00x_circular=true:6247062-6259328
C00336	ST308	qnrVC1_region	C01871_unicycler.fasta_1_length=6906207_depth=1.00x_circular=true:6247062-6259328	C01871_unicycler.fasta_1_length=6906207_depth=1.00x_circular=true:6247062-6259328	100	147.228			0	12266	0.49	C01871_unicycler.fasta_1_length=6906207_depth=1.00x_circular=true:6247062-6259328	C01871_unicycler.fasta_1_length=6906207_depth=1.00x_circular=true:6247062-6259328
C00337	ST308	qnrVC1_region	C01871_unicycler.fasta_1_length=6906207_depth=1.00x_circular=true:6247062-6259328	C01871_unicycler.fasta_1_length=6906207_depth=1.00x_circular=true:6247062-6259328	100	169.139			0	12266	0.494	C01871_unicycler.fasta_1_length=6906207_depth=1.00x_circular=true:6247062-6259328	C01871_unicycler.fasta_1_length=6906207_depth=1.00x_circular=true:6247062-6259328
C00369	ST308	qnrVC1_region	C01871_unicycler.fasta_1_length=6906207_depth=1.00x_circular=true:6247062-6259328	C01871_unicycler.fasta_1_length=6906207_depth=1.00x_circular=true:6247062-6259328	100	198.1			0	12266	0.493	C01871_unicycler.fasta_1_length=6906207_depth=1.00x_circular=true:6247062-6259328	C01871_unicycler.fasta_1_length=6906207_depth=1.00x_circular=true:6247062-6259328
C00386	ST308	qnrVC1_region	C01871_unicycler.fasta_1_length=6906207_depth=1.00x_circular=true:6247062-6259328	C01871_unicycler.fasta_1_length=6906207_depth=1.00x_circular=true:6247062-6259328	100	159.361	1snp		0.008	12266	0.481	C01871_unicycler.fasta_1_length=6906207_depth=1.00x_circular=true:6247062-6259328	C01871_unicycler.fasta_1_length=6906207_depth=1.00x_circular=true:6247062-6259328
C00387	ST308	qnrVC1_region	C01871_unicycler.fasta_1_length=6906207_depth=1.00x_circular=true:6247062-6259328	C01871_unicycler.fasta_1_length=6906207_depth=1.00x_circular=true:6247062-6259328	100	177.653			0	12266	0.485	C01871_unicycler.fasta_1_length=6906207_depth=1.00x_circular=true:6247062-6259328	C01871_unicycler.fasta_1_length=6906207_depth=1.00x_circular=true:6247062-6259328
C00389	ST308	qnrVC1_region	C01871_unicycler.fasta_1_length=6906207_depth=1.00x_circular=true:6247062-6259328	C01871_unicycler.fasta_1_length=6906207_depth=1.00x_circular=true:6247062-6259328	100	203.08	1snp		0.008	12266	0.491	C01871_unicycler.fasta_1_length=6906207_depth=1.00x_circular=true:6247062-6259328	C01871_unicycler.fasta_1_length=6906207_depth=1.00x_circular=true:6247062-6259328
C00391	ST308	qnrVC1_region	C01871_unicycler.fasta_1_length=6906207_depth=1.00x_circular=true:6247062-6259328	C01871_unicycler.fasta_1_length=6906207_depth=1.00x_circular=true:6247062-6259328	100	207.37	1snp		0.008	12266	0.491	C01871_unicycler.fasta_1_length=6906207_depth=1.00x_circular=true:6247062-6259328	C01871_unicycler.fasta_1_length=6906207_depth=1.00x_circular=true:6247062-6259328
C00400	ST308	qnrVC1_region	C01871_unicycler.fasta_1_length=6906207_depth=1.00x_circular=true:6247062-6259328	C01871_unicycler.fasta_1_length=6906207_depth=1.00x_circular=true:6247062-6259328	100	173.185	1snp		0.008	12266	0.497	C01871_unicycler.fasta_1_length=6906207_depth=1.00x_circular=true:6247062-6259328	C01871_unicycler.fasta_1_length=6906207_depth=1.00x_circular=true:6247062-6259328
C00401	ST308	qnrVC1_region	C01871_unicycler.fasta_1_length=6906207_depth=1.00x_circular=true:6247062-6259328	C01871_unicycler.fasta_1_length=6906207_depth=1.00x_circular=true:6247062-6259328	100	152.104			0	12266	0.497	C01871_unicycler.fasta_1_length=6906207_depth=1.00x_circular=true:6247062-6259328	C01871_unicycler.fasta_1_length=6906207_depth=1.00x_circular=true:6247062-6259328
C00432	ST308	qnrVC1_region	C01871_unicycler.fasta_1_length=6906207_depth=1.00x_circular=true:6247062-6259328	C01871_unicycler.fasta_1_length=6906207_depth=1.00x_circular=true:6247062-6259328	100	184.489	1snp		0.008	12266	0.454	C01871_unicycler.fasta_1_length=6906207_depth=1.00x_circular=true:6247062-6259328	C01871_unicycler.fasta_1_length=6906207_depth=1.00x_circular=true:6247062-6259328
C00461	ST308	qnrVC1_region	C01871_unicycler.fasta_1_length=6906207_depth=1.00x_circular=true:6247062-6259328	C01871_unicycler.fasta_1_length=6906207_depth=1.00x_circular=true:6247062-6259328	100	177.602			0	12266	0.486	C01871_unicycler.fasta_1_length=6906207_depth=1.00x_circular=true:6247062-6259328	C01871_unicycler.fasta_1_length=6906207_depth=1.00x_circular=true:6247062-6259328
C00472	ST308	qnrVC1_region	C01871_unicycler.fasta_1_length=6906207_depth=1.00x_circular=true:6247062-6259328	C01871_unicycler.fasta_1_length=6906207_depth=1.00x_circular=true:6247062-6259328	100	166.82	1snp		0.008	12266	0.402	C01871_unicycler.fasta_1_length=6906207_depth=1.00x_circular=true:6247062-6259328	C01871_unicycler.fasta_1_length=6906207_depth=1.00x_circular=true:6247062-6259328
C00476	ST308	qnrVC1_region	C01871_unicycler.fasta_1_length=6906207_depth=1.00x_circular=true:6247062-6259328	C01871_unicycler.fasta_1_length=6906207_depth=1.00x_circular=true:6247062-6259328	100	183.846	1snp		0.008	12266	0.459	C01871_unicycler.fasta_1_length=6906207_depth=1.00x_circular=true:6247062-6259328	C01871_unicycler.fasta_1_length=6906207_depth=1.00x_circular=true:6247062-6259328
C00487	ST308	qnrVC1_region	C01871_unicycler.fasta_1_length=6906207_depth=1.00x_circular=true:6247062-6259328	C01871_unicycler.fasta_1_length=6906207_depth=1.00x_circular=true:6247062-6259328	100	191.203			0	12266	0.5	C01871_unicycler.fasta_1_length=6906207_depth=1.00x_circular=true:6247062-6259328	C01871_unicycler.fasta_1_length=6906207_depth=1.00x_circular=true:6247062-6259328
C00488	ST308	qnrVC1_region	C01871_unicycler.fasta_1_length=6906207_depth=1.00x_circular=true:6247062-6259328	C01871_unicycler.fasta_1_length=6906207_depth=1.00x_circular=true:6247062-6259328	100	194.45			0	12266	0.483	C01871_unicycler.fasta_1_length=6906207_depth=1.00x_circular=true:6247062-6259328	C01871_unicycler.fasta_1_length=6906207_depth=1.00x_circular=true:6247062-6259328
C00496	ST308	qnrVC1_region	C01871_unicycler.fasta_1_length=6906207_depth=1.00x_circular=true:6247062-6259328	C01871_unicycler.fasta_1_length=6906207_depth=1.00x_circular=true:6247062-6259328	100	156.638	1snp		0.008	12266	0.489	C01871_unicycler.fasta_1_length=6906207_depth=1.00x_circular=true:6247062-6259328	C01871_unicycler.fasta_1_length=6906207_depth=1.00x_circular=true:6247062-6259328
C00499	ST308	qnrVC1_region	C01871_unicycler.fasta_1_length=6906207_depth=1.00x_circular=true:6247062-6259328	C01871_unicycler.fasta_1_length=6906207_depth=1.00x_circular=true:6247062-6259328	100	201.065	1snp		0.008	12266	0.475	C01871_unicycler.fasta_1_length=6906207_depth=1.00x_circular=true:6247062-6259328	C01871_unicycler.fasta_1_length=6906207_depth=1.00x_circular=true:6247062-6259328
C00507	ST308	qnrVC1_region	C01871_unicycler.fasta_1_length=6906207_depth=1.00x_circular=true:6247062-6259328	C01871_unicycler.fasta_1_length=6906207_depth=1.00x_circular=true:6247062-6259328	100	181.695	1snp		0.008	12266	0.49	C01871_unicycler.fasta_1_length=6906207_depth=1.00x_circular=true:6247062-6259328	C01871_unicycler.fasta_1_length=6906207_depth=1.00x_circular=true:6247062-6259328
C00569	ST308	qnrVC1_region	C01871_unicycler.fasta_1_length=6906207_depth=1.00x_circular=true:6247062-6259328	C01871_unicycler.fasta_1_length=6906207_depth=1.00x_circular=true:6247062-6259328	100	227.287			0	12266	0.49	C01871_unicycler.fasta_1_length=6906207_depth=1.00x_circular=true:6247062-6259328	C01871_unicycler.fasta_1_length=6906207_depth=1.00x_circular=true:6247062-6259328
C00584	ST308	qnrVC1_region	C01871_unicycler.fasta_1_length=6906207_depth=1.00x_circular=true:6247062-6259328	C01871_unicycler.fasta_1_length=6906207_depth=1.00x_circular=true:6247062-6259328	100	150.213	1snp		0.008	12266	0.495	C01871_unicycler.fasta_1_length=6906207_depth=1.00x_circular=true:6247062-6259328	C01871_unicycler.fasta_1_length=6906207_depth=1.00x_circular=true:6247062-6259328
C00625	ST308	qnrVC1_region	C01871_unicycler.fasta_1_length=6906207_depth=1.00x_circular=true:6247062-6259328	C01871_unicycler.fasta_1_length=6906207_depth=1.00x_circular=true:6247062-6259328	100	181.454			0	12266	0.495	C01871_unicycler.fasta_1_length=6906207_depth=1.00x_circular=true:6247062-6259328	C01871_unicycler.fasta_1_length=6906207_depth=1.00x_circular=true:6247062-6259328
C00651	ST308	qnrVC1_region	C01871_unicycler.fasta_1_length=6906207_depth=1.00x_circular=true:6247062-6259328	C01871_unicycler.fasta_1_length=6906207_depth=1.00x_circular=true:6247062-6259328	100	158.581	1snp		0.008	12266	0.495	C01871_unicycler.fasta_1_length=6906207_depth=1.00x_circular=true:6247062-6259328	C01871_unicycler.fasta_1_length=6906207_depth=1.00x_circular=true:6247062-6259328
C00669	ST308	qnrVC1_region	C01871_unicycler.fasta_1_length=6906207_depth=1.00x_circular=true:6247062-6259328	C01871_unicycler.fasta_1_length=6906207_depth=1.00x_circular=true:6247062-6259328	100	188.229			0	12266	0.477	C01871_unicycler.fasta_1_length=6906207_depth=1.00x_circular=true:6247062-6259328	C01871_unicycler.fasta_1_length=6906207_depth=1.00x_circular=true:6247062-6259328
C00696	ST308	qnrVC1_region	C01871_unicycler.fasta_1_length=6906207_depth=1.00x_circular=true:6247062-6259328	C01871_unicycler.fasta_1_length=6906207_depth=1.00x_circular=true:6247062-6259328	100	175.522	1snp		0.008	12266	0.474	C01871_unicycler.fasta_1_length=6906207_depth=1.00x_circular=true:6247062-6259328	C01871_unicycler.fasta_1_length=6906207_depth=1.00x_circular=true:6247062-6259328
C00703	ST308	qnrVC1_region	C01871_unicycler.fasta_1_length=6906207_depth=1.00x_circular=true:6247062-6259328	C01871_unicycler.fasta_1_length=6906207_depth=1.00x_circular=true:6247062-6259328	100	180.275	1snp		0.008	12266	0.499	C01871_unicycler.fasta_1_length=6906207_depth=1.00x_circular=true:6247062-6259328	C01871_unicycler.fasta_1_length=6906207_depth=1.00x_circular=true:6247062-6259328
C00707	ST308	qnrVC1_region	C01871_unicycler.fasta_1_length=6906207_depth=1.00x_circular=true:6247062-6259328	C01871_unicycler.fasta_1_length=6906207_depth=1.00x_circular=true:6247062-6259328	100	148.392	1snp		0.008	12266	0.452	C01871_unicycler.fasta_1_length=6906207_depth=1.00x_circular=true:6247062-6259328	C01871_unicycler.fasta_1_length=6906207_depth=1.00x_circular=true:6247062-6259328
C00716	ST308	qnrVC1_region	C01871_unicycler.fasta_1_length=6906207_depth=1.00x_circular=true:6247062-6259328	C01871_unicycler.fasta_1_length=6906207_depth=1.00x_circular=true:6247062-6259328	100	179.149			0	12266	0.486	C01871_unicycler.fasta_1_length=6906207_depth=1.00x_circular=true:6247062-6259328	C01871_unicycler.fasta_1_length=6906207_depth=1.00x_circular=true:6247062-6259328
C00718	ST308	qnrVC1_region	C01871_unicycler.fasta_1_length=6906207_depth=1.00x_circular=true:6247062-6259328	C01871_unicycler.fasta_1_length=6906207_depth=1.00x_circular=true:6247062-6259328	100	207.574			0	12266	0.492	C01871_unicycler.fasta_1_length=6906207_depth=1.00x_circular=true:6247062-6259328	C01871_unicycler.fasta_1_length=6906207_depth=1.00x_circular=true:6247062-6259328
C00746	ST308	qnrVC1_region	C01871_unicycler.fasta_1_length=6906207_depth=1.00x_circular=true:6247062-6259328	C01871_unicycler.fasta_1_length=6906207_depth=1.00x_circular=true:6247062-6259328	100	184.801			0	12266	0.494	C01871_unicycler.fasta_1_length=6906207_depth=1.00x_circular=true:6247062-6259328	C01871_unicycler.fasta_1_length=6906207_depth=1.00x_circular=true:6247062-6259328
C00765	ST308	qnrVC1_region	C01871_unicycler.fasta_1_length=6906207_depth=1.00x_circular=true:6247062-6259328	C01871_unicycler.fasta_1_length=6906207_depth=1.00x_circular=true:6247062-6259328	100	155.041	1snp		0.008	12266	0.421	C01871_unicycler.fasta_1_length=6906207_depth=1.00x_circular=true:6247062-6259328	C01871_unicycler.fasta_1_length=6906207_depth=1.00x_circular=true:6247062-6259328
C00787	ST308	qnrVC1_region	C01871_unicycler.fasta_1_length=6906207_depth=1.00x_circular=true:6247062-6259328	C01871_unicycler.fasta_1_length=6906207_depth=1.00x_circular=true:6247062-6259328	100	178.584	1snp		0.008	12266	0.485	C01871_unicycler.fasta_1_length=6906207_depth=1.00x_circular=true:6247062-6259328	C01871_unicycler.fasta_1_length=6906207_depth=1.00x_circular=true:6247062-6259328
C00811	ST308	qnrVC1_region	C01871_unicycler.fasta_1_length=6906207_depth=1.00x_circular=true:6247062-6259328	C01871_unicycler.fasta_1_length=6906207_depth=1.00x_circular=true:6247062-6259328	100	185.607	1snp		0.008	12266	0.492	C01871_unicycler.fasta_1_length=6906207_depth=1.00x_circular=true:6247062-6259328	C01871_unicycler.fasta_1_length=6906207_depth=1.00x_circular=true:6247062-6259328
C00814	ST308	qnrVC1_region	C01871_unicycler.fasta_1_length=6906207_depth=1.00x_circular=true:6247062-6259328	C01871_unicycler.fasta_1_length=6906207_depth=1.00x_circular=true:6247062-6259328	100	169.406	1snp		0.008	12266	0.491	C01871_unicycler.fasta_1_length=6906207_depth=1.00x_circular=true:6247062-6259328	C01871_unicycler.fasta_1_length=6906207_depth=1.00x_circular=true:6247062-6259328
C00818	ST308	qnrVC1_region	C01871_unicycler.fasta_1_length=6906207_depth=1.00x_circular=true:6247062-6259328	C01871_unicycler.fasta_1_length=6906207_depth=1.00x_circular=true:6247062-6259328	100	156.573	1snp		0.008	12266	0.478	C01871_unicycler.fasta_1_length=6906207_depth=1.00x_circular=true:6247062-6259328	C01871_unicycler.fasta_1_length=6906207_depth=1.00x_circular=true:6247062-6259328
C00819	ST308	qnrVC1_region	C01871_unicycler.fasta_1_length=6906207_depth=1.00x_circular=true:6247062-6259328	C01871_unicycler.fasta_1_length=6906207_depth=1.00x_circular=true:6247062-6259328	100	214.247	1snp		0.008	12266	0.499	C01871_unicycler.fasta_1_length=6906207_depth=1.00x_circular=true:6247062-6259328	C01871_unicycler.fasta_1_length=6906207_depth=1.00x_circular=true:6247062-6259328
C00851	ST308	qnrVC1_region	C01871_unicycler.fasta_1_length=6906207_depth=1.00x_circular=true:6247062-6259328	C01871_unicycler.fasta_1_length=6906207_depth=1.00x_circular=true:6247062-6259328	100	187.357	1snp		0.008	12266	0.487	C01871_unicycler.fasta_1_length=6906207_depth=1.00x_circular=true:6247062-6259328	C01871_unicycler.fasta_1_length=6906207_depth=1.00x_circular=true:6247062-6259328
C00881	ST308	qnrVC1_region	C01871_unicycler.fasta_1_length=6906207_depth=1.00x_circular=true:6247062-6259328	C01871_unicycler.fasta_1_length=6906207_depth=1.00x_circular=true:6247062-6259328	100	189.38			0	12266	0.493	C01871_unicycler.fasta_1_length=6906207_depth=1.00x_circular=true:6247062-6259328	C01871_unicycler.fasta_1_length=6906207_depth=1.00x_circular=true:6247062-6259328
C00916	ST308	qnrVC1_region	C01871_unicycler.fasta_1_length=6906207_depth=1.00x_circular=true:6247062-6259328	C01871_unicycler.fasta_1_length=6906207_depth=1.00x_circular=true:6247062-6259328	100	151.787	1snp		0.008	12266	0.44	C01871_unicycler.fasta_1_length=6906207_depth=1.00x_circular=true:6247062-6259328	C01871_unicycler.fasta_1_length=6906207_depth=1.00x_circular=true:6247062-6259328
C00950	ST308	qnrVC1_region	C01871_unicycler.fasta_1_length=6906207_depth=1.00x_circular=true:6247062-6259328	C01871_unicycler.fasta_1_length=6906207_depth=1.00x_circular=true:6247062-6259328	100	164.458	1snp		0.008	12266	0.495	C01871_unicycler.fasta_1_length=6906207_depth=1.00x_circular=true:6247062-6259328	C01871_unicycler.fasta_1_length=6906207_depth=1.00x_circular=true:6247062-6259328
C00954	ST308	qnrVC1_region	C01871_unicycler.fasta_1_length=6906207_depth=1.00x_circular=true:6247062-6259328	C01871_unicycler.fasta_1_length=6906207_depth=1.00x_circular=true:6247062-6259328	100	183.005			0	12266	0.491	C01871_unicycler.fasta_1_length=6906207_depth=1.00x_circular=true:6247062-6259328	C01871_unicycler.fasta_1_length=6906207_depth=1.00x_circular=true:6247062-6259328
C01020	ST1654	qnrVC1_region	C01871_unicycler.fasta_1_length=6906207_depth=1.00x_circular=true:6247062-6259328	C01871_unicycler.fasta_1_length=6906207_depth=1.00x_circular=true:6247062-6259328	100	18.441	4snp		0.033	12266	0.421	C01871_unicycler.fasta_1_length=6906207_depth=1.00x_circular=true:6247062-6259328	C01871_unicycler.fasta_1_length=6906207_depth=1.00x_circular=true:6247062-6259328
C01074	ST308	qnrVC1_region	C01871_unicycler.fasta_1_length=6906207_depth=1.00x_circular=true:6247062-6259328	C01871_unicycler.fasta_1_length=6906207_depth=1.00x_circular=true:6247062-6259328	100	172.694			0	12266	0.489	C01871_unicycler.fasta_1_length=6906207_depth=1.00x_circular=true:6247062-6259328	C01871_unicycler.fasta_1_length=6906207_depth=1.00x_circular=true:6247062-6259328
C01076	ST308	qnrVC1_region	C01871_unicycler.fasta_1_length=6906207_depth=1.00x_circular=true:6247062-6259328	C01871_unicycler.fasta_1_length=6906207_depth=1.00x_circular=true:6247062-6259328	100	205.199	1snp		0.008	12266	0.495	C01871_unicycler.fasta_1_length=6906207_depth=1.00x_circular=true:6247062-6259328	C01871_unicycler.fasta_1_length=6906207_depth=1.00x_circular=true:6247062-6259328
C01094	ST308	qnrVC1_region	C01871_unicycler.fasta_1_length=6906207_depth=1.00x_circular=true:6247062-6259328	C01871_unicycler.fasta_1_length=6906207_depth=1.00x_circular=true:6247062-6259328	100	162.237	1snp		0.008	12266	0.486	C01871_unicycler.fasta_1_length=6906207_depth=1.00x_circular=true:6247062-6259328	C01871_unicycler.fasta_1_length=6906207_depth=1.00x_circular=true:6247062-6259328
C01107	ST308	qnrVC1_region	C01871_unicycler.fasta_1_length=6906207_depth=1.00x_circular=true:6247062-6259328	C01871_unicycler.fasta_1_length=6906207_depth=1.00x_circular=true:6247062-6259328	100	156.758	1snp		0.008	12266	0.458	C01871_unicycler.fasta_1_length=6906207_depth=1.00x_circular=true:6247062-6259328	C01871_unicycler.fasta_1_length=6906207_depth=1.00x_circular=true:6247062-6259328
C01121	ST308	qnrVC1_region	C01871_unicycler.fasta_1_length=6906207_depth=1.00x_circular=true:6247062-6259328	C01871_unicycler.fasta_1_length=6906207_depth=1.00x_circular=true:6247062-6259328	100	150.787			0	12266	0.492	C01871_unicycler.fasta_1_length=6906207_depth=1.00x_circular=true:6247062-6259328	C01871_unicycler.fasta_1_length=6906207_depth=1.00x_circular=true:6247062-6259328
C01148	ST308	qnrVC1_region	C01871_unicycler.fasta_1_length=6906207_depth=1.00x_circular=true:6247062-6259328	C01871_unicycler.fasta_1_length=6906207_depth=1.00x_circular=true:6247062-6259328	100	173.807	1snp		0.008	12266	0.442	C01871_unicycler.fasta_1_length=6906207_depth=1.00x_circular=true:6247062-6259328	C01871_unicycler.fasta_1_length=6906207_depth=1.00x_circular=true:6247062-6259328
C01157	ST308	qnrVC1_region	C01871_unicycler.fasta_1_length=6906207_depth=1.00x_circular=true:6247062-6259328	C01871_unicycler.fasta_1_length=6906207_depth=1.00x_circular=true:6247062-6259328	100	124.754	1snp		0.008	12266	0.48	C01871_unicycler.fasta_1_length=6906207_depth=1.00x_circular=true:6247062-6259328	C01871_unicycler.fasta_1_length=6906207_depth=1.00x_circular=true:6247062-6259328
C01187	ST308	qnrVC1_region	C01871_unicycler.fasta_1_length=6906207_depth=1.00x_circular=true:6247062-6259328	C01871_unicycler.fasta_1_length=6906207_depth=1.00x_circular=true:6247062-6259328	100	187.358			0	12266	0.487	C01871_unicycler.fasta_1_length=6906207_depth=1.00x_circular=true:6247062-6259328	C01871_unicycler.fasta_1_length=6906207_depth=1.00x_circular=true:6247062-6259328
C01196	ST308	qnrVC1_region	C01871_unicycler.fasta_1_length=6906207_depth=1.00x_circular=true:6247062-6259328	C01871_unicycler.fasta_1_length=6906207_depth=1.00x_circular=true:6247062-6259328	100	183.721	1snp		0.008	12266	0.448	C01871_unicycler.fasta_1_length=6906207_depth=1.00x_circular=true:6247062-6259328	C01871_unicycler.fasta_1_length=6906207_depth=1.00x_circular=true:6247062-6259328
C01201	ST308	qnrVC1_region	C01871_unicycler.fasta_1_length=6906207_depth=1.00x_circular=true:6247062-6259328	C01871_unicycler.fasta_1_length=6906207_depth=1.00x_circular=true:6247062-6259328	100	181.366	1snp		0.008	12266	0.488	C01871_unicycler.fasta_1_length=6906207_depth=1.00x_circular=true:6247062-6259328	C01871_unicycler.fasta_1_length=6906207_depth=1.00x_circular=true:6247062-6259328
C01206	ST308	qnrVC1_region	C01871_unicycler.fasta_1_length=6906207_depth=1.00x_circular=true:6247062-6259328	C01871_unicycler.fasta_1_length=6906207_depth=1.00x_circular=true:6247062-6259328	100	180.826			0	12266	0.494	C01871_unicycler.fasta_1_length=6906207_depth=1.00x_circular=true:6247062-6259328	C01871_unicycler.fasta_1_length=6906207_depth=1.00x_circular=true:6247062-6259328
C01237	ST308	qnrVC1_region	C01871_unicycler.fasta_1_length=6906207_depth=1.00x_circular=true:6247062-6259328	C01871_unicycler.fasta_1_length=6906207_depth=1.00x_circular=true:6247062-6259328	100	154.999			0	12266	0.479	C01871_unicycler.fasta_1_length=6906207_depth=1.00x_circular=true:6247062-6259328	C01871_unicycler.fasta_1_length=6906207_depth=1.00x_circular=true:6247062-6259328
C01238	ST308	qnrVC1_region	C01871_unicycler.fasta_1_length=6906207_depth=1.00x_circular=true:6247062-6259328	C01871_unicycler.fasta_1_length=6906207_depth=1.00x_circular=true:6247062-6259328	100	153.9			0	12266	0.467	C01871_unicycler.fasta_1_length=6906207_depth=1.00x_circular=true:6247062-6259328	C01871_unicycler.fasta_1_length=6906207_depth=1.00x_circular=true:6247062-6259328
C01243	ST308	qnrVC1_region	C01871_unicycler.fasta_1_length=6906207_depth=1.00x_circular=true:6247062-6259328	C01871_unicycler.fasta_1_length=6906207_depth=1.00x_circular=true:6247062-6259328	100	242.388	1snp		0.008	12266	0.48	C01871_unicycler.fasta_1_length=6906207_depth=1.00x_circular=true:6247062-6259328	C01871_unicycler.fasta_1_length=6906207_depth=1.00x_circular=true:6247062-6259328
C01244	ST308	qnrVC1_region	C01871_unicycler.fasta_1_length=6906207_depth=1.00x_circular=true:6247062-6259328	C01871_unicycler.fasta_1_length=6906207_depth=1.00x_circular=true:6247062-6259328	100	229.996	1snp		0.008	12266	0.486	C01871_unicycler.fasta_1_length=6906207_depth=1.00x_circular=true:6247062-6259328	C01871_unicycler.fasta_1_length=6906207_depth=1.00x_circular=true:6247062-6259328
C01245	ST308	qnrVC1_region	C01871_unicycler.fasta_1_length=6906207_depth=1.00x_circular=true:6247062-6259328	C01871_unicycler.fasta_1_length=6906207_depth=1.00x_circular=true:6247062-6259328	100	142.693			0	12266	0.484	C01871_unicycler.fasta_1_length=6906207_depth=1.00x_circular=true:6247062-6259328	C01871_unicycler.fasta_1_length=6906207_depth=1.00x_circular=true:6247062-6259328
C01248	ST308	qnrVC1_region	C01871_unicycler.fasta_1_length=6906207_depth=1.00x_circular=true:6247062-6259328	C01871_unicycler.fasta_1_length=6906207_depth=1.00x_circular=true:6247062-6259328	100	166.588	1snp		0.008	12266	0.473	C01871_unicycler.fasta_1_length=6906207_depth=1.00x_circular=true:6247062-6259328	C01871_unicycler.fasta_1_length=6906207_depth=1.00x_circular=true:6247062-6259328
C01267	ST308	qnrVC1_region	C01871_unicycler.fasta_1_length=6906207_depth=1.00x_circular=true:6247062-6259328	C01871_unicycler.fasta_1_length=6906207_depth=1.00x_circular=true:6247062-6259328	100	237.119			0	12266	0.495	C01871_unicycler.fasta_1_length=6906207_depth=1.00x_circular=true:6247062-6259328	C01871_unicycler.fasta_1_length=6906207_depth=1.00x_circular=true:6247062-6259328
C01295	ST308	qnrVC1_region	C01871_unicycler.fasta_1_length=6906207_depth=1.00x_circular=true:6247062-6259328	C01871_unicycler.fasta_1_length=6906207_depth=1.00x_circular=true:6247062-6259328	100	149.453	1snp		0.008	12266	0.492	C01871_unicycler.fasta_1_length=6906207_depth=1.00x_circular=true:6247062-6259328	C01871_unicycler.fasta_1_length=6906207_depth=1.00x_circular=true:6247062-6259328
C01305	ST308	qnrVC1_region	C01871_unicycler.fasta_1_length=6906207_depth=1.00x_circular=true:6247062-6259328	C01871_unicycler.fasta_1_length=6906207_depth=1.00x_circular=true:6247062-6259328	100	240.565	1snp		0.008	12266	0.487	C01871_unicycler.fasta_1_length=6906207_depth=1.00x_circular=true:6247062-6259328	C01871_unicycler.fasta_1_length=6906207_depth=1.00x_circular=true:6247062-6259328
C01336	ST308	qnrVC1_region	C01871_unicycler.fasta_1_length=6906207_depth=1.00x_circular=true:6247062-6259328	C01871_unicycler.fasta_1_length=6906207_depth=1.00x_circular=true:6247062-6259328	100	177.663			0	12266	0.489	C01871_unicycler.fasta_1_length=6906207_depth=1.00x_circular=true:6247062-6259328	C01871_unicycler.fasta_1_length=6906207_depth=1.00x_circular=true:6247062-6259328
C01337	ST308	qnrVC1_region	C01871_unicycler.fasta_1_length=6906207_depth=1.00x_circular=true:6247062-6259328	C01871_unicycler.fasta_1_length=6906207_depth=1.00x_circular=true:6247062-6259328	100	173.788			0	12266	0.491	C01871_unicycler.fasta_1_length=6906207_depth=1.00x_circular=true:6247062-6259328	C01871_unicycler.fasta_1_length=6906207_depth=1.00x_circular=true:6247062-6259328
C01338	ST308	qnrVC1_region	C01871_unicycler.fasta_1_length=6906207_depth=1.00x_circular=true:6247062-6259328	C01871_unicycler.fasta_1_length=6906207_depth=1.00x_circular=true:6247062-6259328	100	292.462			0	12266	0.481	C01871_unicycler.fasta_1_length=6906207_depth=1.00x_circular=true:6247062-6259328	C01871_unicycler.fasta_1_length=6906207_depth=1.00x_circular=true:6247062-6259328
C01339	ST308	qnrVC1_region	C01871_unicycler.fasta_1_length=6906207_depth=1.00x_circular=true:6247062-6259328	C01871_unicycler.fasta_1_length=6906207_depth=1.00x_circular=true:6247062-6259328	100	170.292	1snp		0.008	12266	0.493	C01871_unicycler.fasta_1_length=6906207_depth=1.00x_circular=true:6247062-6259328	C01871_unicycler.fasta_1_length=6906207_depth=1.00x_circular=true:6247062-6259328
C01340	ST308	qnrVC1_region	C01871_unicycler.fasta_1_length=6906207_depth=1.00x_circular=true:6247062-6259328	C01871_unicycler.fasta_1_length=6906207_depth=1.00x_circular=true:6247062-6259328	100	155.814	1snp		0.008	12266	0.477	C01871_unicycler.fasta_1_length=6906207_depth=1.00x_circular=true:6247062-6259328	C01871_unicycler.fasta_1_length=6906207_depth=1.00x_circular=true:6247062-6259328
C01390	ST308	qnrVC1_region	C01871_unicycler.fasta_1_length=6906207_depth=1.00x_circular=true:6247062-6259328	C01871_unicycler.fasta_1_length=6906207_depth=1.00x_circular=true:6247062-6259328	100	224.539	1snp		0.008	12266	0.456	C01871_unicycler.fasta_1_length=6906207_depth=1.00x_circular=true:6247062-6259328	C01871_unicycler.fasta_1_length=6906207_depth=1.00x_circular=true:6247062-6259328
C01391	ST308	qnrVC1_region	C01871_unicycler.fasta_1_length=6906207_depth=1.00x_circular=true:6247062-6259328	C01871_unicycler.fasta_1_length=6906207_depth=1.00x_circular=true:6247062-6259328	100	160.957			0	12266	0.491	C01871_unicycler.fasta_1_length=6906207_depth=1.00x_circular=true:6247062-6259328	C01871_unicycler.fasta_1_length=6906207_depth=1.00x_circular=true:6247062-6259328
C01395	ST308	qnrVC1_region	C01871_unicycler.fasta_1_length=6906207_depth=1.00x_circular=true:6247062-6259328	C01871_unicycler.fasta_1_length=6906207_depth=1.00x_circular=true:6247062-6259328	100	262.706			0	12266	0.494	C01871_unicycler.fasta_1_length=6906207_depth=1.00x_circular=true:6247062-6259328	C01871_unicycler.fasta_1_length=6906207_depth=1.00x_circular=true:6247062-6259328
C01399	ST308	qnrVC1_region	C01871_unicycler.fasta_1_length=6906207_depth=1.00x_circular=true:6247062-6259328	C01871_unicycler.fasta_1_length=6906207_depth=1.00x_circular=true:6247062-6259328	100	140.303	1snp		0.008	12266	0.482	C01871_unicycler.fasta_1_length=6906207_depth=1.00x_circular=true:6247062-6259328	C01871_unicycler.fasta_1_length=6906207_depth=1.00x_circular=true:6247062-6259328
C01412	ST308	qnrVC1_region	C01871_unicycler.fasta_1_length=6906207_depth=1.00x_circular=true:6247062-6259328	C01871_unicycler.fasta_1_length=6906207_depth=1.00x_circular=true:6247062-6259328	100	190.919			0	12266	0.493	C01871_unicycler.fasta_1_length=6906207_depth=1.00x_circular=true:6247062-6259328	C01871_unicycler.fasta_1_length=6906207_depth=1.00x_circular=true:6247062-6259328
C01429	ST308	qnrVC1_region	C01871_unicycler.fasta_1_length=6906207_depth=1.00x_circular=true:6247062-6259328	C01871_unicycler.fasta_1_length=6906207_depth=1.00x_circular=true:6247062-6259328	100	179.321			0	12266	0.493	C01871_unicycler.fasta_1_length=6906207_depth=1.00x_circular=true:6247062-6259328	C01871_unicycler.fasta_1_length=6906207_depth=1.00x_circular=true:6247062-6259328
C01446	ST308	qnrVC1_region	C01871_unicycler.fasta_1_length=6906207_depth=1.00x_circular=true:6247062-6259328	C01871_unicycler.fasta_1_length=6906207_depth=1.00x_circular=true:6247062-6259328	100	158.816	2snp		0.016	12266	0.493	C01871_unicycler.fasta_1_length=6906207_depth=1.00x_circular=true:6247062-6259328	C01871_unicycler.fasta_1_length=6906207_depth=1.00x_circular=true:6247062-6259328
C01447	ST308	qnrVC1_region	C01871_unicycler.fasta_1_length=6906207_depth=1.00x_circular=true:6247062-6259328	C01871_unicycler.fasta_1_length=6906207_depth=1.00x_circular=true:6247062-6259328	100	158.118	1snp		0.008	12266	0.488	C01871_unicycler.fasta_1_length=6906207_depth=1.00x_circular=true:6247062-6259328	C01871_unicycler.fasta_1_length=6906207_depth=1.00x_circular=true:6247062-6259328
C01448	ST308	qnrVC1_region	C01871_unicycler.fasta_1_length=6906207_depth=1.00x_circular=true:6247062-6259328	C01871_unicycler.fasta_1_length=6906207_depth=1.00x_circular=true:6247062-6259328	100	167.741	1snp		0.008	12266	0.486	C01871_unicycler.fasta_1_length=6906207_depth=1.00x_circular=true:6247062-6259328	C01871_unicycler.fasta_1_length=6906207_depth=1.00x_circular=true:6247062-6259328
C01494	ST308	qnrVC1_region	C01871_unicycler.fasta_1_length=6906207_depth=1.00x_circular=true:6247062-6259328	C01871_unicycler.fasta_1_length=6906207_depth=1.00x_circular=true:6247062-6259328	100	154.666	1snp		0.008	12266	0.452	C01871_unicycler.fasta_1_length=6906207_depth=1.00x_circular=true:6247062-6259328	C01871_unicycler.fasta_1_length=6906207_depth=1.00x_circular=true:6247062-6259328
C01495	ST308	qnrVC1_region	C01871_unicycler.fasta_1_length=6906207_depth=1.00x_circular=true:6247062-6259328	C01871_unicycler.fasta_1_length=6906207_depth=1.00x_circular=true:6247062-6259328	100	169.435			0	12266	0.497	C01871_unicycler.fasta_1_length=6906207_depth=1.00x_circular=true:6247062-6259328	C01871_unicycler.fasta_1_length=6906207_depth=1.00x_circular=true:6247062-6259328
C01505	ST308	qnrVC1_region	C01871_unicycler.fasta_1_length=6906207_depth=1.00x_circular=true:6247062-6259328	C01871_unicycler.fasta_1_length=6906207_depth=1.00x_circular=true:6247062-6259328	100	139.57			0	12266	0.485	C01871_unicycler.fasta_1_length=6906207_depth=1.00x_circular=true:6247062-6259328	C01871_unicycler.fasta_1_length=6906207_depth=1.00x_circular=true:6247062-6259328
C01528	ST308	qnrVC1_region	C01871_unicycler.fasta_1_length=6906207_depth=1.00x_circular=true:6247062-6259328	C01871_unicycler.fasta_1_length=6906207_depth=1.00x_circular=true:6247062-6259328	100	137.093			0	12266	0.48	C01871_unicycler.fasta_1_length=6906207_depth=1.00x_circular=true:6247062-6259328	C01871_unicycler.fasta_1_length=6906207_depth=1.00x_circular=true:6247062-6259328
C01571	ST308	qnrVC1_region	C01871_unicycler.fasta_1_length=6906207_depth=1.00x_circular=true:6247062-6259328	C01871_unicycler.fasta_1_length=6906207_depth=1.00x_circular=true:6247062-6259328	100	178.25			0	12266	0.49	C01871_unicycler.fasta_1_length=6906207_depth=1.00x_circular=true:6247062-6259328	C01871_unicycler.fasta_1_length=6906207_depth=1.00x_circular=true:6247062-6259328
C01572	ST308	qnrVC1_region	C01871_unicycler.fasta_1_length=6906207_depth=1.00x_circular=true:6247062-6259328	C01871_unicycler.fasta_1_length=6906207_depth=1.00x_circular=true:6247062-6259328	100	175.259			0	12266	0.486	C01871_unicycler.fasta_1_length=6906207_depth=1.00x_circular=true:6247062-6259328	C01871_unicycler.fasta_1_length=6906207_depth=1.00x_circular=true:6247062-6259328
C01578	ST308	qnrVC1_region	C01871_unicycler.fasta_1_length=6906207_depth=1.00x_circular=true:6247062-6259328	C01871_unicycler.fasta_1_length=6906207_depth=1.00x_circular=true:6247062-6259328	100	259.902			0	12266	0.493	C01871_unicycler.fasta_1_length=6906207_depth=1.00x_circular=true:6247062-6259328	C01871_unicycler.fasta_1_length=6906207_depth=1.00x_circular=true:6247062-6259328
C01591	ST308	qnrVC1_region	C01871_unicycler.fasta_1_length=6906207_depth=1.00x_circular=true:6247062-6259328	C01871_unicycler.fasta_1_length=6906207_depth=1.00x_circular=true:6247062-6259328	100	183.339	1snp		0.008	12266	0.493	C01871_unicycler.fasta_1_length=6906207_depth=1.00x_circular=true:6247062-6259328	C01871_unicycler.fasta_1_length=6906207_depth=1.00x_circular=true:6247062-6259328
C01603	ST308	qnrVC1_region	C01871_unicycler.fasta_1_length=6906207_depth=1.00x_circular=true:6247062-6259328	C01871_unicycler.fasta_1_length=6906207_depth=1.00x_circular=true:6247062-6259328	100	181.336			0	12266	0.483	C01871_unicycler.fasta_1_length=6906207_depth=1.00x_circular=true:6247062-6259328	C01871_unicycler.fasta_1_length=6906207_depth=1.00x_circular=true:6247062-6259328
C01623	ST308	qnrVC1_region	C01871_unicycler.fasta_1_length=6906207_depth=1.00x_circular=true:6247062-6259328	C01871_unicycler.fasta_1_length=6906207_depth=1.00x_circular=true:6247062-6259328	100	158.274	1snp		0.008	12266	0.475	C01871_unicycler.fasta_1_length=6906207_depth=1.00x_circular=true:6247062-6259328	C01871_unicycler.fasta_1_length=6906207_depth=1.00x_circular=true:6247062-6259328
C01657	ST308	qnrVC1_region	C01871_unicycler.fasta_1_length=6906207_depth=1.00x_circular=true:6247062-6259328	C01871_unicycler.fasta_1_length=6906207_depth=1.00x_circular=true:6247062-6259328	100	154.427	1snp		0.008	12266	0.455	C01871_unicycler.fasta_1_length=6906207_depth=1.00x_circular=true:6247062-6259328	C01871_unicycler.fasta_1_length=6906207_depth=1.00x_circular=true:6247062-6259328
C01681	ST308	qnrVC1_region	C01871_unicycler.fasta_1_length=6906207_depth=1.00x_circular=true:6247062-6259328	C01871_unicycler.fasta_1_length=6906207_depth=1.00x_circular=true:6247062-6259328	100	274.817			0	12266	0.486	C01871_unicycler.fasta_1_length=6906207_depth=1.00x_circular=true:6247062-6259328	C01871_unicycler.fasta_1_length=6906207_depth=1.00x_circular=true:6247062-6259328
C01683	ST308	qnrVC1_region	C01871_unicycler.fasta_1_length=6906207_depth=1.00x_circular=true:6247062-6259328	C01871_unicycler.fasta_1_length=6906207_depth=1.00x_circular=true:6247062-6259328	100	176.768	1snp		0.008	12266	0.491	C01871_unicycler.fasta_1_length=6906207_depth=1.00x_circular=true:6247062-6259328	C01871_unicycler.fasta_1_length=6906207_depth=1.00x_circular=true:6247062-6259328
C01695	ST308	qnrVC1_region	C01871_unicycler.fasta_1_length=6906207_depth=1.00x_circular=true:6247062-6259328	C01871_unicycler.fasta_1_length=6906207_depth=1.00x_circular=true:6247062-6259328	100	256.832			0	12266	0.481	C01871_unicycler.fasta_1_length=6906207_depth=1.00x_circular=true:6247062-6259328	C01871_unicycler.fasta_1_length=6906207_depth=1.00x_circular=true:6247062-6259328
C01716	ST308	qnrVC1_region	C01871_unicycler.fasta_1_length=6906207_depth=1.00x_circular=true:6247062-6259328	C01871_unicycler.fasta_1_length=6906207_depth=1.00x_circular=true:6247062-6259328	100	161.985			0	12266	0.481	C01871_unicycler.fasta_1_length=6906207_depth=1.00x_circular=true:6247062-6259328	C01871_unicycler.fasta_1_length=6906207_depth=1.00x_circular=true:6247062-6259328
C01727	ST308	qnrVC1_region	C01871_unicycler.fasta_1_length=6906207_depth=1.00x_circular=true:6247062-6259328	C01871_unicycler.fasta_1_length=6906207_depth=1.00x_circular=true:6247062-6259328	100	147.16	1snp		0.008	12266	0.467	C01871_unicycler.fasta_1_length=6906207_depth=1.00x_circular=true:6247062-6259328	C01871_unicycler.fasta_1_length=6906207_depth=1.00x_circular=true:6247062-6259328
C01747	ST308	qnrVC1_region	C01871_unicycler.fasta_1_length=6906207_depth=1.00x_circular=true:6247062-6259328	C01871_unicycler.fasta_1_length=6906207_depth=1.00x_circular=true:6247062-6259328	100	158.463	1snp		0.008	12266	0.472	C01871_unicycler.fasta_1_length=6906207_depth=1.00x_circular=true:6247062-6259328	C01871_unicycler.fasta_1_length=6906207_depth=1.00x_circular=true:6247062-6259328
C01756	ST308	qnrVC1_region	C01871_unicycler.fasta_1_length=6906207_depth=1.00x_circular=true:6247062-6259328	C01871_unicycler.fasta_1_length=6906207_depth=1.00x_circular=true:6247062-6259328	100	153.63			0	12266	0.495	C01871_unicycler.fasta_1_length=6906207_depth=1.00x_circular=true:6247062-6259328	C01871_unicycler.fasta_1_length=6906207_depth=1.00x_circular=true:6247062-6259328
C01758	ST308	qnrVC1_region	C01871_unicycler.fasta_1_length=6906207_depth=1.00x_circular=true:6247062-6259328	C01871_unicycler.fasta_1_length=6906207_depth=1.00x_circular=true:6247062-6259328	100	163.087	1snp		0.008	12266	0.486	C01871_unicycler.fasta_1_length=6906207_depth=1.00x_circular=true:6247062-6259328	C01871_unicycler.fasta_1_length=6906207_depth=1.00x_circular=true:6247062-6259328
C01776	ST308	qnrVC1_region	C01871_unicycler.fasta_1_length=6906207_depth=1.00x_circular=true:6247062-6259328	C01871_unicycler.fasta_1_length=6906207_depth=1.00x_circular=true:6247062-6259328	100	166.759	1snp		0.008	12266	0.455	C01871_unicycler.fasta_1_length=6906207_depth=1.00x_circular=true:6247062-6259328	C01871_unicycler.fasta_1_length=6906207_depth=1.00x_circular=true:6247062-6259328
C01809	ST308	qnrVC1_region	C01871_unicycler.fasta_1_length=6906207_depth=1.00x_circular=true:6247062-6259328	C01871_unicycler.fasta_1_length=6906207_depth=1.00x_circular=true:6247062-6259328	100	115.175	1snp		0.008	12266	0.1	C01871_unicycler.fasta_1_length=6906207_depth=1.00x_circular=true:6247062-6259328	C01871_unicycler.fasta_1_length=6906207_depth=1.00x_circular=true:6247062-6259328
C01812	ST308	qnrVC1_region	C01871_unicycler.fasta_1_length=6906207_depth=1.00x_circular=true:6247062-6259328	C01871_unicycler.fasta_1_length=6906207_depth=1.00x_circular=true:6247062-6259328	100	142.546	2snp		0.016	12266	0.496	C01871_unicycler.fasta_1_length=6906207_depth=1.00x_circular=true:6247062-6259328	C01871_unicycler.fasta_1_length=6906207_depth=1.00x_circular=true:6247062-6259328
C01813	ST308	qnrVC1_region	C01871_unicycler.fasta_1_length=6906207_depth=1.00x_circular=true:6247062-6259328	C01871_unicycler.fasta_1_length=6906207_depth=1.00x_circular=true:6247062-6259328	100	237.141	1snp		0.008	12266	0.471	C01871_unicycler.fasta_1_length=6906207_depth=1.00x_circular=true:6247062-6259328	C01871_unicycler.fasta_1_length=6906207_depth=1.00x_circular=true:6247062-6259328
C01835	ST308	qnrVC1_region	C01871_unicycler.fasta_1_length=6906207_depth=1.00x_circular=true:6247062-6259328	C01871_unicycler.fasta_1_length=6906207_depth=1.00x_circular=true:6247062-6259328	100	146.425	1snp		0.008	12266	0.493	C01871_unicycler.fasta_1_length=6906207_depth=1.00x_circular=true:6247062-6259328	C01871_unicycler.fasta_1_length=6906207_depth=1.00x_circular=true:6247062-6259328
C01843	ST308	qnrVC1_region	C01871_unicycler.fasta_1_length=6906207_depth=1.00x_circular=true:6247062-6259328	C01871_unicycler.fasta_1_length=6906207_depth=1.00x_circular=true:6247062-6259328	100	170.089			0	12266	0.487	C01871_unicycler.fasta_1_length=6906207_depth=1.00x_circular=true:6247062-6259328	C01871_unicycler.fasta_1_length=6906207_depth=1.00x_circular=true:6247062-6259328
C01844	ST308	qnrVC1_region	C01871_unicycler.fasta_1_length=6906207_depth=1.00x_circular=true:6247062-6259328	C01871_unicycler.fasta_1_length=6906207_depth=1.00x_circular=true:6247062-6259328	100	277.149			0	12266	0.493	C01871_unicycler.fasta_1_length=6906207_depth=1.00x_circular=true:6247062-6259328	C01871_unicycler.fasta_1_length=6906207_depth=1.00x_circular=true:6247062-6259328
C01845	ST308	qnrVC1_region	C01871_unicycler.fasta_1_length=6906207_depth=1.00x_circular=true:6247062-6259328	C01871_unicycler.fasta_1_length=6906207_depth=1.00x_circular=true:6247062-6259328	100	183.732	1snp		0.008	12266	0.119	C01871_unicycler.fasta_1_length=6906207_depth=1.00x_circular=true:6247062-6259328	C01871_unicycler.fasta_1_length=6906207_depth=1.00x_circular=true:6247062-6259328
C01863	ST308	qnrVC1_region	C01871_unicycler.fasta_1_length=6906207_depth=1.00x_circular=true:6247062-6259328	C01871_unicycler.fasta_1_length=6906207_depth=1.00x_circular=true:6247062-6259328	100	196.762			0	12266	0.492	C01871_unicycler.fasta_1_length=6906207_depth=1.00x_circular=true:6247062-6259328	C01871_unicycler.fasta_1_length=6906207_depth=1.00x_circular=true:6247062-6259328
C01871	ST308	qnrVC1_region	C01871_unicycler.fasta_1_length=6906207_depth=1.00x_circular=true:6247062-6259328	C01871_unicycler.fasta_1_length=6906207_depth=1.00x_circular=true:6247062-6259328	100	168.542			0	12266	0.488	C01871_unicycler.fasta_1_length=6906207_depth=1.00x_circular=true:6247062-6259328	C01871_unicycler.fasta_1_length=6906207_depth=1.00x_circular=true:6247062-6259328
C01872	ST308	qnrVC1_region	C01871_unicycler.fasta_1_length=6906207_depth=1.00x_circular=true:6247062-6259328	C01871_unicycler.fasta_1_length=6906207_depth=1.00x_circular=true:6247062-6259328	100	257.685			0	12266	0.487	C01871_unicycler.fasta_1_length=6906207_depth=1.00x_circular=true:6247062-6259328	C01871_unicycler.fasta_1_length=6906207_depth=1.00x_circular=true:6247062-6259328
C01873	ST308	qnrVC1_region	C01871_unicycler.fasta_1_length=6906207_depth=1.00x_circular=true:6247062-6259328	C01871_unicycler.fasta_1_length=6906207_depth=1.00x_circular=true:6247062-6259328	100	167.281			0	12266	0.499	C01871_unicycler.fasta_1_length=6906207_depth=1.00x_circular=true:6247062-6259328	C01871_unicycler.fasta_1_length=6906207_depth=1.00x_circular=true:6247062-6259328
C01877	ST308	qnrVC1_region	C01871_unicycler.fasta_1_length=6906207_depth=1.00x_circular=true:6247062-6259328	C01871_unicycler.fasta_1_length=6906207_depth=1.00x_circular=true:6247062-6259328	100	278.624	1snp		0.008	12266	0.465	C01871_unicycler.fasta_1_length=6906207_depth=1.00x_circular=true:6247062-6259328	C01871_unicycler.fasta_1_length=6906207_depth=1.00x_circular=true:6247062-6259328
C01883	ST308	qnrVC1_region	C01871_unicycler.fasta_1_length=6906207_depth=1.00x_circular=true:6247062-6259328	C01871_unicycler.fasta_1_length=6906207_depth=1.00x_circular=true:6247062-6259328	100	180.982	1snp		0.008	12266	0.481	C01871_unicycler.fasta_1_length=6906207_depth=1.00x_circular=true:6247062-6259328	C01871_unicycler.fasta_1_length=6906207_depth=1.00x_circular=true:6247062-6259328
C01888	ST308	qnrVC1_region	C01871_unicycler.fasta_1_length=6906207_depth=1.00x_circular=true:6247062-6259328	C01871_unicycler.fasta_1_length=6906207_depth=1.00x_circular=true:6247062-6259328	100	147.914			0	12266	0.477	C01871_unicycler.fasta_1_length=6906207_depth=1.00x_circular=true:6247062-6259328	C01871_unicycler.fasta_1_length=6906207_depth=1.00x_circular=true:6247062-6259328
C01889	ST308	qnrVC1_region	C01871_unicycler.fasta_1_length=6906207_depth=1.00x_circular=true:6247062-6259328	C01871_unicycler.fasta_1_length=6906207_depth=1.00x_circular=true:6247062-6259328	100	148.22			0	12266	0.495	C01871_unicycler.fasta_1_length=6906207_depth=1.00x_circular=true:6247062-6259328	C01871_unicycler.fasta_1_length=6906207_depth=1.00x_circular=true:6247062-6259328
C01890	ST308	qnrVC1_region	C01871_unicycler.fasta_1_length=6906207_depth=1.00x_circular=true:6247062-6259328	C01871_unicycler.fasta_1_length=6906207_depth=1.00x_circular=true:6247062-6259328	100	160.183			0	12266	0.495	C01871_unicycler.fasta_1_length=6906207_depth=1.00x_circular=true:6247062-6259328	C01871_unicycler.fasta_1_length=6906207_depth=1.00x_circular=true:6247062-6259328
C01907	ST308	qnrVC1_region	C01871_unicycler.fasta_1_length=6906207_depth=1.00x_circular=true:6247062-6259328	C01871_unicycler.fasta_1_length=6906207_depth=1.00x_circular=true:6247062-6259328	100	189.285	1snp		0.008	12266	0.489	C01871_unicycler.fasta_1_length=6906207_depth=1.00x_circular=true:6247062-6259328	C01871_unicycler.fasta_1_length=6906207_depth=1.00x_circular=true:6247062-6259328
C01914	ST308	qnrVC1_region	C01871_unicycler.fasta_1_length=6906207_depth=1.00x_circular=true:6247062-6259328	C01871_unicycler.fasta_1_length=6906207_depth=1.00x_circular=true:6247062-6259328	100	168.989			0	12266	0.489	C01871_unicycler.fasta_1_length=6906207_depth=1.00x_circular=true:6247062-6259328	C01871_unicycler.fasta_1_length=6906207_depth=1.00x_circular=true:6247062-6259328
C01921	ST308	qnrVC1_region	C01871_unicycler.fasta_1_length=6906207_depth=1.00x_circular=true:6247062-6259328	C01871_unicycler.fasta_1_length=6906207_depth=1.00x_circular=true:6247062-6259328	100	150.625	1snp		0.008	12266	0.485	C01871_unicycler.fasta_1_length=6906207_depth=1.00x_circular=true:6247062-6259328	C01871_unicycler.fasta_1_length=6906207_depth=1.00x_circular=true:6247062-6259328
C01922	ST308	qnrVC1_region	C01871_unicycler.fasta_1_length=6906207_depth=1.00x_circular=true:6247062-6259328	C01871_unicycler.fasta_1_length=6906207_depth=1.00x_circular=true:6247062-6259328	97.359	257.503	1snp324holes		0.008	12266	0.477	C01871_unicycler.fasta_1_length=6906207_depth=1.00x_circular=true:6247062-6259328	C01871_unicycler.fasta_1_length=6906207_depth=1.00x_circular=true:6247062-6259328
C01958	ST308	qnrVC1_region	C01871_unicycler.fasta_1_length=6906207_depth=1.00x_circular=true:6247062-6259328	C01871_unicycler.fasta_1_length=6906207_depth=1.00x_circular=true:6247062-6259328	100	259.449	1snp		0.008	12266	0.466	C01871_unicycler.fasta_1_length=6906207_depth=1.00x_circular=true:6247062-6259328	C01871_unicycler.fasta_1_length=6906207_depth=1.00x_circular=true:6247062-6259328
C01965	ST308	qnrVC1_region	C01871_unicycler.fasta_1_length=6906207_depth=1.00x_circular=true:6247062-6259328	C01871_unicycler.fasta_1_length=6906207_depth=1.00x_circular=true:6247062-6259328	100	170.288	1snp		0.008	12266	0.484	C01871_unicycler.fasta_1_length=6906207_depth=1.00x_circular=true:6247062-6259328	C01871_unicycler.fasta_1_length=6906207_depth=1.00x_circular=true:6247062-6259328
C01978	ST308	qnrVC1_region	C01871_unicycler.fasta_1_length=6906207_depth=1.00x_circular=true:6247062-6259328	C01871_unicycler.fasta_1_length=6906207_depth=1.00x_circular=true:6247062-6259328	100	262.614	1snp		0.008	12266	0.469	C01871_unicycler.fasta_1_length=6906207_depth=1.00x_circular=true:6247062-6259328	C01871_unicycler.fasta_1_length=6906207_depth=1.00x_circular=true:6247062-6259328
C01992	ST308	qnrVC1_region	C01871_unicycler.fasta_1_length=6906207_depth=1.00x_circular=true:6247062-6259328	C01871_unicycler.fasta_1_length=6906207_depth=1.00x_circular=true:6247062-6259328	100	253.817	1snp		0.008	12266	0.499	C01871_unicycler.fasta_1_length=6906207_depth=1.00x_circular=true:6247062-6259328	C01871_unicycler.fasta_1_length=6906207_depth=1.00x_circular=true:6247062-6259328
C01996	ST308	qnrVC1_region	C01871_unicycler.fasta_1_length=6906207_depth=1.00x_circular=true:6247062-6259328	C01871_unicycler.fasta_1_length=6906207_depth=1.00x_circular=true:6247062-6259328	100	165.885	1snp		0.008	12266	0.467	C01871_unicycler.fasta_1_length=6906207_depth=1.00x_circular=true:6247062-6259328	C01871_unicycler.fasta_1_length=6906207_depth=1.00x_circular=true:6247062-6259328
C02021	ST308	qnrVC1_region	C01871_unicycler.fasta_1_length=6906207_depth=1.00x_circular=true:6247062-6259328	C01871_unicycler.fasta_1_length=6906207_depth=1.00x_circular=true:6247062-6259328	100	175.045			0	12266	0.497	C01871_unicycler.fasta_1_length=6906207_depth=1.00x_circular=true:6247062-6259328	C01871_unicycler.fasta_1_length=6906207_depth=1.00x_circular=true:6247062-6259328
C02071	ST308	qnrVC1_region	C01871_unicycler.fasta_1_length=6906207_depth=1.00x_circular=true:6247062-6259328	C01871_unicycler.fasta_1_length=6906207_depth=1.00x_circular=true:6247062-6259328	100	166.558	1snp		0.008	12266	0.495	C01871_unicycler.fasta_1_length=6906207_depth=1.00x_circular=true:6247062-6259328	C01871_unicycler.fasta_1_length=6906207_depth=1.00x_circular=true:6247062-6259328
C02091	ST308	qnrVC1_region	C01871_unicycler.fasta_1_length=6906207_depth=1.00x_circular=true:6247062-6259328	C01871_unicycler.fasta_1_length=6906207_depth=1.00x_circular=true:6247062-6259328	100	279.395			0	12266	0.482	C01871_unicycler.fasta_1_length=6906207_depth=1.00x_circular=true:6247062-6259328	C01871_unicycler.fasta_1_length=6906207_depth=1.00x_circular=true:6247062-6259328
C02099	ST308	qnrVC1_region	C01871_unicycler.fasta_1_length=6906207_depth=1.00x_circular=true:6247062-6259328	C01871_unicycler.fasta_1_length=6906207_depth=1.00x_circular=true:6247062-6259328	100	173.838	1snp		0.008	12266	0.499	C01871_unicycler.fasta_1_length=6906207_depth=1.00x_circular=true:6247062-6259328	C01871_unicycler.fasta_1_length=6906207_depth=1.00x_circular=true:6247062-6259328
C02120	ST308	qnrVC1_region	C01871_unicycler.fasta_1_length=6906207_depth=1.00x_circular=true:6247062-6259328	C01871_unicycler.fasta_1_length=6906207_depth=1.00x_circular=true:6247062-6259328	100	157.586			0	12266	0.497	C01871_unicycler.fasta_1_length=6906207_depth=1.00x_circular=true:6247062-6259328	C01871_unicycler.fasta_1_length=6906207_depth=1.00x_circular=true:6247062-6259328
C02123	ST308	qnrVC1_region	C01871_unicycler.fasta_1_length=6906207_depth=1.00x_circular=true:6247062-6259328	C01871_unicycler.fasta_1_length=6906207_depth=1.00x_circular=true:6247062-6259328	100	187.066			0	12266	0.48	C01871_unicycler.fasta_1_length=6906207_depth=1.00x_circular=true:6247062-6259328	C01871_unicycler.fasta_1_length=6906207_depth=1.00x_circular=true:6247062-6259328
C02164	ST308	qnrVC1_region	C01871_unicycler.fasta_1_length=6906207_depth=1.00x_circular=true:6247062-6259328	C01871_unicycler.fasta_1_length=6906207_depth=1.00x_circular=true:6247062-6259328	100	193.612	1snp		0.008	12266	0.455	C01871_unicycler.fasta_1_length=6906207_depth=1.00x_circular=true:6247062-6259328	C01871_unicycler.fasta_1_length=6906207_depth=1.00x_circular=true:6247062-6259328
C02170	ST308	qnrVC1_region	C01871_unicycler.fasta_1_length=6906207_depth=1.00x_circular=true:6247062-6259328	C01871_unicycler.fasta_1_length=6906207_depth=1.00x_circular=true:6247062-6259328	100	170.287			0	12266	0.48	C01871_unicycler.fasta_1_length=6906207_depth=1.00x_circular=true:6247062-6259328	C01871_unicycler.fasta_1_length=6906207_depth=1.00x_circular=true:6247062-6259328
C02191	ST308	qnrVC1_region	C01871_unicycler.fasta_1_length=6906207_depth=1.00x_circular=true:6247062-6259328	C01871_unicycler.fasta_1_length=6906207_depth=1.00x_circular=true:6247062-6259328	100	282.29			0	12266	0.486	C01871_unicycler.fasta_1_length=6906207_depth=1.00x_circular=true:6247062-6259328	C01871_unicycler.fasta_1_length=6906207_depth=1.00x_circular=true:6247062-6259328
C02223	ST308	qnrVC1_region	C01871_unicycler.fasta_1_length=6906207_depth=1.00x_circular=true:6247062-6259328	C01871_unicycler.fasta_1_length=6906207_depth=1.00x_circular=true:6247062-6259328	100	166.853			0	12266	0.491	C01871_unicycler.fasta_1_length=6906207_depth=1.00x_circular=true:6247062-6259328	C01871_unicycler.fasta_1_length=6906207_depth=1.00x_circular=true:6247062-6259328
C02224	ST308	qnrVC1_region	C01871_unicycler.fasta_1_length=6906207_depth=1.00x_circular=true:6247062-6259328	C01871_unicycler.fasta_1_length=6906207_depth=1.00x_circular=true:6247062-6259328	100	172.449	1snp		0.008	12266	0.497	C01871_unicycler.fasta_1_length=6906207_depth=1.00x_circular=true:6247062-6259328	C01871_unicycler.fasta_1_length=6906207_depth=1.00x_circular=true:6247062-6259328
C02244	Unknown_ST	qnrVC1_region	C01871_unicycler.fasta_1_length=6906207_depth=1.00x_circular=true:6247062-6259328	C01871_unicycler.fasta_1_length=6906207_depth=1.00x_circular=true:6247062-6259328	100	44.22	1snp		0.008	12266	0.462	C01871_unicycler.fasta_1_length=6906207_depth=1.00x_circular=true:6247062-6259328	C01871_unicycler.fasta_1_length=6906207_depth=1.00x_circular=true:6247062-6259328
C02247	ST308	qnrVC1_region	C01871_unicycler.fasta_1_length=6906207_depth=1.00x_circular=true:6247062-6259328	C01871_unicycler.fasta_1_length=6906207_depth=1.00x_circular=true:6247062-6259328	100	271.734	1snp		0.008	12266	0.493	C01871_unicycler.fasta_1_length=6906207_depth=1.00x_circular=true:6247062-6259328	C01871_unicycler.fasta_1_length=6906207_depth=1.00x_circular=true:6247062-6259328
C02252	ST308	qnrVC1_region	C01871_unicycler.fasta_1_length=6906207_depth=1.00x_circular=true:6247062-6259328	C01871_unicycler.fasta_1_length=6906207_depth=1.00x_circular=true:6247062-6259328	100	290.65			0	12266	0.477	C01871_unicycler.fasta_1_length=6906207_depth=1.00x_circular=true:6247062-6259328	C01871_unicycler.fasta_1_length=6906207_depth=1.00x_circular=true:6247062-6259328
C02263	ST308	qnrVC1_region	C01871_unicycler.fasta_1_length=6906207_depth=1.00x_circular=true:6247062-6259328	C01871_unicycler.fasta_1_length=6906207_depth=1.00x_circular=true:6247062-6259328	100	137.967			0	12266	0.486	C01871_unicycler.fasta_1_length=6906207_depth=1.00x_circular=true:6247062-6259328	C01871_unicycler.fasta_1_length=6906207_depth=1.00x_circular=true:6247062-6259328
C02288	ST308	qnrVC1_region	C01871_unicycler.fasta_1_length=6906207_depth=1.00x_circular=true:6247062-6259328	C01871_unicycler.fasta_1_length=6906207_depth=1.00x_circular=true:6247062-6259328	100	172.494	1snp		0.008	12266	0.49	C01871_unicycler.fasta_1_length=6906207_depth=1.00x_circular=true:6247062-6259328	C01871_unicycler.fasta_1_length=6906207_depth=1.00x_circular=true:6247062-6259328
C02318	ST308	qnrVC1_region	C01871_unicycler.fasta_1_length=6906207_depth=1.00x_circular=true:6247062-6259328	C01871_unicycler.fasta_1_length=6906207_depth=1.00x_circular=true:6247062-6259328	100	185.217			0	12266	0.499	C01871_unicycler.fasta_1_length=6906207_depth=1.00x_circular=true:6247062-6259328	C01871_unicycler.fasta_1_length=6906207_depth=1.00x_circular=true:6247062-6259328
C02322	ST308	qnrVC1_region	C01871_unicycler.fasta_1_length=6906207_depth=1.00x_circular=true:6247062-6259328	C01871_unicycler.fasta_1_length=6906207_depth=1.00x_circular=true:6247062-6259328	100	275.012			0	12266	0.492	C01871_unicycler.fasta_1_length=6906207_depth=1.00x_circular=true:6247062-6259328	C01871_unicycler.fasta_1_length=6906207_depth=1.00x_circular=true:6247062-6259328
C02329	ST308	qnrVC1_region	C01871_unicycler.fasta_1_length=6906207_depth=1.00x_circular=true:6247062-6259328	C01871_unicycler.fasta_1_length=6906207_depth=1.00x_circular=true:6247062-6259328	100	161.856	1snp		0.008	12266	0.495	C01871_unicycler.fasta_1_length=6906207_depth=1.00x_circular=true:6247062-6259328	C01871_unicycler.fasta_1_length=6906207_depth=1.00x_circular=true:6247062-6259328
C02340	ST308	qnrVC1_region	C01871_unicycler.fasta_1_length=6906207_depth=1.00x_circular=true:6247062-6259328	C01871_unicycler.fasta_1_length=6906207_depth=1.00x_circular=true:6247062-6259328	100	177.72			0	12266	0.486	C01871_unicycler.fasta_1_length=6906207_depth=1.00x_circular=true:6247062-6259328	C01871_unicycler.fasta_1_length=6906207_depth=1.00x_circular=true:6247062-6259328
C02345	ST308	qnrVC1_region	C01871_unicycler.fasta_1_length=6906207_depth=1.00x_circular=true:6247062-6259328	C01871_unicycler.fasta_1_length=6906207_depth=1.00x_circular=true:6247062-6259328	100	186.522			0	12266	0.48	C01871_unicycler.fasta_1_length=6906207_depth=1.00x_circular=true:6247062-6259328	C01871_unicycler.fasta_1_length=6906207_depth=1.00x_circular=true:6247062-6259328
C02349	ST308	qnrVC1_region	C01871_unicycler.fasta_1_length=6906207_depth=1.00x_circular=true:6247062-6259328	C01871_unicycler.fasta_1_length=6906207_depth=1.00x_circular=true:6247062-6259328	100	149.451	1snp		0.008	12266	0.47	C01871_unicycler.fasta_1_length=6906207_depth=1.00x_circular=true:6247062-6259328	C01871_unicycler.fasta_1_length=6906207_depth=1.00x_circular=true:6247062-6259328
C02357	ST308	qnrVC1_region	C01871_unicycler.fasta_1_length=6906207_depth=1.00x_circular=true:6247062-6259328	C01871_unicycler.fasta_1_length=6906207_depth=1.00x_circular=true:6247062-6259328	100	175.131	1snp		0.008	12266	0.482	C01871_unicycler.fasta_1_length=6906207_depth=1.00x_circular=true:6247062-6259328	C01871_unicycler.fasta_1_length=6906207_depth=1.00x_circular=true:6247062-6259328
C02358	ST308	qnrVC1_region	C01871_unicycler.fasta_1_length=6906207_depth=1.00x_circular=true:6247062-6259328	C01871_unicycler.fasta_1_length=6906207_depth=1.00x_circular=true:6247062-6259328	100	190.919			0	12266	0.482	C01871_unicycler.fasta_1_length=6906207_depth=1.00x_circular=true:6247062-6259328	C01871_unicycler.fasta_1_length=6906207_depth=1.00x_circular=true:6247062-6259328
C02360	ST308	qnrVC1_region	C01871_unicycler.fasta_1_length=6906207_depth=1.00x_circular=true:6247062-6259328	C01871_unicycler.fasta_1_length=6906207_depth=1.00x_circular=true:6247062-6259328	100	165.727	1snp		0.008	12266	0.482	C01871_unicycler.fasta_1_length=6906207_depth=1.00x_circular=true:6247062-6259328	C01871_unicycler.fasta_1_length=6906207_depth=1.00x_circular=true:6247062-6259328
C02361	ST308	qnrVC1_region	C01871_unicycler.fasta_1_length=6906207_depth=1.00x_circular=true:6247062-6259328	C01871_unicycler.fasta_1_length=6906207_depth=1.00x_circular=true:6247062-6259328	100	171.982	1snp		0.008	12266	0.476	C01871_unicycler.fasta_1_length=6906207_depth=1.00x_circular=true:6247062-6259328	C01871_unicycler.fasta_1_length=6906207_depth=1.00x_circular=true:6247062-6259328
C02364	ST308	qnrVC1_region	C01871_unicycler.fasta_1_length=6906207_depth=1.00x_circular=true:6247062-6259328	C01871_unicycler.fasta_1_length=6906207_depth=1.00x_circular=true:6247062-6259328	100	170.423	1snp		0.008	12266	0.493	C01871_unicycler.fasta_1_length=6906207_depth=1.00x_circular=true:6247062-6259328	C01871_unicycler.fasta_1_length=6906207_depth=1.00x_circular=true:6247062-6259328
C02374	ST308	qnrVC1_region	C01871_unicycler.fasta_1_length=6906207_depth=1.00x_circular=true:6247062-6259328	C01871_unicycler.fasta_1_length=6906207_depth=1.00x_circular=true:6247062-6259328	100	168.932	1snp		0.008	12266	0.431	C01871_unicycler.fasta_1_length=6906207_depth=1.00x_circular=true:6247062-6259328	C01871_unicycler.fasta_1_length=6906207_depth=1.00x_circular=true:6247062-6259328
C02382	ST308	qnrVC1_region	C01871_unicycler.fasta_1_length=6906207_depth=1.00x_circular=true:6247062-6259328	C01871_unicycler.fasta_1_length=6906207_depth=1.00x_circular=true:6247062-6259328	100	164.808	1snp		0.008	12266	0.486	C01871_unicycler.fasta_1_length=6906207_depth=1.00x_circular=true:6247062-6259328	C01871_unicycler.fasta_1_length=6906207_depth=1.00x_circular=true:6247062-6259328
C02385	ST308	qnrVC1_region	C01871_unicycler.fasta_1_length=6906207_depth=1.00x_circular=true:6247062-6259328	C01871_unicycler.fasta_1_length=6906207_depth=1.00x_circular=true:6247062-6259328	100	181.29	1snp		0.008	12266	0.499	C01871_unicycler.fasta_1_length=6906207_depth=1.00x_circular=true:6247062-6259328	C01871_unicycler.fasta_1_length=6906207_depth=1.00x_circular=true:6247062-6259328
C02397	ST308	qnrVC1_region	C01871_unicycler.fasta_1_length=6906207_depth=1.00x_circular=true:6247062-6259328	C01871_unicycler.fasta_1_length=6906207_depth=1.00x_circular=true:6247062-6259328	100	166.514			0	12266	0.486	C01871_unicycler.fasta_1_length=6906207_depth=1.00x_circular=true:6247062-6259328	C01871_unicycler.fasta_1_length=6906207_depth=1.00x_circular=true:6247062-6259328
C02429	ST308	qnrVC1_region	C01871_unicycler.fasta_1_length=6906207_depth=1.00x_circular=true:6247062-6259328	C01871_unicycler.fasta_1_length=6906207_depth=1.00x_circular=true:6247062-6259328	100	165.47			0	12266	0.482	C01871_unicycler.fasta_1_length=6906207_depth=1.00x_circular=true:6247062-6259328	C01871_unicycler.fasta_1_length=6906207_depth=1.00x_circular=true:6247062-6259328
C02430	ST308	qnrVC1_region	C01871_unicycler.fasta_1_length=6906207_depth=1.00x_circular=true:6247062-6259328	C01871_unicycler.fasta_1_length=6906207_depth=1.00x_circular=true:6247062-6259328	100	164.898			0	12266	0.496	C01871_unicycler.fasta_1_length=6906207_depth=1.00x_circular=true:6247062-6259328	C01871_unicycler.fasta_1_length=6906207_depth=1.00x_circular=true:6247062-6259328
C02431	ST308	qnrVC1_region	C01871_unicycler.fasta_1_length=6906207_depth=1.00x_circular=true:6247062-6259328	C01871_unicycler.fasta_1_length=6906207_depth=1.00x_circular=true:6247062-6259328	100	165.984			0	12266	0.486	C01871_unicycler.fasta_1_length=6906207_depth=1.00x_circular=true:6247062-6259328	C01871_unicycler.fasta_1_length=6906207_depth=1.00x_circular=true:6247062-6259328
C02432	ST308	qnrVC1_region	C01871_unicycler.fasta_1_length=6906207_depth=1.00x_circular=true:6247062-6259328	C01871_unicycler.fasta_1_length=6906207_depth=1.00x_circular=true:6247062-6259328	100	165.106	1snp		0.008	12266	0.498	C01871_unicycler.fasta_1_length=6906207_depth=1.00x_circular=true:6247062-6259328	C01871_unicycler.fasta_1_length=6906207_depth=1.00x_circular=true:6247062-6259328
C02433	ST308	qnrVC1_region	C01871_unicycler.fasta_1_length=6906207_depth=1.00x_circular=true:6247062-6259328	C01871_unicycler.fasta_1_length=6906207_depth=1.00x_circular=true:6247062-6259328	100	195.523			0	12266	0.49	C01871_unicycler.fasta_1_length=6906207_depth=1.00x_circular=true:6247062-6259328	C01871_unicycler.fasta_1_length=6906207_depth=1.00x_circular=true:6247062-6259328
C02434	ST308	qnrVC1_region	C01871_unicycler.fasta_1_length=6906207_depth=1.00x_circular=true:6247062-6259328	C01871_unicycler.fasta_1_length=6906207_depth=1.00x_circular=true:6247062-6259328	100	173.187	1snp		0.008	12266	0.471	C01871_unicycler.fasta_1_length=6906207_depth=1.00x_circular=true:6247062-6259328	C01871_unicycler.fasta_1_length=6906207_depth=1.00x_circular=true:6247062-6259328
C02481	ST308	qnrVC1_region	C01871_unicycler.fasta_1_length=6906207_depth=1.00x_circular=true:6247062-6259328	C01871_unicycler.fasta_1_length=6906207_depth=1.00x_circular=true:6247062-6259328	100	156.519	1snp		0.008	12266	0.454	C01871_unicycler.fasta_1_length=6906207_depth=1.00x_circular=true:6247062-6259328	C01871_unicycler.fasta_1_length=6906207_depth=1.00x_circular=true:6247062-6259328
C1000	ST308	qnrVC1_region	C01871_unicycler.fasta_1_length=6906207_depth=1.00x_circular=true:6247062-6259328	C01871_unicycler.fasta_1_length=6906207_depth=1.00x_circular=true:6247062-6259328	100	322.927			0	12266	0.491	C01871_unicycler.fasta_1_length=6906207_depth=1.00x_circular=true:6247062-6259328	C01871_unicycler.fasta_1_length=6906207_depth=1.00x_circular=true:6247062-6259328
C1042	ST308	qnrVC1_region	C01871_unicycler.fasta_1_length=6906207_depth=1.00x_circular=true:6247062-6259328	C01871_unicycler.fasta_1_length=6906207_depth=1.00x_circular=true:6247062-6259328	100	339.613			0	12266	0.485	C01871_unicycler.fasta_1_length=6906207_depth=1.00x_circular=true:6247062-6259328	C01871_unicycler.fasta_1_length=6906207_depth=1.00x_circular=true:6247062-6259328
C1044	ST308	qnrVC1_region	C01871_unicycler.fasta_1_length=6906207_depth=1.00x_circular=true:6247062-6259328	C01871_unicycler.fasta_1_length=6906207_depth=1.00x_circular=true:6247062-6259328	100	314.749			0	12266	0.498	C01871_unicycler.fasta_1_length=6906207_depth=1.00x_circular=true:6247062-6259328	C01871_unicycler.fasta_1_length=6906207_depth=1.00x_circular=true:6247062-6259328
C1094	ST308	qnrVC1_region	C01871_unicycler.fasta_1_length=6906207_depth=1.00x_circular=true:6247062-6259328	C01871_unicycler.fasta_1_length=6906207_depth=1.00x_circular=true:6247062-6259328	100	230.159			0	12266	0.462	C01871_unicycler.fasta_1_length=6906207_depth=1.00x_circular=true:6247062-6259328	C01871_unicycler.fasta_1_length=6906207_depth=1.00x_circular=true:6247062-6259328
C1199	ST308	qnrVC1_region	C01871_unicycler.fasta_1_length=6906207_depth=1.00x_circular=true:6247062-6259328	C01871_unicycler.fasta_1_length=6906207_depth=1.00x_circular=true:6247062-6259328	100	249.574			0	12266	0.473	C01871_unicycler.fasta_1_length=6906207_depth=1.00x_circular=true:6247062-6259328	C01871_unicycler.fasta_1_length=6906207_depth=1.00x_circular=true:6247062-6259328
C498	ST308	qnrVC1_region	C01871_unicycler.fasta_1_length=6906207_depth=1.00x_circular=true:6247062-6259328	C01871_unicycler.fasta_1_length=6906207_depth=1.00x_circular=true:6247062-6259328	100	250.928	1snp		0.008	12266	0.489	C01871_unicycler.fasta_1_length=6906207_depth=1.00x_circular=true:6247062-6259328	C01871_unicycler.fasta_1_length=6906207_depth=1.00x_circular=true:6247062-6259328
C503	ST308	qnrVC1_region	C01871_unicycler.fasta_1_length=6906207_depth=1.00x_circular=true:6247062-6259328	C01871_unicycler.fasta_1_length=6906207_depth=1.00x_circular=true:6247062-6259328	100	175.909			0	12266	0.473	C01871_unicycler.fasta_1_length=6906207_depth=1.00x_circular=true:6247062-6259328	C01871_unicycler.fasta_1_length=6906207_depth=1.00x_circular=true:6247062-6259328
C509	ST308	qnrVC1_region	C01871_unicycler.fasta_1_length=6906207_depth=1.00x_circular=true:6247062-6259328	C01871_unicycler.fasta_1_length=6906207_depth=1.00x_circular=true:6247062-6259328	100	193.181	1snp		0.008	12266	0.491	C01871_unicycler.fasta_1_length=6906207_depth=1.00x_circular=true:6247062-6259328	C01871_unicycler.fasta_1_length=6906207_depth=1.00x_circular=true:6247062-6259328
C529	ST308	qnrVC1_region	C01871_unicycler.fasta_1_length=6906207_depth=1.00x_circular=true:6247062-6259328	C01871_unicycler.fasta_1_length=6906207_depth=1.00x_circular=true:6247062-6259328	100	222.369			0	12266	0.475	C01871_unicycler.fasta_1_length=6906207_depth=1.00x_circular=true:6247062-6259328	C01871_unicycler.fasta_1_length=6906207_depth=1.00x_circular=true:6247062-6259328
C545	ST308	qnrVC1_region	C01871_unicycler.fasta_1_length=6906207_depth=1.00x_circular=true:6247062-6259328	C01871_unicycler.fasta_1_length=6906207_depth=1.00x_circular=true:6247062-6259328	100	251.756			0	12266	0.49	C01871_unicycler.fasta_1_length=6906207_depth=1.00x_circular=true:6247062-6259328	C01871_unicycler.fasta_1_length=6906207_depth=1.00x_circular=true:6247062-6259328
C581	ST308	qnrVC1_region	C01871_unicycler.fasta_1_length=6906207_depth=1.00x_circular=true:6247062-6259328	C01871_unicycler.fasta_1_length=6906207_depth=1.00x_circular=true:6247062-6259328	100	254.406	1snp		0.008	12266	0.471	C01871_unicycler.fasta_1_length=6906207_depth=1.00x_circular=true:6247062-6259328	C01871_unicycler.fasta_1_length=6906207_depth=1.00x_circular=true:6247062-6259328
C592	ST308	qnrVC1_region	C01871_unicycler.fasta_1_length=6906207_depth=1.00x_circular=true:6247062-6259328	C01871_unicycler.fasta_1_length=6906207_depth=1.00x_circular=true:6247062-6259328	100	227.932			0	12266	0.495	C01871_unicycler.fasta_1_length=6906207_depth=1.00x_circular=true:6247062-6259328	C01871_unicycler.fasta_1_length=6906207_depth=1.00x_circular=true:6247062-6259328
C616	ST308	qnrVC1_region	C01871_unicycler.fasta_1_length=6906207_depth=1.00x_circular=true:6247062-6259328	C01871_unicycler.fasta_1_length=6906207_depth=1.00x_circular=true:6247062-6259328	100	299.973			0	12266	0.462	C01871_unicycler.fasta_1_length=6906207_depth=1.00x_circular=true:6247062-6259328	C01871_unicycler.fasta_1_length=6906207_depth=1.00x_circular=true:6247062-6259328
C636	ST308	qnrVC1_region	C01871_unicycler.fasta_1_length=6906207_depth=1.00x_circular=true:6247062-6259328	C01871_unicycler.fasta_1_length=6906207_depth=1.00x_circular=true:6247062-6259328	100	396.058			0	12266	0.485	C01871_unicycler.fasta_1_length=6906207_depth=1.00x_circular=true:6247062-6259328	C01871_unicycler.fasta_1_length=6906207_depth=1.00x_circular=true:6247062-6259328
C717	ST308	qnrVC1_region	C01871_unicycler.fasta_1_length=6906207_depth=1.00x_circular=true:6247062-6259328	C01871_unicycler.fasta_1_length=6906207_depth=1.00x_circular=true:6247062-6259328	100	230.638			0	12266	0.459	C01871_unicycler.fasta_1_length=6906207_depth=1.00x_circular=true:6247062-6259328	C01871_unicycler.fasta_1_length=6906207_depth=1.00x_circular=true:6247062-6259328
C779	ST308	qnrVC1_region	C01871_unicycler.fasta_1_length=6906207_depth=1.00x_circular=true:6247062-6259328	C01871_unicycler.fasta_1_length=6906207_depth=1.00x_circular=true:6247062-6259328	100	291.429			0	12266	0.497	C01871_unicycler.fasta_1_length=6906207_depth=1.00x_circular=true:6247062-6259328	C01871_unicycler.fasta_1_length=6906207_depth=1.00x_circular=true:6247062-6259328
PA0197	ST308	qnrVC1_region	C01871_unicycler.fasta_1_length=6906207_depth=1.00x_circular=true:6247062-6259328	C01871_unicycler.fasta_1_length=6906207_depth=1.00x_circular=true:6247062-6259328	100	409.106	1snp		0.008	12266	0.496	C01871_unicycler.fasta_1_length=6906207_depth=1.00x_circular=true:6247062-6259328	C01871_unicycler.fasta_1_length=6906207_depth=1.00x_circular=true:6247062-6259328
PA0260	ST308	qnrVC1_region	C01871_unicycler.fasta_1_length=6906207_depth=1.00x_circular=true:6247062-6259328	C01871_unicycler.fasta_1_length=6906207_depth=1.00x_circular=true:6247062-6259328	100	314.864			0	12266	0.483	C01871_unicycler.fasta_1_length=6906207_depth=1.00x_circular=true:6247062-6259328	C01871_unicycler.fasta_1_length=6906207_depth=1.00x_circular=true:6247062-6259328
PA0312	ST308	qnrVC1_region	C01871_unicycler.fasta_1_length=6906207_depth=1.00x_circular=true:6247062-6259328	C01871_unicycler.fasta_1_length=6906207_depth=1.00x_circular=true:6247062-6259328	100	71.004			0	12266	0.454	C01871_unicycler.fasta_1_length=6906207_depth=1.00x_circular=true:6247062-6259328	C01871_unicycler.fasta_1_length=6906207_depth=1.00x_circular=true:6247062-6259328
PA0315	ST308	qnrVC1_region	C01871_unicycler.fasta_1_length=6906207_depth=1.00x_circular=true:6247062-6259328	C01871_unicycler.fasta_1_length=6906207_depth=1.00x_circular=true:6247062-6259328	100	304.828	1snp		0.008	12266	0.486	C01871_unicycler.fasta_1_length=6906207_depth=1.00x_circular=true:6247062-6259328	C01871_unicycler.fasta_1_length=6906207_depth=1.00x_circular=true:6247062-6259328
PA0317	ST308	qnrVC1_region	C01871_unicycler.fasta_1_length=6906207_depth=1.00x_circular=true:6247062-6259328	C01871_unicycler.fasta_1_length=6906207_depth=1.00x_circular=true:6247062-6259328	100	165.602	1snp		0.008	12266	0.483	C01871_unicycler.fasta_1_length=6906207_depth=1.00x_circular=true:6247062-6259328	C01871_unicycler.fasta_1_length=6906207_depth=1.00x_circular=true:6247062-6259328
PA0349	ST308	qnrVC1_region	C01871_unicycler.fasta_1_length=6906207_depth=1.00x_circular=true:6247062-6259328	C01871_unicycler.fasta_1_length=6906207_depth=1.00x_circular=true:6247062-6259328	100	227.945	1snp		0.008	12266	0.487	C01871_unicycler.fasta_1_length=6906207_depth=1.00x_circular=true:6247062-6259328	C01871_unicycler.fasta_1_length=6906207_depth=1.00x_circular=true:6247062-6259328
PA0360	ST308	qnrVC1_region	C01871_unicycler.fasta_1_length=6906207_depth=1.00x_circular=true:6247062-6259328	C01871_unicycler.fasta_1_length=6906207_depth=1.00x_circular=true:6247062-6259328	100	165.944			0	12266	0.5	C01871_unicycler.fasta_1_length=6906207_depth=1.00x_circular=true:6247062-6259328	C01871_unicycler.fasta_1_length=6906207_depth=1.00x_circular=true:6247062-6259328
PA0393	ST308	qnrVC1_region	C01871_unicycler.fasta_1_length=6906207_depth=1.00x_circular=true:6247062-6259328	C01871_unicycler.fasta_1_length=6906207_depth=1.00x_circular=true:6247062-6259328	100	127.202	1snp		0.008	12266	0.488	C01871_unicycler.fasta_1_length=6906207_depth=1.00x_circular=true:6247062-6259328	C01871_unicycler.fasta_1_length=6906207_depth=1.00x_circular=true:6247062-6259328
PA0395	ST308	qnrVC1_region	C01871_unicycler.fasta_1_length=6906207_depth=1.00x_circular=true:6247062-6259328	C01871_unicycler.fasta_1_length=6906207_depth=1.00x_circular=true:6247062-6259328	100	123.327			0	12266	0.5	C01871_unicycler.fasta_1_length=6906207_depth=1.00x_circular=true:6247062-6259328	C01871_unicycler.fasta_1_length=6906207_depth=1.00x_circular=true:6247062-6259328
PA0408	ST308	qnrVC1_region	C01871_unicycler.fasta_1_length=6906207_depth=1.00x_circular=true:6247062-6259328	C01871_unicycler.fasta_1_length=6906207_depth=1.00x_circular=true:6247062-6259328	100	134.463	1snp		0.008	12266	0.457	C01871_unicycler.fasta_1_length=6906207_depth=1.00x_circular=true:6247062-6259328	C01871_unicycler.fasta_1_length=6906207_depth=1.00x_circular=true:6247062-6259328
PA0424	ST308	qnrVC1_region	C01871_unicycler.fasta_1_length=6906207_depth=1.00x_circular=true:6247062-6259328	C01871_unicycler.fasta_1_length=6906207_depth=1.00x_circular=true:6247062-6259328	100	144.178			0	12266	0.484	C01871_unicycler.fasta_1_length=6906207_depth=1.00x_circular=true:6247062-6259328	C01871_unicycler.fasta_1_length=6906207_depth=1.00x_circular=true:6247062-6259328
PA0436	ST308	qnrVC1_region	C01871_unicycler.fasta_1_length=6906207_depth=1.00x_circular=true:6247062-6259328	C01871_unicycler.fasta_1_length=6906207_depth=1.00x_circular=true:6247062-6259328	100	153.35	1snp		0.008	12266	0.491	C01871_unicycler.fasta_1_length=6906207_depth=1.00x_circular=true:6247062-6259328	C01871_unicycler.fasta_1_length=6906207_depth=1.00x_circular=true:6247062-6259328
PA0453	ST308	qnrVC1_region	C01871_unicycler.fasta_1_length=6906207_depth=1.00x_circular=true:6247062-6259328	C01871_unicycler.fasta_1_length=6906207_depth=1.00x_circular=true:6247062-6259328	100	117.45	1snp		0.008	12266	0.485	C01871_unicycler.fasta_1_length=6906207_depth=1.00x_circular=true:6247062-6259328	C01871_unicycler.fasta_1_length=6906207_depth=1.00x_circular=true:6247062-6259328
PA0461	ST308	qnrVC1_region	C01871_unicycler.fasta_1_length=6906207_depth=1.00x_circular=true:6247062-6259328	C01871_unicycler.fasta_1_length=6906207_depth=1.00x_circular=true:6247062-6259328	100	336.582	1snp		0.008	12266	0.495	C01871_unicycler.fasta_1_length=6906207_depth=1.00x_circular=true:6247062-6259328	C01871_unicycler.fasta_1_length=6906207_depth=1.00x_circular=true:6247062-6259328
PA0465	ST308	qnrVC1_region	C01871_unicycler.fasta_1_length=6906207_depth=1.00x_circular=true:6247062-6259328	C01871_unicycler.fasta_1_length=6906207_depth=1.00x_circular=true:6247062-6259328	100	162.172			0	12266	0.491	C01871_unicycler.fasta_1_length=6906207_depth=1.00x_circular=true:6247062-6259328	C01871_unicycler.fasta_1_length=6906207_depth=1.00x_circular=true:6247062-6259328
PA0472	ST308	qnrVC1_region	C01871_unicycler.fasta_1_length=6906207_depth=1.00x_circular=true:6247062-6259328	C01871_unicycler.fasta_1_length=6906207_depth=1.00x_circular=true:6247062-6259328	100	145.139	1snp		0.008	12266	0.484	C01871_unicycler.fasta_1_length=6906207_depth=1.00x_circular=true:6247062-6259328	C01871_unicycler.fasta_1_length=6906207_depth=1.00x_circular=true:6247062-6259328
PA0473	ST308	qnrVC1_region	C01871_unicycler.fasta_1_length=6906207_depth=1.00x_circular=true:6247062-6259328	C01871_unicycler.fasta_1_length=6906207_depth=1.00x_circular=true:6247062-6259328	100	133.865	1snp		0.008	12266	0.483	C01871_unicycler.fasta_1_length=6906207_depth=1.00x_circular=true:6247062-6259328	C01871_unicycler.fasta_1_length=6906207_depth=1.00x_circular=true:6247062-6259328
PA0480	ST308	qnrVC1_region	C01871_unicycler.fasta_1_length=6906207_depth=1.00x_circular=true:6247062-6259328	C01871_unicycler.fasta_1_length=6906207_depth=1.00x_circular=true:6247062-6259328	100	309.961	1snp		0.008	12266	0.489	C01871_unicycler.fasta_1_length=6906207_depth=1.00x_circular=true:6247062-6259328	C01871_unicycler.fasta_1_length=6906207_depth=1.00x_circular=true:6247062-6259328
PA0486	ST308	qnrVC1_region	C01871_unicycler.fasta_1_length=6906207_depth=1.00x_circular=true:6247062-6259328	C01871_unicycler.fasta_1_length=6906207_depth=1.00x_circular=true:6247062-6259328	100	178.842	1snp		0.008	12266	0.455	C01871_unicycler.fasta_1_length=6906207_depth=1.00x_circular=true:6247062-6259328	C01871_unicycler.fasta_1_length=6906207_depth=1.00x_circular=true:6247062-6259328
PA0556	ST308	qnrVC1_region	C01871_unicycler.fasta_1_length=6906207_depth=1.00x_circular=true:6247062-6259328	C01871_unicycler.fasta_1_length=6906207_depth=1.00x_circular=true:6247062-6259328	100	61.539			0	12266	0.463	C01871_unicycler.fasta_1_length=6906207_depth=1.00x_circular=true:6247062-6259328	C01871_unicycler.fasta_1_length=6906207_depth=1.00x_circular=true:6247062-6259328
PA0823	ST308	qnrVC1_region	C01871_unicycler.fasta_1_length=6906207_depth=1.00x_circular=true:6247062-6259328	C01871_unicycler.fasta_1_length=6906207_depth=1.00x_circular=true:6247062-6259328	100	809.546	1snp		0.008	12266	0.492	C01871_unicycler.fasta_1_length=6906207_depth=1.00x_circular=true:6247062-6259328	C01871_unicycler.fasta_1_length=6906207_depth=1.00x_circular=true:6247062-6259328
PA0834	ST308	qnrVC1_region	C01871_unicycler.fasta_1_length=6906207_depth=1.00x_circular=true:6247062-6259328	C01871_unicycler.fasta_1_length=6906207_depth=1.00x_circular=true:6247062-6259328	100	141.136	1snp		0.008	12266	0.498	C01871_unicycler.fasta_1_length=6906207_depth=1.00x_circular=true:6247062-6259328	C01871_unicycler.fasta_1_length=6906207_depth=1.00x_circular=true:6247062-6259328
PA0874	ST308	qnrVC1_region	C01871_unicycler.fasta_1_length=6906207_depth=1.00x_circular=true:6247062-6259328	C01871_unicycler.fasta_1_length=6906207_depth=1.00x_circular=true:6247062-6259328	100	65.207			0	12266	0.485	C01871_unicycler.fasta_1_length=6906207_depth=1.00x_circular=true:6247062-6259328	C01871_unicycler.fasta_1_length=6906207_depth=1.00x_circular=true:6247062-6259328
PA0887	ST308	qnrVC1_region	C01871_unicycler.fasta_1_length=6906207_depth=1.00x_circular=true:6247062-6259328	C01871_unicycler.fasta_1_length=6906207_depth=1.00x_circular=true:6247062-6259328	100	107.241			0	12266	0.475	C01871_unicycler.fasta_1_length=6906207_depth=1.00x_circular=true:6247062-6259328	C01871_unicycler.fasta_1_length=6906207_depth=1.00x_circular=true:6247062-6259328
PA0895	ST308	qnrVC1_region	C01871_unicycler.fasta_1_length=6906207_depth=1.00x_circular=true:6247062-6259328	C01871_unicycler.fasta_1_length=6906207_depth=1.00x_circular=true:6247062-6259328	100	88.282			0	12266	0.47	C01871_unicycler.fasta_1_length=6906207_depth=1.00x_circular=true:6247062-6259328	C01871_unicycler.fasta_1_length=6906207_depth=1.00x_circular=true:6247062-6259328
PA0900	ST308	qnrVC1_region	C01871_unicycler.fasta_1_length=6906207_depth=1.00x_circular=true:6247062-6259328	C01871_unicycler.fasta_1_length=6906207_depth=1.00x_circular=true:6247062-6259328	100	82.281			0	12266	0.474	C01871_unicycler.fasta_1_length=6906207_depth=1.00x_circular=true:6247062-6259328	C01871_unicycler.fasta_1_length=6906207_depth=1.00x_circular=true:6247062-6259328
PA0939	ST308	qnrVC1_region	C01871_unicycler.fasta_1_length=6906207_depth=1.00x_circular=true:6247062-6259328	C01871_unicycler.fasta_1_length=6906207_depth=1.00x_circular=true:6247062-6259328	100	165.329	1snp		0.008	12266	0.496	C01871_unicycler.fasta_1_length=6906207_depth=1.00x_circular=true:6247062-6259328	C01871_unicycler.fasta_1_length=6906207_depth=1.00x_circular=true:6247062-6259328
PA0972	ST308	qnrVC1_region	C01871_unicycler.fasta_1_length=6906207_depth=1.00x_circular=true:6247062-6259328	C01871_unicycler.fasta_1_length=6906207_depth=1.00x_circular=true:6247062-6259328	100	159.71	1snp		0.008	12266	0.446	C01871_unicycler.fasta_1_length=6906207_depth=1.00x_circular=true:6247062-6259328	C01871_unicycler.fasta_1_length=6906207_depth=1.00x_circular=true:6247062-6259328
PA1030	ST308	qnrVC1_region	C01871_unicycler.fasta_1_length=6906207_depth=1.00x_circular=true:6247062-6259328	C01871_unicycler.fasta_1_length=6906207_depth=1.00x_circular=true:6247062-6259328	100	145.464	1snp		0.008	12266	0.473	C01871_unicycler.fasta_1_length=6906207_depth=1.00x_circular=true:6247062-6259328	C01871_unicycler.fasta_1_length=6906207_depth=1.00x_circular=true:6247062-6259328
PA1111	ST308	qnrVC1_region	C01871_unicycler.fasta_1_length=6906207_depth=1.00x_circular=true:6247062-6259328	C01871_unicycler.fasta_1_length=6906207_depth=1.00x_circular=true:6247062-6259328	100	103.538			0	12266	0.483	C01871_unicycler.fasta_1_length=6906207_depth=1.00x_circular=true:6247062-6259328	C01871_unicycler.fasta_1_length=6906207_depth=1.00x_circular=true:6247062-6259328
PA1250	ST308	qnrVC1_region	C01871_unicycler.fasta_1_length=6906207_depth=1.00x_circular=true:6247062-6259328	C01871_unicycler.fasta_1_length=6906207_depth=1.00x_circular=true:6247062-6259328	100	366.657	1snp		0.008	12266	0.485	C01871_unicycler.fasta_1_length=6906207_depth=1.00x_circular=true:6247062-6259328	C01871_unicycler.fasta_1_length=6906207_depth=1.00x_circular=true:6247062-6259328
PA1284	ST308	qnrVC1_region	C01871_unicycler.fasta_1_length=6906207_depth=1.00x_circular=true:6247062-6259328	C01871_unicycler.fasta_1_length=6906207_depth=1.00x_circular=true:6247062-6259328	100	192.69			0	12266	0.497	C01871_unicycler.fasta_1_length=6906207_depth=1.00x_circular=true:6247062-6259328	C01871_unicycler.fasta_1_length=6906207_depth=1.00x_circular=true:6247062-6259328
PA1293	ST308	qnrVC1_region	C01871_unicycler.fasta_1_length=6906207_depth=1.00x_circular=true:6247062-6259328	C01871_unicycler.fasta_1_length=6906207_depth=1.00x_circular=true:6247062-6259328	100	247.749	1snp		0.008	12266	0.473	C01871_unicycler.fasta_1_length=6906207_depth=1.00x_circular=true:6247062-6259328	C01871_unicycler.fasta_1_length=6906207_depth=1.00x_circular=true:6247062-6259328
[truncated: 7 more rows]

## Sheet: Table S6
Table S6: SRST2 results verifying the presence of Dobby, Pseudomonas phage in the pseudomonas aeruginosa samples
[truncated: 271 more rows]

## Sheet: Table S7
Table S7: SRST2 results verifying the presence of WYL Domain containing protein region in pseudomonas aeruginosa samples
[truncated: 270 more rows]

[truncated: 2 more sheets: Table S8, Table S9]
