# Supplementary material for: Dissemination of Pseudomonas aeruginosa blaNDM-1-Positive ST308 Clone in Singapore
Source: Microbiol Spectr. 2023 Apr 12;11(3):e04033-22. doi: 10.1128/spectrum.04033-22 (PMC10269627; doi:10.1128/spectrum.04033-22)
Supplement: Supplemental file 2 — Supplemental material. Download spectrum.04033-22-s0003.xlsx, XLSX file, 6.3 MB [file spectrum.04033-22-s0003.xlsx]

## Sheet: Table S1
Table S1: Isolate information											Contig Statistics					Read Statistics
No	Sample	Patient ID	Age	Gender	CP gene	ST	Sample type	Isolate source	Isolate Culture Year	Hospital	n_contigs	contig_bp	ctg_N50	ctg_max	gc_avg	TotalReads_Pre_Trimming	TotalBases_Pre_Trimming	Q20Bases_Pre_Trimming	Q30Bases_Pre_Trimming	MeanReadLength_Pre_Trimming	Genome_Coverage_Pre_Trimming	TotalReads_Post_Trimming	TotalBases_Post_Trimming	Q20Bases_Post_Trimming	Q30Bases_Post_Trimming	MeanReadLength_Post_Trimming	Genome_Coverage_Post_Trimming
1	345	NA	NA	NA	blaNDM-1	ST308	Clinical	Sputum	2015	A	36	6841450	394630	933521	0.661	6072098	1524096598	1411722452	1319179248	251	243.295	5821032	944214403	942891331	934036898	162.207	150.727
2	544	NA	NA	NA	blaNDM-1	ST308	Clinical	Endotracheal Tube Aspirate	2015	A	36	6842264	374991	903530	0.661	5688260	1427753260	1317796288	1228376379	251	227.915	5421982	871566353	870332362	862068816	160.747	139.13
3	569	NA	NA	NA	blaNDM-1	ST308	Clinical	Urine	2015	A	39	6834947	366120	903530	0.66095	5740328	1440822328	1332185111	1243840252	251	230.002	5488058	889104870	887862557	879541645	162.007	141.93
4	571	NA	NA	NA	blaNDM-1	ST308	Clinical	Urine	2015	A	36	6841820	394630	933521	0.661	6121800	1536571800	1429135859	1339958838	251	245.286	5895834	970993223	969665754	960782430	164.691	155.002
5	586	NA	NA	NA	blaNDM-1	ST308	Clinical	Urine	2015	A	40	6837652	394630	933521	0.66096	5081378	1275425878	1181195428	1103995462	251	203.599	4861282	792889138	791798856	784476759	163.103	126.571
6	587	NA	NA	NA	blaNDM-1	ST308	Clinical	Wound	2015	A	39	6841255	394305	933521	0.66102	6043304	1516869304	1405823975	1314422041	251	242.141	5793990	944045880	942740567	934014594	162.935	150.7
7	590	NA	NA	NA	blaNDM-1	ST308	Clinical	Urine	2015	A	35	6842593	374991	903530	0.661	7344094	1843367594	1695741811	1577670335	251	294.261	6967918	1113642948	1112063865	1101478996	159.824	177.773
8	592	NA	NA	NA	blaNDM-1	ST308	Clinical	Urine	2015	A	36	6842388	374833	634101	0.661	5511292	1383334292	1275004009	1187596962	251	220.825	5255320	841196200	840008145	832043639	160.066	134.282
9	596	NA	NA	NA	blaNDM-1	ST308	Clinical	Blood	2015	A	39	7005009	374991	634101	0.6595	5677910	1425155410	1312171696	1220985247	251	227.501	5408496	861753743	860519525	852312317	159.333	137.564
10	597	NA	NA	NA	blaNDM-1	ST308	Clinical	Urine	2015	A	37	7000877	394630	933520	0.65949	6406548	1608043548	1481006224	1379111316	251	256.695	6099178	973641473	972250503	963004116	159.635	155.424
11	599	NA	NA	NA	blaNDM-1	ST308	Clinical	Sputum	2015	A	37	6841813	394630	933521	0.66101	6088938	1528323438	1404826685	1305690147	251	243.969	5770616	919534664	918231857	909486291	159.348	146.787
12	624	NA	NA	NA	blaNDM-1	ST308	Clinical	Urine	2016	A	38	6897272	361770	903530	0.66068	6270740	1573955740	1449123334	1348454137	251	251.254	5964000	952406315	951055083	942027721	159.693	152.035
13	629	NA	NA	NA	blaNDM-1	ST308	Clinical	Urt	2016	A	37	6842742	394630	933520	0.66099	6109794	1533558294	1410088225	1313799893	251	244.805	5791146	933032632	931715361	922880057	161.114	148.942
14	642	NA	NA	NA	blaNDM-1	ST308	Clinical	Urine	2016	A	35	6819861	394630	911277	0.66155	5952646	1494114146	1384005806	1293553970	251	238.509	5707890	926782752	925492799	916810946	162.369	147.944
15	653	NA	NA	NA	blaNDM-1	ST308	Clinical	Urine	2016	A	41	6922600	345436	903530	0.6604	5594884	1404315884	1304251929	1221666163	251	224.174	5392140	881320777	880104080	871970961	163.445	140.687
16	680	NA	NA	NA	blaNDM-1	ST308	Clinical	Wound	2017	A	37	6895759	374991	903530	0.66045	5880968	1476122968	1368455022	1280112175	251	235.637	5661006	919248404	917967853	909401141	162.383	146.742
17	681	NA	NA	NA	blaNDM-1	ST308	Clinical	Sputum	2017	A	40	6932783	374991	903530	0.6605	5729694	1438153194	1334263658	1248380238	251	229.575	5516296	898732986	897485952	889148202	162.923	143.467
18	683	NA	NA	NA	blaNDM-1	ST308	Clinical	Urine	2017	A	36	6841778	394630	933520	0.661	4944432	1241052432	1151864360	1078231467	251	198.112	4757162	775546525	774468632	767239267	163.027	123.802
19	688	NA	NA	NA	blaNDM-1	ST308	Clinical	Bone	2017	A	38	6891492	394630	933504	0.66044	6017572	1510410572	1414498119	1335216548	251	241.11	5785428	1002034825	1000839241	992761240	173.2	159.957
20	693	NA	NA	NA	blaNDM-1	ST308	Clinical	Leg	2017	A	39	6891565	364708	903530	0.66041	5819996	1460818996	1368617804	1292034792	251	233.194	5610232	968432742	967263881	959367736	172.619	154.593
21	694	NA	NA	NA	blaNDM-1	ST308	Clinical	Urine	2017	A	36	6853408	394630	933501	0.66049	5511734	1383445234	1303768726	1236850718	251	220.842	5337128	947040632	945972575	938679128	177.444	151.178
22	699	NA	NA	NA	blaNDM-1	ST308	Clinical	Sputum	2015	A	53	6950563	374991	633463	0.66019	5780034	1450788534	1349961506	1266367063	251	231.592	5569678	918833963	917575251	909262495	164.971	146.675
23	700	NA	NA	NA	blaNDM-1	ST308	Clinical	Urine	2017	A	41	6852439	394630	933520	0.66085	6041662	1516457162	1423812229	1347285646	251	242.075	5832826	1020923947	1019739185	1011714622	175.031	162.972
24	701	NA	NA	NA	blaNDM-1	ST308	Clinical	Tissue	2017	A	40	6931859	368482	633645	0.66025	6006324	1507587324	1422784138	1351773880	251	240.659	5846572	1040036676	1038872420	1030981503	177.888	166.023
25	710	NA	NA	NA	blaNDM-1	ST308	Clinical	Urine	2017	A	36	6890025	374991	933520	0.66078	5267726	1322199226	1244801618	1179887854	251	211.065	5096358	901659815	900638160	893668735	176.922	143.934
26	723	NA	NA	NA	blaNDM-1	ST308	Clinical	Tissue	2017	A	35	6897412	374955	903530	0.66068	5517042	1384777542	1302732818	1234003809	251	221.055	5339294	939566613	938487295	931141808	175.972	149.985
27	725	NA	NA	NA	blaNDM-1	ST308	Clinical	Urine	2017	A	35	6601489	394630	903530	0.66021	6308956	1583547956	1473192939	1387328975	251	252.785	5930826	1031317761	1030135335	1021971850	173.891	164.631
28	728	NA	NA	NA	blaNDM-1	ST308	Clinical	Wound	2018	A	31	6838710	419250	933481	0.66104	6496498	1630620998	1506077457	1410864897	251	260.299	6033962	1026571800	1025339393	1016893956	170.132	163.874
29	730	NA	NA	NA	blaNDM-1	ST308	Clinical	Urine	2018	A	35	6891605	394631	933520	0.66078	6354522	1594985022	1487974668	1403068720	251	254.611	6023292	1048261009	1047052851	1038736539	174.035	167.336
30	733	NA	NA	NA	blaNDM-1	ST308	Clinical	Wound	2018	A	37	6894866	394630	933504	0.66046	6152980	1544397980	1438076988	1355017068	251	246.536	5851684	1009735152	1008564157	1000559080	172.555	161.186
31	734	NA	NA	NA	blaNDM-1	ST308	Clinical	Tissue	2018	A	36	6897086	394630	933504	0.66044	7873934	1976357434	1845796324	1742337766	251	315.49	7501080	1305908608	1304406035	1294100309	174.096	208.465
32	PA0197	NA	NA	NA	blaNDM-1	ST308	Clinical	Blood	2013	B	45	6826971	337397	634001	0.66103	17549240	2632386000	2589056545	2504213671	150	420.213	17292908	2080691354	2080691354	2044328723	120.321	332.145
33	PA0260	NA	NA	NA	blaNDM-1	ST308	Clinical	Wound	2014	B	47	6827473	327025	433488	0.66103	13188512	1978276800	1949342519	1887874922	150	315.796	13051408	1571890450	1571890450	1543677413	120.438	250.924
34	PA0312	NA	NA	NA	blaNDM-1	ST308	Clinical	Blood	2014	B	66	6818278	268314	665580	0.66095	6768350	1022020850	884017477	756823348	151	163.147	5250898	452032361	452028916	441935363	86.0867	72.1589
35	PA0315	NA	NA	NA	blaNDM-1	ST308	Clinical	Urinary	2015	B	48	6826760	361670	634001	0.66102	12358614	1853792100	1827567272	1772143102	150	295.925	12229054	1485285311	1485285311	1459706000	121.455	237.099
36	PA0317	NA	NA	NA	blaNDM-1	ST308	Clinical	Genital	2015	B	39	6837347	361770	904633	0.66096	5715740	1434650740	1352725603	1283245529	251	229.016	5447810	971619382	970454981	962563398	178.35	155.102
37	PA0349	NA	NA	NA	blaNDM-1	ST308	Clinical	Urinary	2015	B	41	6837653	394630	903530	0.66096	7157706	1796584206	1688683974	1599501456	251	286.793	6770424	1197906194	1196427764	1186500458	176.932	191.224
38	PA0360	NA	NA	NA	blaNDM-1	ST308	Clinical	Urinary	2015	B	36	6839935	394630	933361	0.66097	6505010	1632757510	1490957951	1389033634	251	260.641	5910294	942914643	941426603	931698943	159.538	150.519
39	PA0393	NA	NA	NA	blaNDM-1	ST308	Clinical	Wound	2015	B	40	6835820	361770	903530	0.66096	5177000	1299427000	1192977750	1114096958	251	207.43	4640724	781592936	780503680	773571834	168.42	124.767
40	PA0395	NA	NA	NA	blaNDM-1	ST308	Clinical	Bone	2015	B	34	6842626	394630	933520	0.661	5182688	1300854688	1207978760	1136500908	251	207.658	4771552	825538640	824418343	817385842	173.013	131.782
41	PA0408	NA	NA	NA	blaNDM-1	ST308	Clinical	Wound	2015	B	40	6837861	394630	933520	0.66096	5602976	1406346976	1291333302	1206042549	251	224.498	5014894	850530742	849361847	841942588	169.601	135.772
42	PA0424	NA	NA	NA	blaNDM-1	ST308	Clinical	Respiratory	2015	B	36	7000890	394630	933520	0.65953	5247146	1317033646	1248084668	1192890345	251	210.241	4966858	931118215	930023995	923243509	187.466	148.636
43	PA0436	NA	NA	NA	blaNDM-1	ST308	Clinical	Blood	2015	B	40	6840079	394630	905013	0.66097	5326906	1337053406	1270972695	1218348710	251	213.437	5040084	965888160	964818671	958188323	191.641	154.187
44	PA0453	NA	NA	NA	blaNDM-1	ST308	Clinical	Blood	2015	B	36	6841768	394630	933520	0.66099	4231352	1062069352	1011035679	969583404	251	169.54	4025050	770190767	769335526	764014998	191.349	122.947
45	PA0461	NA	NA	NA	blaNDM-1	ST308	Clinical	Urinary	2015	B	55	6999779	269209	450411	0.65933	14006190	2100928500	2072328449	2011603066	150	335.376	13863882	1698390111	1698390111	1670045453	122.505	271.118
46	PA0465	NA	NA	NA	blaNDM-1	ST308	Clinical	Ear	2015	B	54	6824082	231839	549432	0.66102	7338506	1108114406	1074429810	1021814951	151	176.891	7049328	864718828	864710314	854268657	122.667	138.037
47	PA0472	NA	NA	NA	blaNDM-1	ST308	Clinical	Wound	2015	B	38	6841817	394630	933509	0.661	5650154	1418188654	1309728074	1227955874	251	226.388	5138316	876354101	875149238	867497171	170.553	139.894
48	PA0473	NA	NA	NA	blaNDM-1	ST308	Clinical	Wound	2015	B	40	6836217	394630	933519	0.66097	5633730	1414066230	1296307100	1209126795	251	225.73	5039234	844713989	843534705	835954080	167.627	134.843
49	PA0480	NA	NA	NA	blaNDM-1	ST308	Clinical	Urinary	2015	B	46	6826054	361670	665952	0.66101	12528670	1879300500	1853432011	1798932683	150	299.997	12399598	1518145079	1518145079	1492849543	122.435	242.345
50	PA0486	NA	NA	NA	blaNDM-1	ST308	Clinical	Urinary	2015	B	37	6874881	418195	933515	0.66088	5916564	1485057564	1412375975	1354440202	251	237.063	5605250	1076082858	1074895585	1067551862	191.978	171.777
51	PA0556	NA	NA	NA	blaNDM-1	ST308	Clinical	Blood	2016	B	75	6811452	211918	418129	0.66091	6855796	1035225196	870667346	734834842	151	165.255	4688332	402443544	402440459	394289481	85.8394	64.2429
52	PA0823	NA	NA	NA	blaNDM-1	ST308	Clinical	Blood	2013	B	43	6831673	312593	634001	0.66105	33061738	4959260700	4875346696	4711926989	150	791.657	32573516	3848187947	3848187947	3777677435	118.139	614.294
53	PA0834	NA	NA	NA	blaNDM-1	ST308	Clinical	Blood	2014	B	40	6836547	361770	903530	0.66096	5761872	1446229872	1296553219	1185268661	251	230.865	5055322	772064650	771027064	763408952	152.723	123.246
54	PA0874	NA	NA	NA	blaNDM-1	ST308	Clinical	Blood	2017	B	63	6809899	204710	401536	0.66103	5697546	860329446	756376693	655030974	151	137.336	4596076	407727367	407724527	398640915	88.7121	65.0864
55	PA0887	NA	NA	NA	blaNDM-1	ST308	Clinical	Blood	2017	B	48	6825640	312593	634001	0.66102	8028484	1212301084	1083277440	949283428	151	193.522	6782670	613365303	613360946	599568251	90.4312	97.9128
56	PA0895	NA	NA	NA	blaNDM-1	ST308	Clinical	Blood	2017	B	62	6820367	261377	634001	0.66101	7799038	1177654738	1040936356	905346931	151	187.992	6386538	570800117	570796002	558089036	89.3755	91.118
57	PA0900	NA	NA	NA	blaNDM-1	ST308	Clinical	Blood	2017	B	54	6866843	226285	665952	0.66053	6395528	965724728	867046049	762779983	151	154.161	5492540	502825599	502822118	491727769	91.547	80.2671
58	PA0939	NA	NA	NA	blaNDM-1	ST308	Clinical	Respiratory	2017	B	36	6836687	394630	933520	0.66104	5832094	1463855594	1386702516	1325054266	251	233.678	5498728	1033968414	1032766647	1025287679	188.038	165.055
59	PA0972	NA	NA	NA	blaNDM-1	ST308	Clinical	Blood	2018	B	55	6861646	361770	486589	0.66083	6640744	1666826744	1507203204	1386493535	251	266.079	5930418	922399720	921150233	912175315	155.537	147.245
60	PA1030	NA	NA	NA	blaNDM-1	ST308	Clinical	Respiratory	2018	B	57	7018477	273016	634001	0.65915	7929982	1197427282	1104151091	990922223	151	191.148	7023868	687916858	687908372	673063190	97.9399	109.814
61	PA1111	NA	NA	NA	blaNDM-1	ST308	Clinical	Wound	2019	B	59	6900266	303163	633767	0.66009	7036012	1062437812	987156408	895741601	151	169.599	6403972	648923873	648915240	636356488	101.331	103.589
62	PA1250	NA	NA	NA	blaNDM-1	ST308	Clinical	Blood	2019	B	65	6944459	303163	633845	0.65988	15460962	2319144300	2277757204	2197426729	150	370.21	15229594	1783522457	1783522457	1749872929	117.109	284.707
63	PA1284	NA	NA	NA	blaNDM-1	ST308	Clinical	Urinary	2020	B	51	6827984	312593	634001	0.66106	7910894	1186634100	1161394945	1114232961	150	189.425	7725376	952342072	952332325	941004169	123.275	152.024
64	PA1293	NA	NA	NA	blaNDM-1	ST308	Clinical	Blood	2020	B	55	6786185	277825	634001	0.66123	9019190	1352878500	1330414384	1286016166	150	215.963	8868486	1150809366	1150802644	1140018520	129.764	183.706
65	PA1301	NA	NA	NA	blaNDM-1	ST308	Clinical	Blood	2020	B	54	6938374	268299	450217	0.66001	7644964	1146744600	1125625875	1085406382	150	183.057	7493136	963412644	963406724	953999767	128.573	153.792
66	PA1318	NA	NA	NA	blaNDM-1	ST308	Clinical	Blood	2020	B	58	6822530	268854	433488	0.66102	7364988	1104748200	1083898191	1043267629	150	176.353	7223794	902787115	902778027	892588296	124.974	144.114
67	PA1350	NA	NA	NA	blaNDM-1	ST308	Clinical	Blood	2020	B	71	6840355	210950	450208	0.66083	10594542	1589181300	1563331508	1511601662	150	253.684	10428736	1353058799	1353050643	1340240952	129.743	215.992
68	PA1352	NA	NA	NA	blaNDM-1	ST308	Clinical	Bone	2020	B	44	6825972	327025	450217	0.661	6416896	962534400	943252048	906834565	150	153.651	6283978	787168934	787161874	778240357	125.266	125.657
69	PA1353	NA	NA	NA	blaNDM-1	ST308	Clinical	Wound	2020	B	124	6715942	178487	396746	0.66413	7208892	1081333800	1054740188	1007427422	150	172.616	7004526	846419748	846410835	835552530	120.839	135.116
70	PA1379	NA	NA	NA	blaNDM-1	ST308	Clinical	Wound	2020	B	70	6923146	311593	433467	0.6603	9621858	1443278700	1415773968	1363922610	150	230.394	9419028	1207472218	1207464857	1195550746	128.195	192.751
71	PA1388	NA	NA	NA	blaNDM-1	ST308	Clinical	Urinary	2020	B	66	7026979	261444	463682	0.65966	9286554	1392983100	1373245557	1332789136	150	222.365	9175752	1124242461	1124242461	1105991941	122.523	179.465
72	C00024	PID_PAE38	91	Male	blaNDM-1	ST308	Clinical	Rectal Swab	2019	C	71	6921468	269112	433467	0.66029	8335964	1250394600	1222138157	1170312171	150	199.603	8126926	998000832	997991962	986003376	122.802	159.313
73	C00027	PID_PAE3	64	Male	blaNDM-1	ST308	Clinical	Tracheal Aspirate	2019	C	58	6869485	268320	433488	0.66043	9255552	1388332800	1355650386	1296602109	150	221.622	8999384	1101952298	1101942832	1088675733	122.448	175.907
74	C00042	PID_PAE41	76	Male	blaNDM-1	ST308	Clinical	Urine	2019	C	66	6872235	299125	581958	0.66084	7929144	1189371600	1160782728	1109541752	150	189.862	7702532	940901338	940893278	929483953	122.155	150.198
75	C00056	PID_PAE74	48	Male	blaNDM-1	ST308	Clinical	Rectal Swab	2019	C	50	6825451	312593	450408	0.66103	8312204	1246830600	1215985134	1161127014	150	199.034	8067830	980775583	980767247	968598890	121.566	156.563
76	C00068	PID_PAE100	84	Male	blaNDM-1	ST308	Clinical	Wound Swab	2019	C	50	6825998	312593	634001	0.66102	7674710	1151206500	1125506556	1078037984	150	183.77	7479422	919528324	919520680	908441997	122.941	146.786
77	C00073	PID_PAE44	78	Female	blaNDM-1	ST308	Clinical	Rectal Swab	2019	C	42	6831545	336099	634001	0.66107	7545260	1131789000	1103115469	1052735864	150	180.67	7309668	887337940	887330315	876311364	121.392	141.648
78	C00118	PID_PAE45	60	Male	blaNDM-1	ST308	Clinical	Wound Swab	2019	C	58	6869533	268320	433488	0.66044	6250814	937622100	914827051	874089057	150	149.675	6070416	740234944	740228486	731171983	121.941	118.165
79	C00130	PID_PAE12	77	Male	blaNDM-1	ST308	Clinical	Rectal Swab	2019	C	50	6917633	312593	634001	0.66058	8730718	1309607700	1275689545	1216498549	150	209.055	8448752	1023418354	1023409218	1010669474	121.132	163.37
80	C00131	PID_PAE15	84	Male	blaNDM-1	ST308	Clinical	Rectal Swab	2019	C	53	6789718	275568	450217	0.66124	6498686	974802900	950507055	907260233	150	155.61	6298002	765328557	765322059	755831588	121.519	122.171
81	C00132	PID_PAE43	63	Male	blaNDM-1	ST308	Clinical	Rectal Swab	2019	C	48	6825994	327025	634000	0.66102	7087618	1063142700	1037746835	991570674	150	169.712	6894338	839014522	839007446	828560727	121.696	133.934
82	C00136	PID_PAE3	64	Male	blaNDM-1	ST308	Clinical	Urine	2019	C	45	6793688	327025	634001	0.66129	7701902	1155285300	1127877026	1079110476	150	184.421	7492016	917322628	917314657	906072545	122.44	146.434
83	C00177	PID_PAE45	60	Male	blaNDM-1	ST308	Clinical	Wound Swab	2019	C	58	6870138	268320	433488	0.66044	7796610	1169491500	1140723529	1089309835	150	186.688	7568304	920107596	920099682	908693082	121.574	146.879
84	C00183	PID_PAE3	64	Male	blaNDM-1	ST308	Clinical	Tracheal Aspirate	2019	C	69	6814042	337397	625168	0.66086	8597982	1289697300	1258523104	1202640378	150	205.877	8355710	1018413187	1018404392	1005860691	121.882	162.571
85	C00186	PID_PAE45	60	Male	blaNDM-1	ST308	Clinical	Wound Swab	2019	C	60	6866972	268417	433488	0.66048	7064790	1059718500	1033017389	985778998	150	169.165	6846084	830803484	830796327	820441024	121.355	132.623
86	C00189	PID_PAE11	92	Male	blaNDM-1	Unknown_ST	Clinical	Rectal Swab	2019	C	2308	5289569	2382	57454	0.65073	7954462	1193169300	1162955400	1109569079	150	190.468	7710562	934291938	934283865	922538020	121.17	149.143
87	C00194	PID_PAE90	73	Male	blaNDM-1	ST308	Clinical	Rectal Swab	2019	C	47	6831598	341879	634000	0.66107	7852616	1177892400	1150411032	1100280469	150	188.029	7644396	934718125	934710232	923344330	122.275	149.211
88	C00219	PID_PAE55	80	Male	blaNDM-1	ST308	Clinical	Tissue	2019	C	49	6833006	299125	634001	0.66101	8175062	1226259300	1199648243	1150296469	150	195.75	7981402	985822379	985814002	974258529	123.515	157.369
89	C00220	PID_PAE55	80	Male	blaNDM-1	ST308	Clinical	Wound Swab	2019	C	50	6834100	278074	634001	0.66102	6446730	967009500	943779470	902038099	150	154.366	6263232	764683890	764677269	755374611	122.091	122.068
90	C00255	PID_PAE65	51	Male	blaGES-5	ST2613	Clinical	Rectal Swab	2019	C	62	6957755	253821	594796	0.65916	6979556	1046933400	1021381090	975813739	150	167.124	6777030	826019351	826012342	815889485	121.885	131.859
91	C00270	PID_PAE18	83	Male	blaNDM-1	ST308	Clinical	Rectal Swab	2019	C	52	6822324	278074	607066	0.6608	6825790	1023868500	1001502425	960123094	150	163.442	6661630	822640144	822633099	813026584	123.489	131.32
92	C00280	PID_PAE45	60	Male	blaNDM-1	ST308	Clinical	Wound Swab	2019	C	54	6875002	275568	634001	0.66041	8382604	1257390600	1226722264	1171916624	150	200.72	8147092	990750639	990742181	978395851	121.608	158.156
93	C00281	PID_PAE17	88	Male	blaNDM-1	ST308	Clinical	Urine	2019	C	54	6823539	261238	450217	0.66103	6422144	963321600	942777751	904332384	150	153.777	6269952	776684033	776677438	767749244	123.874	123.984
94	C00309	PID_PAE17	88	Male	blaNDM-1	ST308	Clinical	Urine	2019	C	50	6824994	312593	633992	0.66102	7383498	1107524700	1077679553	1026207726	150	176.796	7123052	859017483	859010226	848148188	120.597	137.127
95	C00318	PID_PAE97	79	Female	blaNDM-1	ST308	Clinical	Rectal Swab	2019	C	48	6819750	299125	634001	0.66107	7984630	1197694500	1171377073	1122701929	150	191.19	7786082	961094130	961085864	949856729	123.437	153.421
96	C00336	PID_PAE30	90	Female	blaNDM-1	ST308	Clinical	Rectal Swab	2019	C	72	6812186	268320	433822	0.66109	6841974	1026296100	1001427293	956824961	150	163.83	6643674	809981805	809974884	800083254	121.918	129.299
97	C00337	PID_PAE85	92	Male	NA	ST308	Clinical	Rectal Swab	2019	C	42	6816673	337319	634000	0.66111	7555008	1133251200	1106036372	1057076894	150	180.903	7338916	895460484	895452717	884493710	122.015	142.944
98	C00369	PID_PAE34	68	Male	blaNDM-1	ST308	Clinical	Rectal Swab	2019	C	46	6789646	275568	634001	0.66124	8134974	1220246100	1190210288	1136748196	150	194.79	7893188	961132983	961124893	949311831	121.767	153.428
99	C00386	PID_PAE87	68	Male	blaNDM-1	ST308	Clinical	Stool	2019	C	52	6790606	275568	450217	0.66124	7231370	1084705500	1057956641	1010435215	150	173.154	7013980	854685336	854678067	844237211	121.855	136.435
100	C00387	PID_PAE46	58	Male	blaNDM-1	ST308	Clinical	Rectal Swab	2019	C	49	6806276	312593	450217	0.66097	7415812	1112371800	1086507118	1039544150	150	177.57	7216390	884215226	884207458	873563965	122.529	141.149
101	C00389	PID_PAE55	80	Male	blaNDM-1	ST308	Clinical	Tissue	2019	C	47	6835331	327025	634001	0.66101	8443052	1266457800	1237592193	1184981090	150	202.167	8224720	1010287851	1010279556	998205379	122.836	161.274
102	C00391	PID_PAE56	50	Male	blaNDM-1	ST308	Clinical	Tissue	2019	C	52	6824491	312593	450408	0.66102	9010806	1351620900	1321432150	1266014103	150	215.762	8780736	1082528106	1082518986	1069832763	123.284	172.806
103	C00400	PID_PAE2	77	Male	blaNDM-1	ST308	Clinical	Urine	2019	C	77	6919538	215810	433467	0.66028	7566462	1134969300	1112478525	1069670978	150	181.178	7406152	926505109	926497207	916296961	125.099	147.9
104	C00401	PID_PAE10	81	Male	blaNDM-1	ST308	Clinical	Wound Swab	2019	C	52	6879204	299125	633987	0.66048	6705340	1005801000	982007792	939186843	150	160.558	6521600	798271532	798264596	788634935	122.404	127.43
105	C00432	PID_PAE55	80	Male	blaNDM-1	ST308	Clinical	Pus	2019	C	53	6834229	275568	450217	0.66102	8101636	1215245400	1190413957	1143528446	150	193.992	7922936	987132542	987124205	976061837	124.592	157.578
106	C00461	PID_PAE38	91	Male	blaNDM-1	ST308	Clinical	Rectal Swab	2019	C	82	6919099	311593	582117	0.6603	7542486	1131372900	1106060445	1059622184	150	180.603	7348954	905622163	905614217	894976090	123.231	144.566
107	C00472	PID_PAE51	80	Male	blaNDM-1	ST308	Clinical	Rectal Swab	2019	C	66	6892371	269131	450232	0.66037	6895684	1034352600	1012333765	971260570	150	165.116	6736322	834540621	834533606	824927332	123.887	133.219
108	C00476	PID_PAE63	65	Male	blaNDM-1	ST308	Clinical	Urine	2019	C	47	6803888	394525	634001	0.66118	8082538	1212380700	1187294429	1139913867	150	193.535	7911860	980677723	980669423	969192182	123.95	156.548
109	C00487	PID_PAE10	81	Male	blaNDM-1	ST308	Clinical	Tissue	2019	C	51	6884315	327025	450218	0.66051	9134672	1370200800	1339659023	1283489070	150	218.728	8914922	1096832077	1096822813	1083739539	123.033	175.09
110	C00488	PID_PAE63	65	Male	blaNDM-1	ST308	Clinical	Urine	2019	C	46	6810119	394525	551171	0.66121	8699726	1304958900	1272162097	1213953574	150	208.313	8438260	1022572502	1022563377	1009720963	121.183	163.235
111	C00496	PID_PAE17	88	Male	blaNDM-1	ST308	Clinical	Rectal Swab	2019	C	52	6826352	298840	634001	0.66103	6970832	1045624800	1019815177	973876423	150	166.915	6762964	822779461	822772380	812605043	121.66	131.342
112	C00499	PID_PAE63	65	Male	blaNDM-1	ST308	Clinical	Urine	2019	C	50	6768472	336957	634001	0.66141	8963004	1344450600	1311684772	1253191145	150	214.617	8701232	1061025263	1061016372	1048045869	121.94	169.374
113	C00507	PID_PAE14	89	Male	blaNDM-1	ST308	Clinical	Rectal Swab	2019	C	50	6793749	299125	450217	0.66122	8382798	1257419700	1227998081	1174924994	150	200.725	8149948	1000382883	1000374276	988507647	122.747	159.693
114	C00569	PID_PAE46	58	Male	blaNDM-1	ST308	Clinical	Sputum	2019	C	51	6826197	312593	433488	0.66103	10154278	1523141700	1487256518	1422646599	150	243.142	9875304	1209875843	1209865262	1195353541	122.515	193.135
115	C00584	PID_PAE63	65	Male	blaNDM-1	ST308	Clinical	Urine	2019	C	49	6801868	361670	634001	0.66118	6833060	1024959000	1001036044	958270624	150	163.616	6648966	815859356	815852234	805938688	122.705	130.237
116	C00625	PID_PAE60	81	Male	blaNDM-1	ST308	Clinical	Rectal Swab	2019	C	44	6832048	312593	450223	0.66105	8773086	1315962900	1280733389	1219704202	150	210.07	8477522	1020635046	1020626446	1007531973	120.393	162.926
117	C00651	PID_PAE3	65	Male	blaNDM-1	ST308	Clinical	Tracheal Aspirate	2019	C	74	6815158	275568	433488	0.66082	7000826	1050123900	1023769797	977064241	150	167.633	6787588	824072351	824065271	813839121	121.409	131.548
118	C00669	PID_PAE66	89	Male	blaNDM-1	ST308	Clinical	Urine	2019	C	64	6962187	299125	582117	0.66008	8496802	1274520300	1242547759	1186015269	150	203.454	8243024	999793998	999785391	987274312	121.29	159.599
119	C00696	PID_PAE96	80	Female	blaNDM-1	ST308	Clinical	Rectal Swab	2019	C	52	6823491	299126	630933	0.66102	8040884	1206132600	1178592709	1128361809	150	192.537	7827054	962201988	962193668	950769134	122.933	153.598
120	C00703	PID_PAE64	75	Male	blaNDM-1	ST308	Clinical	Rectal Swab	2019	C	51	6792640	327025	634001	0.66125	8391690	1258753500	1228385457	1174094005	150	200.937	8146444	995607600	995598859	983557606	122.214	158.931
121	C00707	PID_PAE66	89	Male	blaNDM-1	ST308	Clinical	Rectal Swab	2019	C	66	6961006	312590	582117	0.66007	7518206	1127730900	1100036633	1050829667	150	180.022	7294048	889248999	889241547	878412836	121.914	141.953
122	C00716	PID_PAE27	82	Male	blaNDM-1	ST308	Clinical	Urine	2019	C	45	6827166	312593	634000	0.66102	8427694	1264154100	1230291211	1171570603	150	201.8	8147706	979785579	979776986	967143271	120.253	156.405
123	C00718	PID_PAE41	76	Male	blaNDM-1	ST308	Clinical	Wound Swab	2019	C	61	6875996	312593	582117	0.66085	8932336	1339850400	1307784963	1250026973	150	213.883	8684806	1059449735	1059440794	1046398082	121.989	169.122
124	C00746	PID_PAE13	78	Male	blaNDM-1	ST308	Clinical	Rectal Swab	2019	C	44	6832066	327025	450217	0.66106	9029314	1354397100	1319706774	1258741994	150	216.205	8744964	1059219425	1059210550	1045963866	121.123	169.085
125	C00765	PID_PAE14	89	Male	blaNDM-1	ST308	Clinical	Urine	2019	C	54	6860952	299125	433488	0.66053	7203484	1080522600	1053034732	1004711531	150	172.486	6977644	846664900	846657746	836141884	121.34	135.155
126	C00787	PID_PAE67	83	Male	blaNDM-1	ST308	Clinical	Rectal Swab	2019	C	70	6946661	268756	632458	0.66004	7737844	1160676600	1130241320	1076984997	150	185.281	7489454	902442169	902434426	890828775	120.495	144.059
127	C00811	PID_PAE57	84	Female	blaNDM-1	ST308	Clinical	Rectal Swab	2019	C	44	6831152	327025	634001	0.66107	8473786	1271067900	1236902579	1177695101	150	202.903	8185278	984598491	984590244	971941025	120.289	157.174
128	C00814	PID_PAE67	83	Male	blaNDM-1	ST308	Clinical	Endotracheal Tube Aspirate	2019	C	64	6962087	252123	632872	0.66001	7419358	1112903700	1085972369	1037762864	150	177.655	7209672	878494801	878487338	867648677	121.849	140.236
129	C00818	PID_PAE14	89	Male	blaNDM-1	ST308	Clinical	Rectal Swab	2019	C	52	6831683	312593	450408	0.66101	7420240	1113036000	1084569123	1034576621	150	177.676	7182968	870904600	870897217	860060536	121.246	139.024
130	C00819	PID_PAE68	88	Male	blaNDM-1	ST308	Clinical	Wound Swab	2019	C	45	6869332	327025	634001	0.66101	9233102	1384965300	1348663135	1285558758	150	221.085	8928340	1079696344	1079687146	1066102014	120.929	172.354
131	C00851	PID_PAE74	48	Male	blaNDM-1	ST308	Clinical	Rectal Swab	2019	C	45	6829825	312593	634001	0.66108	9044580	1356687000	1322502244	1262092512	150	216.571	8767030	1064015745	1064006588	1050759178	121.366	169.851
132	C00881	PID_PAE22	69	Female	blaNDM-1	ST308	Clinical	Rectal Swab	2019	C	49	6804183	341879	634001	0.66116	9105188	1365778200	1333563550	1275302893	150	218.022	8852622	1082912076	1082902815	1069758170	122.327	172.868
133	C00916	PID_PAE39	94	Male	blaNDM-1	ST308	Clinical	Rectal Swab	2019	C	47	6796150	299129	634001	0.66126	7171674	1075751100	1047568588	998331792	150	171.724	6935690	837599975	837592805	827016150	120.767	133.708
134	C00950	PID_PAE44	79	Female	blaNDM-1	ST308	Clinical	Rectal Swab	2019	C	53	6878357	312593	450217	0.66056	7547736	1132160400	1100156562	1045799430	150	180.729	7270618	869663141	869655757	858310327	119.613	138.826
135	C00954	PID_PAE42	89	Male	blaNDM-1	ST308	Clinical	Rectal Swab	2019	C	45	6870561	294446	634001	0.66046	8171696	1225754400	1196576777	1144193202	150	195.67	7943584	971561449	971553180	959780863	122.308	155.092
136	C01020	PID_PAE86	84	Male	blaNDM-1	ST1654	Clinical	Rectal Swab	2019	C	266	7221473	84949	408492	0.65671	6836484	1025472600	1001430291	958005288	150	163.698	6647766	814963479	814956415	805234042	122.592	130.094
137	C01074	PID_PAE69	80	Male	blaNDM-1	ST308	Clinical	Urine	2019	C	51	7014184	299067	433488	0.65881	8872324	1330848600	1295298352	1233684261	150	212.446	8575224	1032734728	1032725932	1019551165	120.432	164.858
138	C01076	PID_PAE69	80	Male	blaNDM-1	ST308	Clinical	Urine	2019	C	53	7009479	299067	450217	0.65877	9730398	1459559700	1424784975	1362199541	150	232.993	9459772	1155486760	1155477007	1141380771	122.147	184.453
139	C01094	PID_PAE9	82	Male	blaNDM-1	ST308	Clinical	Urine	2019	C	59	6784357	261444	433488	0.65948	7304630	1095694500	1070183009	1024039550	150	174.908	7108030	871380852	871373007	860914701	122.591	139.1
140	C01107	PID_PAE91	85	Male	blaNDM-1	ST308	Clinical	Rectal Swab	2019	C	45	6872249	336099	634001	0.66045	7058436	1058765400	1031147081	982214562	150	169.013	6834486	822733941	822726986	812021925	120.38	131.335
141	C01121	PID_PAE70	71	Male	blaNDM-1	ST308	Clinical	Urine	2019	C	66	6899943	273016	582117	0.66039	7308518	1096277700	1069793109	1022313236	150	175.001	7102382	865979820	865972432	855382716	121.928	138.238
142	C01148	PID_PAE70	71	Male	blaNDM-1	ST308	Clinical	Rectal Swab	2019	C	66	6942974	327025	614068	0.65994	8547800	1282170000	1254031024	1202342913	150	204.675	8341442	1029719443	1029710771	1017570264	123.446	164.376
143	C01157	PID_PAE26	68	Male	blaNDM-1	ST308	Clinical	Stool	2019	C	53	6867692	278074	433488	0.66049	5852880	877932000	859831605	826153207	150	140.146	5720462	713059955	713053778	704939497	124.651	113.827
144	C01187	PID_PAE70	71	Male	blaNDM-1	ST308	Clinical	Rectal Swab	2019	C	59	6903904	312593	582117	0.6604	8693354	1304003100	1269781920	1210603826	150	208.161	8406760	1017838665	1017830127	1005172385	121.074	162.48
145	C01196	PID_PAE10	81	Male	blaNDM-1	ST308	Clinical	Rectal Swab	2019	C	54	6877403	299106	633987	0.66047	8123610	1218541500	1191615047	1142154613	150	194.518	7921156	978233144	978224956	966815461	123.496	156.157
146	C01201	PID_PAE37	70	Male	blaNDM-1	ST308	Clinical	Rectal Swab	2019	C	45	6827966	336099	634001	0.66103	8825358	1323803700	1289498380	1229240099	150	211.322	8543066	1031938921	1031930172	1018869669	120.793	164.731
147	C01206	PID_PAE28	82	Female	blaNDM-1	ST308	Clinical	Blood	2019	C	64	6877873	312593	582117	0.66087	8296104	1244415600	1213427445	1158395141	150	198.649	8044642	977551918	977543536	965371439	121.516	156.049
148	C01237	PID_PAE71	67	Male	blaNDM-1	ST308	Clinical	Rectal Swab	2019	C	44	6832655	327025	634001	0.66105	6393522	959028300	931422196	885392468	150	153.092	6182336	737146756	737139622	727713838	119.234	117.672
149	C01238	PID_PAE67	83	Male	blaNDM-1	ST308	Clinical	Rectal Swab	2019	C	54	6967051	309293	632458	0.66002	6556216	983432400	953709341	904718986	150	156.987	6318638	746838755	746831234	736967959	118.196	119.219
150	C01243	PID_PAE46	58	Male	blaNDM-1	ST308	Clinical	Sputum	2019	C	53	6822293	312593	450217	0.66099	9393544	1409031600	1371155694	1306671444	150	224.927	9115928	1097521242	1097510698	1083934378	120.396	175.2
151	C01244	PID_PAE67	83	Male	blaNDM-1	ST308	Clinical	Sputum	2019	C	57	6968542	308541	632872	0.66004	10265020	1539753000	1498635488	1428024592	150	245.794	9982382	1198390737	1198378821	1183280312	120.051	191.302
152	C01245	PID_PAE33	71	Male	blaNDM-1	ST308	Clinical	Urine	2019	C	62	6949520	312593	582117	0.65996	6675974	1001396100	969723983	918574535	150	159.855	6410932	755361167	755353797	745361658	117.824	120.58
153	C01248	PID_PAE63	65	Male	blaNDM-1	ST308	Clinical	Urine Cystoscopy	2019	C	44	6768300	361670	634001	0.66139	7406622	1110993300	1080543883	1029091394	150	177.35	7185006	862699773	862691256	851933980	120.069	137.715
154	C01267	PID_PAE93	62	Female	blaNDM-1	ST308	Clinical	Rectal Swab	2019	C	50	6824619	278074	631921	0.66114	10655864	1598379600	1556196892	1483179440	150	255.153	10328130	1245078231	1245066644	1229473895	120.552	198.754
155	C01295	PID_PAE16	84	Male	blaNDM-1	ST308	Clinical	Rectal Swab	2019	C	51	6835845	337319	665952	0.66105	6349164	952374600	925279145	879921692	150	152.03	6142862	733757260	733750085	724433668	119.449	117.131
156	C01305	PID_PAE47	57	Female	blaNDM-1	ST308	Clinical	Ear Swab	2019	C	59	6843153	312592	582076	0.66101	10467840	1570176000	1529250900	1458188319	150	250.651	10155792	1225444171	1225432677	1210082813	120.665	195.62
157	C01336	PID_PAE72	82	Male	blaNDM-1	ST308	Clinical	Urine	2019	C	60	6793315	327025	433581	0.66122	7732942	1159941300	1130445134	1079324254	150	185.164	7528392	912276236	912267253	901263258	121.178	145.629
158	C01337	PID_PAE71	67	Male	blaNDM-1	ST308	Clinical	Urine	2019	C	45	6827317	336099	634001	0.66102	7067040	1060056000	1030640938	980895524	150	169.219	6846812	820488410	820480274	810190868	119.835	130.976
159	C01338	PID_PAE53	78	Female	blaNDM-1	ST308	Clinical	Vir Spine Biopsy Tissue T12/L1	2019	C	51	6835267	323344	450217	0.6607	12520238	1878035700	1834355261	1755631735	150	299.795	12211948	1495891741	1495878140	1478089993	122.494	238.792
160	C01339	PID_PAE16	84	Male	blaNDM-1	ST308	Clinical	Wound Swab	2019	C	51	6838830	337397	634001	0.6611	7548032	1132204800	1095960208	1037406430	150	180.736	7240926	849764276	849755697	838241480	117.356	135.65
161	C01340	PID_PAE2	77	Male	blaNDM-1	ST308	Clinical	Urine	2019	C	73	6921464	269112	433467	0.66028	7070424	1060563600	1029943054	978839337	150	169.3	6833034	813697155	813689092	803209767	119.083	129.892
162	C01390	PID_PAE40	71	Male	blaNDM-1	ST308	Clinical	Rectal Swab	2020	C	51	6825192	299125	450217	0.66101	9492608	1423891200	1389471760	1328897102	150	227.299	9266478	1130063693	1130052639	1116640165	121.952	180.394
163	C01391	PID_PAE23	88	Female	blaNDM-1	ST308	Clinical	Rectal Swab	2020	C	55	6835865	278074	634001	0.66072	7503044	1125456600	1094146550	1041128566	150	179.659	7275622	869158773	869150273	858047418	119.462	138.746
164	C01395	PID_PAE92	63	Male	blaNDM-1	ST308	Clinical	Stool	2020	C	48	6876291	312593	450217	0.66054	12086976	1813046400	1767811927	1688504693	150	289.42	11755626	1428123577	1428110546	1410626060	121.484	227.974
165	C01399	PID_PAE92	63	Male	blaNDM-1	ST308	Clinical	Rectal Swab	2020	C	49	6875652	299125	433488	0.66054	6541204	981180600	953883245	907697029	150	156.628	6336862	757950226	757942791	748292932	119.61	120.993
166	C01412	PID_PAE67	84	Male	blaNDM-1	ST308	Clinical	Endotracheal Tube Aspirate	2020	C	57	6967907	312593	632872	0.66003	8685386	1302807900	1269390582	1211589341	150	207.97	8457818	1022974092	1022964054	1010445174	120.95	163.3
167	C01429	PID_PAE4	65	Male	blaNDM-1	ST308	Clinical	Urine From Left Percutaneous Nephrostomy	2020	C	55	6830728	269824	634001	0.66106	7957460	1193619000	1161909168	1107602773	150	190.54	7729688	931672084	931662892	920210704	120.532	148.725
168	C01446	PID_PAE64	75	Male	blaNDM-1	ST308	Clinical	Rectal Swab	2020	C	55	6786538	275568	634001	0.66124	7490924	1123638600	1093384826	1041867175	150	179.369	7261862	875108570	875100058	864312966	120.507	139.695
169	C01447	PID_PAE75	70	Male	blaNDM-1	ST308	Clinical	Urine	2020	C	47	7015715	394530	719244	0.65957	7675372	1151305800	1120448321	1067957277	150	183.785	7450608	897587742	897578892	886544233	120.472	143.284
170	C01448	PID_PAE36	76	Female	blaNDM-1	ST308	Clinical	Urine	2020	C	52	6801219	278073	903837	0.66127	6985356	1047803400	1020003100	972481369	150	167.263	6788636	818712756	818704560	808690638	120.6	130.693
171	C01494	PID_PAE6	68	Female	blaNDM-1	ST308	Clinical	Rectal Swab	2020	C	46	6827500	336099	630933	0.661	6716936	1007540400	981059815	935581295	150	160.836	6529750	787401474	787393597	777689086	120.587	125.695
172	C01495	PID_PAE54	103	Male	blaNDM-1	ST308	Clinical	Rectal Swab	2020	C	50	6791095	327025	634001	0.66125	7182122	1077318300	1049001621	1000132117	150	171.975	6988630	841103852	841095495	830595970	120.353	134.267
173	C01505	PID_PAE62	86	Female	blaNDM-1	ST308	Clinical	Urine, Percutaneous Nephrostomy	2020	C	52	6879520	312593	634001	0.66054	6897180	1034577000	1004136062	953745365	150	165.152	6661438	790909097	790901153	780616357	118.729	126.254
174	C01528	PID_PAE94	62	Male	blaNDM-1	ST308	Clinical	Rectal Swab	2020	C	63	6848690	327025	450217	0.66097	6443766	966564900	941118354	897303732	150	154.295	6266416	754673401	754665979	745259460	120.431	120.47
175	C01571	PID_PAE76	90	Female	blaNDM-1	ST308	Clinical	Rectal Swab	2020	C	50	6826928	327025	450217	0.66102	8472360	1270854000	1237375755	1179838433	150	202.869	8239980	993015820	993006182	980732196	120.512	158.517
176	C01572	PID_PAE62	86	Female	blaNDM-1	ST308	Clinical	Rectal Swab	2020	C	54	6877898	312593	450217	0.66053	7423786	1113567900	1081419300	1027702285	150	177.761	7184818	854447713	854439181	843375140	118.924	136.397
177	C01578	PID_PAE73	76	Male	blaNDM-1	ST308	Clinical	Urine	2020	C	45	6876059	336957	634001	0.66081	11421868	1713280200	1668913418	1591948483	150	273.495	11080248	1340908091	1340895625	1324387112	121.018	214.052
178	C01591	PID_PAE31	73	Female	blaNDM-1	ST308	Clinical	Rectal Swab	2020	C	51	6863989	299125	433488	0.66105	8271250	1240687500	1206612532	1149005810	150	198.054	8021964	962444093	962434418	950385984	119.976	153.637
179	C01603	PID_PAE52	78	Female	blaNDM-1	ST308	Clinical	Urine	2020	C	58	6816934	231839	450217	0.661	7268890	1090333500	1063001534	1015297535	150	174.052	7084038	859774142	859765855	849441238	121.368	137.248
180	C01623	PID_PAE47	57	Female	blaNDM-1	ST308	Clinical	Right Eye Swab	2020	C	63	6900181	312592	582076	0.66027	6734848	1010227200	981792750	933963219	150	161.265	6522300	778840639	778833038	768839109	119.412	124.328
181	C01657	PID_PAE80	95	Female	blaNDM-1	ST308	Clinical	Rectal Swab	2020	C	55	6827424	268720	450217	0.66103	6406512	960976800	933256868	886963477	150	153.403	6192514	737595887	737588577	728087361	119.111	117.744
182	C01681	PID_PAE35	68	Female	blaNDM-1	ST308	Clinical	Sputum	2020	C	44	6826691	327025	633970	0.66109	12042090	1806313500	1754912246	1668130852	150	288.346	11626336	1386819409	1386806552	1368759313	119.283	221.381
183	C01683	PID_PAE73	76	Male	blaNDM-1	ST308	Clinical	Endotracheal Tube Aspirate	2020	C	49	6876778	312593	450217	0.6608	7451548	1117732200	1085719863	1032390090	150	178.426	7209582	859841497	859832827	848867032	119.264	137.258
184	C01695	PID_PAE24	74	Male	blaNDM-1	ST308	Clinical	Rectal Swab	2020	C	53	6834401	337397	633992	0.66072	11391806	1708770900	1662722986	1583740586	150	272.775	11029248	1326708411	1326696324	1309935778	120.29	211.785
185	C01716	PID_PAE76	90	Female	blaNDM-1	ST308	Clinical	Urine	2020	C	53	6816801	269118	433488	0.66101	6971158	1045673700	1017458152	969348626	150	166.923	6766830	813238737	813230781	803066720	120.18	129.819
186	C01727	PID_PAE47	57	Female	blaNDM-1	ST308	Clinical	Rectal Swab	2020	C	58	6851588	312592	433488	0.66084	6491286	973692900	945371262	898159790	150	155.433	6273710	746214502	746207096	736564620	118.943	119.12
187	C01747	PID_PAE79	86	Female	blaNDM-1	ST308	Clinical	Rectal Swab	2020	C	52	6822577	269118	630933	0.661	6680374	1002056100	974419909	927638558	150	159.96	6476986	775691609	775683980	765903569	119.761	123.825
188	C01756	PID_PAE94	62	Male	blaNDM-1	ST308	Clinical	Rectal Swab	2020	C	54	6797900	312593	582117	0.66125	7156582	1073487300	1040684049	986859712	150	171.363	6888868	814884578	814876404	804194628	118.29	130.082
189	C01758	PID_PAE88	82	Male	blaNDM-1	ST308	Clinical	Rectal Swab	2020	C	49	6825320	312593	450217	0.66101	7685046	1152756900	1121604586	1068314870	150	184.017	7463534	895282425	895273530	883993717	119.954	142.916
190	C01776	PID_PAE47	57	Female	blaNDM-1	ST308	Clinical	Tracheal Aspirate	2020	C	49	6822818	327001	633960	0.661	7258930	1088839500	1058504254	1007403440	150	173.814	7030790	842349173	842340900	831773715	119.809	134.466
191	C01809	PID_PAE89	84	Female	blaNDM-1	ST308	Clinical	Rectal Swab	2020	C	54	6867634	277825	433473	0.66113	8594674	1289201100	1252017070	1189748548	150	205.798	8308004	989410787	989401262	976695012	119.091	157.942
192	C01812	PID_PAE50	82	Male	blaNDM-1	ST308	Clinical	Urine	2020	C	51	6916913	299109	634001	0.6602	6450986	967647900	938419103	890475497	150	154.468	6219020	736660128	736652858	727010426	118.453	117.595
193	C01813	PID_PAE21	72	Male	blaNDM-1	ST308	Clinical	Rectal Swab	2020	C	48	6822250	327025	634002	0.66103	9694992	1454248800	1412866401	1343389839	150	232.145	9381536	1119196682	1119185655	1104897229	119.298	178.66
194	C01835	PID_PAE32	79	Male	blaNDM-1	ST308	Clinical	Blood	2020	C	44	6801405	361670	634000	0.66121	6335866	950379900	925669809	883084829	150	151.711	6163376	744339855	744332592	735253749	120.768	118.821
195	C01843	PID_PAE2	78	Male	blaNDM-1	ST308	Clinical	Rectal Swab	2020	C	71	6922076	262595	582117	0.66029	7838378	1175756700	1143338555	1088487621	150	187.689	7599444	910445551	910436558	898928009	119.804	145.336
196	C01844	PID_PAE32	79	Male	blaNDM-1	ST308	Clinical	Rectal Swab	2020	C	58	6870995	276969	416647	0.66056	11584000	1737600000	1689209715	1607174010	150	277.377	11195448	1341460499	1341448110	1324307853	119.822	214.14
197	C01845	PID_PAE95	58	Female	blaNDM-1	ST308	Clinical	Rectal Swab	2020	C	41	6827008	361670	708070	0.66103	11962356	1794353400	1742863101	1656384590	150	286.436	11542980	1377004108	1376991416	1359122500	119.294	219.814
198	C01863	PID_PAE79	86	Female	blaNDM-1	ST308	Clinical	Rectal Swab	2020	C	55	6822268	277825	450217	0.66099	8203048	1230457200	1196823100	1139534048	150	196.42	7958388	954056386	954046920	942050598	119.881	152.298
199	C01871	PID_PAE78	65	Male	blaNDM-1	ST308	Clinical	Tissue From Left Foot Wound	2020	C	53	6862554	252123	450217	0.66105	7100070	1065010500	1038173887	991442198	150	170.01	6919668	839229479	839221263	829084198	121.282	133.968
200	C01872	PID_PAE78	65	Male	blaNDM-1	ST308	Clinical	Left Ankle Bone	2020	C	48	6867602	337319	634001	0.66106	11000654	1650098100	1604463275	1526622555	150	263.409	10638782	1274038089	1274026266	1257696167	119.754	203.377
201	C01873	PID_PAE7	66	Male	blaNDM-1	ST308	Clinical	Left Foot Bone Wound	2020	C	43	6920117	312593	634001	0.66028	7351144	1102671600	1070655349	1017566800	150	176.022	7102406	846769202	846760889	835983778	119.223	135.172
202	C01877	PID_PAE79	86	Female	blaNDM-1	ST308	Clinical	Urine	2020	C	50	6825497	312593	450217	0.661	12003540	1800531000	1751161897	1666841862	150	287.423	11601590	1392560974	1392547845	1374839524	120.032	222.297
203	C01883	PID_PAE33	71	Male	blaNDM-1	ST308	Clinical	Rectal Swab	2020	C	72	6938430	299125	582117	0.65992	7761028	1164154200	1133865101	1081808096	150	185.836	7549270	912403144	912394039	901306925	120.86	145.649
204	C01888	PID_PAE52	78	Female	blaNDM-1	ST308	Clinical	Urine Catherized	2020	C	166	6981927	312593	633992	0.655	6651414	997712100	966703896	916217340	150	159.267	6398244	754482995	754475487	744436284	117.92	120.44
205	C01889	PID_PAE33	71	Male	blaNDM-1	ST308	Clinical	Urine	2020	C	68	6945703	299125	450217	0.65997	6653440	998016000	970801494	924770036	150	159.315	6456522	775621592	775613939	765974759	120.13	123.814
206	C01890	PID_PAE101	63	Male	blaNDM-1	ST308	Clinical	Urine	2020	C	46	6874598	312593	634001	0.66105	7530558	1129583700	1095447837	1039242552	150	180.318	7257636	858403200	858394805	847058609	118.276	137.029
207	C01907	PID_PAE14	90	Male	blaNDM-1	ST308	Clinical	Rectal Swab	2020	C	53	6836853	261444	634001	0.66104	8369570	1255435500	1218839593	1157928214	150	200.408	8085240	962149515	962139774	949767813	119.001	153.59
208	C01914	PID_PAE2	78	Male	blaNDM-1	ST308	Clinical	Urine	2020	C	70	6927648	311593	433801	0.66033	7315546	1097331900	1064365660	1010311024	150	175.169	7050658	837183383	837175171	826375772	118.738	133.641
209	C01921	PID_PAE79	86	Female	blaNDM-1	ST308	Clinical	Rectal Swab	2020	C	48	6825500	312593	630933	0.66099	6435876	965381400	937128443	890338968	150	154.106	6217592	739365601	739358261	729762680	118.915	118.026
210	C01922	PID_PAE77	78	Male	blaNDM-1	ST308	Clinical	Tissue From Left Foot	2020	C	45	6875427	336099	634001	0.66056	11776248	1766437200	1717648538	1634675108	150	281.98	11389524	1365105767	1365092987	1347636887	119.856	217.915
211	C01958	PID_PAE14	90	Male	blaNDM-1	ST308	Clinical	Rectal Swab	2020	C	48	6804591	312593	459427	0.66119	11215100	1682265000	1639726272	1565264987	150	268.544	10896950	1322189293	1322177097	1306042680	121.336	211.064
212	C01965	PID_PAE35	68	Female	blaNDM-1	ST308	Clinical	Sputum	2020	C	51	6816976	299125	433488	0.66105	7251542	1087731300	1055978294	1003369250	150	173.637	7007300	834116917	834108703	823365452	119.035	133.152
213	C01978	PID_PAE20	74	Male	blaNDM-1	ST308	Clinical	Rectal Swab	2020	C	50	6879039	312593	634001	0.66049	11784722	1767708300	1721717319	1642181028	150	282.183	11438322	1382271328	1382258664	1365075245	120.846	220.655
214	C01992	PID_PAE98	77	Female	blaNDM-1	ST308	Clinical	Rectal Swab	2020	C	943	6876544	12288	105990	0.65818	12096694	1814504100	1768425705	1687892558	150	289.653	11750568	1425496261	1425482956	1408073914	121.313	227.555
215	C01996	PID_PAE7	66	Male	blaNDM-1	ST308	Clinical	Right Foot Tissue	2020	C	46	6909058	312593	634001	0.66046	7588130	1138219500	1104010072	1047631106	150	181.696	7315222	866320136	866311402	854916237	118.427	138.293
216	C02021	PID_PAE3	65	Male	blaNDM-1	ST308	Clinical	Urine	2020	C	50	6828878	268756	450217	0.66108	7393708	1109056200	1077967179	1025476202	150	177.041	7164450	855735951	855727658	844811411	119.442	136.603
217	C02071	PID_PAE46	59	Male	blaNDM-1	ST308	Clinical	Rectal Swab	2020	C	53	6823711	268763	450217	0.661	7490866	1123629900	1097907961	1051908559	150	179.367	7330188	900004581	899995748	889587553	122.781	143.67
218	C02091	PID_PAE82	92	Male	blaNDM-1	ST308	Clinical	Urine	2020	C	44	6811141	337397	459427	0.66123	12336358	1850453700	1796432708	1706182296	150	295.392	11881612	1414820226	1414807218	1396375997	119.076	225.851
219	C02092	PID_PAE102	81	Male	blaNDM-1	ST308	Clinical	Urine	2020	C	43	6903138	432764	708088	0.6607	6984964	1047744600	1016151646	964084136	150	167.254	6738084	796699099	796691066	786180435	118.238	127.179
220	C02099	PID_PAE49	55	Male	blaNDM-1	ST308	Clinical	Rectal Swab	NA	C	45	6877112	323344	450408	0.66053	7873804	1181070600	1145130935	1086189155	150	188.537	7583064	897202719	897193584	885402285	118.317	143.222
221	C02120	PID_PAE81	45	Male	blaNDM-1	ST308	Clinical	Blood	2020	C	50	6790216	336699	634001	0.66126	6885374	1032806100	1004074206	955711980	150	164.869	6672188	798951651	798943822	788865614	119.744	127.538
222	C02123	PID_PAE81	45	Male	blaNDM-1	ST308	Clinical	Rectal Swab	NA	C	48	6794714	327025	450217	0.66126	7895068	1184260200	1151234084	1095335452	150	189.046	7655044	913743643	913734583	901962809	119.365	145.863
223	C02164	PID_PAE62	86	Female	blaNDM-1	ST308	Clinical	Urine	2020	C	47	6827328	336789	634001	0.6608	8659444	1298916600	1262349230	1200677918	150	207.349	8385174	1001442721	1001432807	988680435	119.43	159.862
224	C02170	PID_PAE83	93	Male	blaNDM-1	ST308	Clinical	Right Knee	2020	C	46	6771542	361670	634001	0.66145	7972024	1195803600	1158412309	1097644144	150	190.889	7660164	903265372	903256271	891259638	117.917	144.19
225	C02191	PID_PAE81	45	Male	blaNDM-1	ST308	Clinical	Blood	2020	C	47	6797553	327024	450217	0.66128	11988828	1798324200	1750123931	1667290378	150	287.07	11613294	1397716995	1397704228	1380099126	120.355	223.121
226	C02223	PID_PAE84	35	Female	blaNDM-1	ST308	Clinical	Blood	2020	C	46	6828539	312593	450217	0.66102	7126692	1069003800	1038949975	988479135	150	170.647	6900978	825887345	825879223	815471118	119.677	131.838
227	C02224	PID_PAE33	71	Male	blaNDM-1	ST308	Clinical	Rectal Swab	2020	C	67	6948053	299125	450217	0.65996	7981388	1197208200	1160367700	1100334480	150	191.113	7682154	908029678	908020692	896061472	118.2	144.951
228	C02244	PID_PAE100	50	Male	blaNDM-1	Unknown_ST	Clinical	Rectal Swab	2020	C	1972	6329743	3963	110102	0.65477	6944962	1041744300	1015360600	969602538	150	166.296	6767672	820093646	820085483	810151035	121.178	130.913
229	C02247	PID_PAE59	62	Male	blaNDM-1	ST308	Clinical	Rectal Swab	2020	C	52	6839679	299125	416647	0.66096	12007392	1801108800	1752066762	1667807217	150	287.515	11626652	1393848718	1393835997	1375900918	119.884	222.503
230	C02252	PID_PAE8	67	Male	blaNDM-1	ST308	Clinical	Rectal Swab	2020	C	54	6894582	312593	634000	0.66077	12495240	1874286000	1826864488	1743600994	150	299.196	12142818	1471751290	1471737776	1453609184	121.203	234.939
231	C02263	PID_PAE58	74	Male	blaNDM-1	ST308	Clinical	Urine	2020	C	53	6848539	327025	450217	0.66071	6572172	985825800	954370775	903626165	150	157.369	6310252	741445463	741438104	731480684	117.499	118.359
232	C02288	PID_PAE59	62	Male	blaNDM-1	ST308	Clinical	Urine	2020	C	57	6833762	254975	433474	0.66094	7492150	1123822500	1092224386	1039005627	150	179.398	7261350	866584689	866576337	855477058	119.342	138.335
233	C02318	PID_PAE100	50	Male	blaNDM-1	ST308	Clinical	Fluid Prostate Abscess	2020	C	48	6784505	299125	470066	0.6614	7764684	1164702600	1129955733	1072624323	150	185.924	7492114	888213916	888205018	876625538	118.553	141.787
234	C02322	PID_PAE101	90	Male	blaNDM-1	ST308	Clinical	Rectal Swab	2020	C	48	6797032	336957	634001	0.66115	12048276	1807241400	1761375480	1680840635	150	288.494	11711738	1416998612	1416985426	1399391192	120.99	226.198
235	C02329	PID_PAE5	65	Male	blaNDM-1	ST308	Clinical	Rectal Swab	2020	C	51	6878837	275568	634002	0.66052	7150158	1072523700	1045644709	998708380	150	171.209	6968274	845284595	845276282	835068504	121.305	134.935
236	C02340	PID_PAE1	63	Male	blaNDM-1	ST308	Clinical	Urine	2020	C	62	6796058	252123	450216	0.66147	7568102	1135215300	1106360723	1056335010	150	181.217	7370422	892963317	892954458	882157780	121.155	142.546
237	C02345	PID_PAE99	82	Male	blaNDM-1	ST308	Clinical	Urine	2020	C	49	6824254	327025	450206	0.66123	7842842	1176426300	1144529808	1090450048	150	187.795	7615028	914709121	914699978	903238970	120.119	146.017
238	C02349	PID_PAE25	71	Male	blaNDM-1	ST308	Clinical	Rectal Swab	2020	C	47	6885971	341879	634000	0.66047	6865310	1029796500	1000071553	950526365	150	164.389	6635626	790998029	790990115	780883227	119.205	126.269
239	C02357	PID_PAE103	90	Female	blaNDM-1	ST308	Clinical	Urine	2020	C	50	6800520	327025	634001	0.66114	8571088	1285663200	1253208147	1196602300	150	205.233	8352976	1010475472	1010465326	998046538	120.972	161.304
240	C02358	PID_PAE104	72	Male	blaNDM-1	ST308	Clinical	Wound Swab	2020	C	51	6901223	312593	634001	0.66078	8791200	1318680000	1285693675	1228160452	150	210.504	8570572	1040449278	1040439153	1027920764	121.398	166.089
241	C02360	PID_PAE1	63	Male	blaNDM-1	ST308	Clinical	Rectal Swab	NA	C	54	6800688	284037	450408	0.66144	7253862	1088079300	1059297657	1009879962	150	173.692	7049056	849062541	849054207	838543794	120.451	135.538
242	C02361	PID_PAE19	76	Female	blaNDM-1	ST308	Clinical	Rectal Swab	2020	C	1000	9365900	268320	665495	0.58482	6939698	1040954700	1010881365	960814407	150	166.17	6703802	799729215	799721333	789516148	119.295	127.662
243	C02364	PID_PAE102	76	Male	blaNDM-1	ST308	Clinical	Wound Swab From Right Leg	2020	C	46	6866348	361670	665797	0.66091	7645786	1146867900	1116854701	1065169926	150	183.077	7433876	896936538	896927746	885864873	120.655	143.18
244	C02374	PID_PAE61	75	Female	blaNDM-1	ST308	Clinical	Rectal Swab	2020	C	54	6900116	266923	513580	0.66078	7414770	1112215500	1083076828	1033027160	150	177.545	7211700	870255281	870246616	859568473	120.673	138.921
245	C02382	PID_PAE105	74	Male	blaNDM-1	ST308	Clinical	Rectal Swab	2020	C	47	6791204	275568	634001	0.66123	7659924	1148988600	1116818539	1062572761	150	183.415	7422738	886773759	886764829	875444876	119.467	141.558
246	C02385	PID_PAE61	75	Female	blaNDM-1	ST308	Clinical	Wound Swab	2020	C	49	6900278	269112	634001	0.66077	8399176	1259876400	1223925769	1163858817	150	201.117	8118176	969961881	969952331	957618668	119.48	154.837
247	C02397	PID_PAE48	57	Male	blaNDM-1	ST308	Clinical	Tissue	2020	C	56	6872268	299125	450217	0.66052	7973168	1195975200	1162679900	1106692094	150	190.916	7718996	926148744	926139601	914632579	119.983	147.843
248	C02429	PID_PAE26	68	Male	blaNDM-1	ST308	Clinical	Stool	2020	C	54	6869025	278074	433488	0.66049	7249960	1087494000	1062091341	1016986069	150	173.599	7086066	869296151	869287593	859342255	122.677	138.768
249	C02430	PID_PAE29	81	Male	blaNDM-1	ST308	Clinical	Urine	2019	C	59	6822336	248863	417850	0.66102	6557916	983687400	961218910	921088535	150	157.028	6417632	789144918	789137315	780181297	122.965	125.973
250	C02431	PID_PAE4	64	Male	blaNDM-1	ST308	Clinical	Urine	2019	C	70	6847940	275568	582117	0.66098	7328796	1099319400	1070503353	1020925618	150	175.487	7121808	860114049	860105578	849574296	120.772	137.302
251	C02432	PID_PAE73	76	Male	blaNDM-1	ST308	Clinical	Urine	2019	C	49	6874693	312593	634001	0.66079	7314364	1097154600	1070762880	1024325836	150	175.141	7144094	871760829	871752262	861507669	122.025	139.161
252	C02433	PID_PAE103	81	Male	blaNDM-1	ST308	Clinical	Urine	NA	C	70	6806618	280364	582117	0.66086	8870116	1330517400	1294523127	1233340666	150	212.393	8612168	1035001427	1034991181	1022131384	120.179	165.219
253	C02434	PID_PAE14	90	Male	blaNDM-1	ST308	Clinical	Urine	2020	C	49	6805294	312593	459427	0.66119	8195840	1229376000	1190549105	1127445449	150	196.248	7876338	925800406	925791322	913344536	117.542	147.787
254	C02481	PID_PAE73	77	Male	blaNDM-1	ST308	Clinical	Blood	NA	C	49	6873872	299125	450408	0.66079	7090154	1063523100	1035384303	987414223	150	169.772	6882324	832143199	832135207	822102954	120.91	132.837
255	C1000	NA	NA	NA	blaNDM-1	ST308	Environmental	Sink In Bathroom (P-Trap Water)	2019	C	50	6879830	273016	450408	0.66054	11998202	1799730300	1754922409	1684114359	150	287.295	11827924	1333661518	1333661518	1306784042	112.755	212.895
256	C1042	NA	NA	NA	blaNDM-1	ST308	Environmental	Sink In Bathroom (Steel Trap Up And Below)	2019	C	51	6879146	273016	450408	0.66054	12310608	1846591200	1802323390	1731801222	150	294.775	12146092	1381858781	1381858781	1354671236	113.77	220.589
257	C1044	NA	NA	NA	blaNDM-1	ST308	Environmental	Sink In Bathroom (Steel Trap Up And Below)	2019	C	51	6881454	327025	450217	0.66055	10546040	1581906000	1544678758	1487779075	150	252.523	10356644	1233103272	1233103272	1212201465	119.064	196.843
258	C1094	NA	NA	NA	blaNDM-1	ST308	Environmental	Shower Drain Trap	2019	C	48	6828511	337397	781551	0.66102	13483884	2022582600	1971269556	1890913973	150	322.869	13294920	1487819975	1487819975	1457717153	111.909	237.504
259	C1199	NA	NA	NA	blaNDM-1	ST308	Environmental	Shower Drain Trap	2019	C	46	6872752	312593	634000	0.66051	13475254	2021288100	1972048723	1895005421	150	322.662	13300348	1509222772	1509222772	1479969527	113.472	240.92
260	C498	NA	NA	NA	blaNDM-1	ST308	Environmental	Shower Drain Trap	2019	C	47	6891753	337397	634001	0.66039	11519344	1727901600	1676206926	1589772209	150	275.829	11219070	1176768317	1176768317	1146364620	104.89	187.85
261	C503	NA	NA	NA	blaNDM-1	ST308	Environmental	Shower Drain Trap	2019	C	52	6872847	278074	634001	0.6606	12380796	1857119400	1811792192	1742240258	150	296.456	12212510	1399027714	1399027714	1372756149	114.557	223.33
262	C509	NA	NA	NA	blaNDM-1	ST308	Environmental	Sink In Bathroom (Steel Trap Up And Below)	2019	C	50	6872031	327025	433488	0.66057	11806526	1770978900	1727090711	1659285676	150	282.705	11642850	1318849776	1318849776	1293234382	113.276	210.531
263	C529	NA	NA	NA	blaNDM-1	ST308	Environmental	Shower Drain Trap	2019	C	54	6890177	312593	419008	0.66037	11054046	1658106900	1616109530	1550516397	150	264.687	10898062	1223426719	1223426719	1198799908	112.261	195.298
264	C545	NA	NA	NA	blaNDM-1	ST308	Environmental	Shower Drain Trap	2019	C	50	6827728	312595	450408	0.66103	12322020	1848303000	1802025195	1729333758	150	295.048	12149640	1365498308	1365498308	1338045896	112.39	217.977
265	C581	NA	NA	NA	blaNDM-1	ST308	Environmental	Sink In Bathroom (P-Trap Water)	2019	C	67	6876742	268948	549098	0.66087	10369502	1555425300	1518476125	1459802975	150	248.296	10236834	1165877963	1165877963	1143243074	113.89	186.112
266	C592	NA	NA	NA	blaNDM-1	ST308	Environmental	Shower Drain Trap	2019	C	52	6869745	282091	432943	0.66053	10788154	1618223100	1578839040	1516955217	150	258.32	10641086	1208577765	1208577765	1184966971	113.577	192.928
267	C616	NA	NA	NA	blaNDM-1	ST308	Environmental	Shower Drain Trap	2019	C	65	6881114	312593	634001	0.66037	11272786	1690917900	1649533519	1583555950	150	269.925	11116686	1256700753	1256700753	1231457404	113.046	200.61
268	C636	NA	NA	NA	blaNDM-1	ST308	Environmental	Sink In Bathroom (P-Trap Water)	2019	C	60	6822411	231839	416647	0.66098	11956276	1793441400	1748887731	1678260213	150	286.291	11785918	1326491706	1326491706	1299597266	112.549	211.751
269	C717	NA	NA	NA	blaNDM-1	ST308	Environmental	Sink In Bathroom (P-Trap Water)	2019	C	55	6848848	337397	582117	0.66097	12053382	1808007300	1753465561	1666009416	150	288.616	11794776	1232272754	1232272754	1202080154	104.476	196.71
270	C779	NA	NA	NA	blaNDM-1	ST308	Environmental	Sink In Bathroom (Steel Trap Up And Below)	2019	C	62	6842514	312593	582117	0.66098	10657442	1598616300	1563507894	1504141732	150	255.19	10512478	1208373085	1208373085	1184755633	114.947	192.895

## Sheet: Table S2
Table S2: Sequence data for global ST308 isolates
Isolate	Accession	Database	ST	Country	Journal	Platform	year	Isolate source	SRX Accession	SRR Accession
1_E_PA	SAMEA5578812	ENA	ST308	Germany	Tracking of Antibiotic Resistance Transfer and Rapid Plasmid Evolution in a Hospital Setting by Nanopore Sequencing	Illumina	Not known	Patient Specimens and water-related environment	ERX3323322	ERR3297044
1_P_PA	SAMEA5578813	ENA	ST308	Germany	Tracking of Antibiotic Resistance Transfer and Rapid Plasmid Evolution in a Hospital Setting by Nanopore Sequencing	Illumina	Not known	Patient Specimens and water-related environment	ERX3323323	ERR3297045
10_E_PA	SAMEA5578814	ENA	ST308	Germany	Tracking of Antibiotic Resistance Transfer and Rapid Plasmid Evolution in a Hospital Setting by Nanopore Sequencing	Illumina	Not known	Patient Specimens and water-related environment	ERX3323325	ERR3297047
10_P_PA	SAMEA5578815	ENA	ST308	Germany	Tracking of Antibiotic Resistance Transfer and Rapid Plasmid Evolution in a Hospital Setting by Nanopore Sequencing	Illumina	Not known	Patient Specimens and water-related environment	ERX3323326	ERR3297048
11_E_PA	SAMEA5578816	ENA	ST308	Germany	Tracking of Antibiotic Resistance Transfer and Rapid Plasmid Evolution in a Hospital Setting by Nanopore Sequencing	Illumina	Not known	Patient Specimens and water-related environment	ERX3323327	ERR3297049
11_P_PA	SAMEA5578817	ENA	ST308	Germany	Tracking of Antibiotic Resistance Transfer and Rapid Plasmid Evolution in a Hospital Setting by Nanopore Sequencing	Nanopore	Not known	Patient Specimens and water-related environment	ERX3333084	ERR3307076
11_P_PA	SAMEA5578817	ENA	ST308	Germany	Tracking of Antibiotic Resistance Transfer and Rapid Plasmid Evolution in a Hospital Setting by Nanopore Sequencing	Illumina	Not known	Patient Specimens and water-related environment	ERX3333175	ERR3307235
12_E_PA	SAMEA5578819	ENA	ST308	Germany	Tracking of Antibiotic Resistance Transfer and Rapid Plasmid Evolution in a Hospital Setting by Nanopore Sequencing	Illumina	Not known	Patient Specimens and water-related environment	ERX3323328	ERR3297050
12_P_PA	SAMEA5578820	ENA	ST308	Germany	Tracking of Antibiotic Resistance Transfer and Rapid Plasmid Evolution in a Hospital Setting by Nanopore Sequencing	Illumina	Not known	Patient Specimens and water-related environment	ERX3323329	ERR3297051
13_P_PA	SAMEA5578823	ENA	ST308	Germany	Tracking of Antibiotic Resistance Transfer and Rapid Plasmid Evolution in a Hospital Setting by Nanopore Sequencing	Illumina	Not known	Patient Specimens and water-related environment	ERX3323330	ERR3297052
14_E_PA	SAMEA5578824	ENA	ST308	Germany	Tracking of Antibiotic Resistance Transfer and Rapid Plasmid Evolution in a Hospital Setting by Nanopore Sequencing	Illumina	Not known	Patient Specimens and water-related environment	ERX3323331	ERR3297053
14_P_PA	SAMEA5578825	ENA	ST308	Germany	Tracking of Antibiotic Resistance Transfer and Rapid Plasmid Evolution in a Hospital Setting by Nanopore Sequencing	Illumina	Not known	Patient Specimens and water-related environment	ERX3323332	ERR3297054
15_P_PA	SAMEA5578826	ENA	ST308	Germany	Tracking of Antibiotic Resistance Transfer and Rapid Plasmid Evolution in a Hospital Setting by Nanopore Sequencing	Illumina	Not known	Patient Specimens and water-related environment	ERX3323333	ERR3297055
16_P_PA	SAMEA5578827	ENA	ST308	Germany	Tracking of Antibiotic Resistance Transfer and Rapid Plasmid Evolution in a Hospital Setting by Nanopore Sequencing	Illumina	Not known	Patient Specimens and water-related environment	ERX3323334	ERR3297056
17_P_PA	SAMEA5578828	ENA	ST308	Germany	Tracking of Antibiotic Resistance Transfer and Rapid Plasmid Evolution in a Hospital Setting by Nanopore Sequencing	Illumina	Not known	Patient Specimens and water-related environment	ERX3324960	ERR3298682
18_P_PA	SAMEA5578829	ENA	ST308	Germany	Tracking of Antibiotic Resistance Transfer and Rapid Plasmid Evolution in a Hospital Setting by Nanopore Sequencing	Illumina	Not known	Patient Specimens and water-related environment	ERX3324961	ERR3298683
19_P_PA	SAMEA5578830	ENA	ST308	Germany	Tracking of Antibiotic Resistance Transfer and Rapid Plasmid Evolution in a Hospital Setting by Nanopore Sequencing	Illumina	Not known	Patient Specimens and water-related environment	ERX3324980	ERR3298702
2_E_PA	SAMEA5578831	ENA	ST308	Germany	Tracking of Antibiotic Resistance Transfer and Rapid Plasmid Evolution in a Hospital Setting by Nanopore Sequencing	Illumina	Not known	Patient Specimens and water-related environment	ERX3325002	ERR3298724
20_P_PA	SAMEA5578833	ENA	ST308	Germany	Tracking of Antibiotic Resistance Transfer and Rapid Plasmid Evolution in a Hospital Setting by Nanopore Sequencing	Illumina	Not known	Patient Specimens and water-related environment	ERX3325004	ERR3298726
21_P_PA	SAMEA5578834	ENA	ST308	Germany	Tracking of Antibiotic Resistance Transfer and Rapid Plasmid Evolution in a Hospital Setting by Nanopore Sequencing	Illumina	Not known	Patient Specimens and water-related environment	ERX3325005	ERR3298727
22_P_PA	SAMEA5578835	ENA	ST308	Germany	Tracking of Antibiotic Resistance Transfer and Rapid Plasmid Evolution in a Hospital Setting by Nanopore Sequencing	Illumina	Not known	Patient Specimens and water-related environment	ERX3325006	ERR3298728
23_P_PA	SAMEA5578836	ENA	ST308	Germany	Tracking of Antibiotic Resistance Transfer and Rapid Plasmid Evolution in a Hospital Setting by Nanopore Sequencing	Nanopore	Not known	Patient Specimens and water-related environment	ERX3333086	ERR3307078
23_P_PA	SAMEA5578836	ENA	ST308	Germany	Tracking of Antibiotic Resistance Transfer and Rapid Plasmid Evolution in a Hospital Setting by Nanopore Sequencing	Illumina	Not known	Patient Specimens and water-related environment	ERX3333173	ERR3307233
24_P_PA	SAMEA5578838	ENA	ST308	Germany	Tracking of Antibiotic Resistance Transfer and Rapid Plasmid Evolution in a Hospital Setting by Nanopore Sequencing	Illumina	Not known	Patient Specimens and water-related environment	ERX3325007	ERR3298729
25_P_PA	SAMEA5578839	ENA	ST308	Germany	Tracking of Antibiotic Resistance Transfer and Rapid Plasmid Evolution in a Hospital Setting by Nanopore Sequencing	Illumina	Not known	Patient Specimens and water-related environment	ERX3325008	ERR3298730
26_P_PA	SAMEA5578840	ENA	ST308	Germany	Tracking of Antibiotic Resistance Transfer and Rapid Plasmid Evolution in a Hospital Setting by Nanopore Sequencing	Illumina	Not known	Patient Specimens and water-related environment	ERX3325009	ERR3298731
3_E_PA	SAMEA5578847	ENA	ST308	Germany	Tracking of Antibiotic Resistance Transfer and Rapid Plasmid Evolution in a Hospital Setting by Nanopore Sequencing	Illumina	Not known	Patient Specimens and water-related environment	ERX3325011	ERR3298733
3_P_PA	SAMEA5578848	ENA	ST308	Germany	Tracking of Antibiotic Resistance Transfer and Rapid Plasmid Evolution in a Hospital Setting by Nanopore Sequencing	Illumina	Not known	Patient Specimens and water-related environment	ERX3325013	ERR3298735
31_P_PA	SAMEA5578851	ENA	ST308	Germany	Tracking of Antibiotic Resistance Transfer and Rapid Plasmid Evolution in a Hospital Setting by Nanopore Sequencing	Illumina	Not known	Patient Specimens and water-related environment	ERX3325014	ERR3298736
32_P_PA	SAMEA5578854	ENA	ST308	Germany	Tracking of Antibiotic Resistance Transfer and Rapid Plasmid Evolution in a Hospital Setting by Nanopore Sequencing	Illumina	Not known	Patient Specimens and water-related environment	ERX3325015	ERR3298737
33_P_PA	SAMEA5578855	ENA	ST308	Germany	Tracking of Antibiotic Resistance Transfer and Rapid Plasmid Evolution in a Hospital Setting by Nanopore Sequencing	Illumina	Not known	Patient Specimens and water-related environment	ERX3325016	ERR3298738
35_P_PA	SAMEA5578858	ENA	ST308	Germany	Tracking of Antibiotic Resistance Transfer and Rapid Plasmid Evolution in a Hospital Setting by Nanopore Sequencing	Illumina	Not known	Patient Specimens and water-related environment	ERX3325017	ERR3298739
36_P_PA	SAMEA5578859	ENA	ST308	Germany	Tracking of Antibiotic Resistance Transfer and Rapid Plasmid Evolution in a Hospital Setting by Nanopore Sequencing	Illumina	Not known	Patient Specimens and water-related environment	ERX3325018	ERR3298740
37_P_PA	SAMEA5578860	ENA	ST308	Germany	Tracking of Antibiotic Resistance Transfer and Rapid Plasmid Evolution in a Hospital Setting by Nanopore Sequencing	Nanopore	Not known	Patient Specimens and water-related environment	ERX3333093	ERR3307085
37_P_PA	SAMEA5578860	ENA	ST308	Germany	Tracking of Antibiotic Resistance Transfer and Rapid Plasmid Evolution in a Hospital Setting by Nanopore Sequencing	Illumina	Not known	Patient Specimens and water-related environment	ERX3333166	ERR3307226
39_P_PA	SAMEA5578864	ENA	ST308	Germany	Tracking of Antibiotic Resistance Transfer and Rapid Plasmid Evolution in a Hospital Setting by Nanopore Sequencing	Nanopore	Not known	Patient Specimens and water-related environment	ERX3333095	ERR3307087
39_P_PA	SAMEA5578864	ENA	ST308	Germany	Tracking of Antibiotic Resistance Transfer and Rapid Plasmid Evolution in a Hospital Setting by Nanopore Sequencing	Illumina	Not known	Patient Specimens and water-related environment	ERX3333164	ERR3307224
4_E_PA	SAMEA5578866	ENA	ST308	Germany	Tracking of Antibiotic Resistance Transfer and Rapid Plasmid Evolution in a Hospital Setting by Nanopore Sequencing	Illumina	Not known	Patient Specimens and water-related environment	ERX3325019	ERR3298741
4_P_PA	SAMEA5578867	ENA	ST308	Germany	Tracking of Antibiotic Resistance Transfer and Rapid Plasmid Evolution in a Hospital Setting by Nanopore Sequencing	Illumina	Not known	Patient Specimens and water-related environment	ERX3333162	ERR3307222
5_E_PA	SAMEA5578868	ENA	ST308	Germany	Tracking of Antibiotic Resistance Transfer and Rapid Plasmid Evolution in a Hospital Setting by Nanopore Sequencing	Illumina	Not known	Patient Specimens and water-related environment	ERX3325020	ERR3298742
5_P_PA	SAMEA5578869	ENA	ST308	Germany	Tracking of Antibiotic Resistance Transfer and Rapid Plasmid Evolution in a Hospital Setting by Nanopore Sequencing	Illumina	Not known	Patient Specimens and water-related environment	ERX3325021	ERR3298743
6_E_PA	SAMEA5578870	ENA	ST308	Germany	Tracking of Antibiotic Resistance Transfer and Rapid Plasmid Evolution in a Hospital Setting by Nanopore Sequencing	Illumina	Not known	Patient Specimens and water-related environment	ERX3325023	ERR3298745
6_P_PA	SAMEA5578871	ENA	ST308	Germany	Tracking of Antibiotic Resistance Transfer and Rapid Plasmid Evolution in a Hospital Setting by Nanopore Sequencing	Illumina	Not known	Patient Specimens and water-related environment	ERX3325024	ERR3298746
7_E_PA	SAMEA5578872	ENA	ST308	Germany	Tracking of Antibiotic Resistance Transfer and Rapid Plasmid Evolution in a Hospital Setting by Nanopore Sequencing	Illumina	Not known	Patient Specimens and water-related environment	ERX3325025	ERR3298747
7_P_PA	SAMEA5578873	ENA	ST308	Germany	Tracking of Antibiotic Resistance Transfer and Rapid Plasmid Evolution in a Hospital Setting by Nanopore Sequencing	Illumina	Not known	Patient Specimens and water-related environment	ERX3325026	ERR3298748
8_E_PA	SAMEA5578874	ENA	ST308	Germany	Tracking of Antibiotic Resistance Transfer and Rapid Plasmid Evolution in a Hospital Setting by Nanopore Sequencing	Illumina	Not known	Patient Specimens and water-related environment	ERX3325027	ERR3298749
8_P_PA	SAMEA5578875	ENA	ST308	Germany	Tracking of Antibiotic Resistance Transfer and Rapid Plasmid Evolution in a Hospital Setting by Nanopore Sequencing	Illumina	Not known	Patient Specimens and water-related environment	ERX3325028	ERR3298750
9_P_PA	SAMEA5578878	ENA	ST308	Germany	Tracking of Antibiotic Resistance Transfer and Rapid Plasmid Evolution in a Hospital Setting by Nanopore Sequencing	Illumina	Not known	Patient Specimens and water-related environment	ERX3325029	ERR3298751
9_P_PA	SAMEA5578878	ENA	ST308	Germany	Tracking of Antibiotic Resistance Transfer and Rapid Plasmid Evolution in a Hospital Setting by Nanopore Sequencing	Nanopore	Not known	Patient Specimens and water-related environment	ERX3333097	ERR3307089
AND02-023	SAMEA5312710	ENA	ST308	Spain	Association between Pseudomonas aeruginosa O-antigen serotypes, resistance profiles and high-risk clones: results from a Spanish nationwide survey	Illumina	Not known	Not known	ERX3440912	﻿ERR3417384
ARA03-008	SAMEA5312731	ENA	ST308	Spain	Association between Pseudomonas aeruginosa O-antigen serotypes, resistance profiles and high-risk clones: results from a Spanish nationwide survey	Illumina	Not known	Not known	ERX3442014	ERR3418576
AST01-025	SAMEA5312733	ENA	ST308	Spain	Association between Pseudomonas aeruginosa O-antigen serotypes, resistance profiles and high-risk clones: results from a Spanish nationwide survey	Illumina	Not known	Not known	ERX3442015	ERR3418577
CAN01-039	SAMEA5312756	ENA	ST308	Spain	Association between Pseudomonas aeruginosa O-antigen serotypes, resistance profiles and high-risk clones: results from a Spanish nationwide survey	Illumina	Not known	Not known	ERX3442034	ERR3418596
CVA02-020	SAMEA5312809	ENA	ST308	Spain	Association between Pseudomonas aeruginosa O-antigen serotypes, resistance profiles and high-risk clones: results from a Spanish nationwide survey	Illumina	Not known	Not known	ERX3442071	ERR3418633
D-I-2	SAMN15807981	NCBI	ST308	France	Within-Host Microevolution of Pseudomonas aeruginosa Urinary Isolates: A Seven-Patient Longitudinal Genomic and Phenotypic Study	Illumina	27/06/2017	Urine	SRX9003882	SRR12513248
D-I-3	SAMN15807982	NCBI	ST308	France	Within-Host Microevolution of Pseudomonas aeruginosa Urinary Isolates: A Seven-Patient Longitudinal Genomic and Phenotypic Study	Illumina	27/06/2017	Urine	SRX9003883	SRR12513247
D-I-4	SAMN15807983	NCBI	ST308	France	Within-Host Microevolution of Pseudomonas aeruginosa Urinary Isolates: A Seven-Patient Longitudinal Genomic and Phenotypic Study	Illumina	27/06/2017	Urine	SRX9003884	SRR12513246
D-I-5	SAMN15807984	NCBI	ST308	France	Within-Host Microevolution of Pseudomonas aeruginosa Urinary Isolates: A Seven-Patient Longitudinal Genomic and Phenotypic Study	Illumina	27/06/2017	Urine	SRX9003886	SRR12513244
D-II-1	SAMN15807985	NCBI	ST308	France	Within-Host Microevolution of Pseudomonas aeruginosa Urinary Isolates: A Seven-Patient Longitudinal Genomic and Phenotypic Study	Illumina	13/03/2018	Urine	SRX9003887	SRR12513243
D-II-2	SAMN15807986	NCBI	ST308	France	Within-Host Microevolution of Pseudomonas aeruginosa Urinary Isolates: A Seven-Patient Longitudinal Genomic and Phenotypic Study	Illumina	13/03/2018	Urine	SRX9003888	SRR12513242
D-II-3	SAMN15807987	NCBI	ST308	France	Within-Host Microevolution of Pseudomonas aeruginosa Urinary Isolates: A Seven-Patient Longitudinal Genomic and Phenotypic Study	Illumina	13/03/2018	Urine	SRX9003889	SRR12513241
D-II-4	SAMN15807988	NCBI	ST308	France	Within-Host Microevolution of Pseudomonas aeruginosa Urinary Isolates: A Seven-Patient Longitudinal Genomic and Phenotypic Study	Illumina	13/03/2018	Urine	SRX9003890	SRR12513240
D-II-5	SAMN15807989	NCBI	ST308	France	Within-Host Microevolution of Pseudomonas aeruginosa Urinary Isolates: A Seven-Patient Longitudinal Genomic and Phenotypic Study	Illumina	13/03/2018	Urine	SRX9003891	SRR12513239
E-I-2	SAMN15807990	NCBI	ST308	France	Within-Host Microevolution of Pseudomonas aeruginosa Urinary Isolates: A Seven-Patient Longitudinal Genomic and Phenotypic Study	Illumina	24/07/2017	Urine	SRX9003892	SRR12513238
E-I-3	SAMN15807991	NCBI	ST308	France	Within-Host Microevolution of Pseudomonas aeruginosa Urinary Isolates: A Seven-Patient Longitudinal Genomic and Phenotypic Study	Illumina	24/07/2017	Urine	SRX9003893	SRR12513237
E-I-4	SAMN15807992	NCBI	ST308	France	Within-Host Microevolution of Pseudomonas aeruginosa Urinary Isolates: A Seven-Patient Longitudinal Genomic and Phenotypic Study	Illumina	24/07/2017	Urine	SRX9003894	SRR12513236
E-I-5	SAMN15807993	NCBI	ST308	France	Within-Host Microevolution of Pseudomonas aeruginosa Urinary Isolates: A Seven-Patient Longitudinal Genomic and Phenotypic Study	Illumina	24/07/2017	Urine	SRX9003895	SRR12513235
E-II-1	SAMN15807994	NCBI	ST308	France	Within-Host Microevolution of Pseudomonas aeruginosa Urinary Isolates: A Seven-Patient Longitudinal Genomic and Phenotypic Study	Illumina	21/08/2017	Urine	SRX9003897	SRR12513233
E-II-2	SAMN15807995	NCBI	ST308	France	Within-Host Microevolution of Pseudomonas aeruginosa Urinary Isolates: A Seven-Patient Longitudinal Genomic and Phenotypic Study	Illumina	21/08/2017	Urine	SRX9003898	SRR12513232
E-II-3	SAMN15807996	NCBI	ST308	France	Within-Host Microevolution of Pseudomonas aeruginosa Urinary Isolates: A Seven-Patient Longitudinal Genomic and Phenotypic Study	Illumina	21/08/2017	Urine	SRX9003899	SRR12513231
E-II-4	SAMN15807997	NCBI	ST308	France	Within-Host Microevolution of Pseudomonas aeruginosa Urinary Isolates: A Seven-Patient Longitudinal Genomic and Phenotypic Study	Illumina	21/08/2017	Urine	SRX9003900	SRR12513230
E-II-5	SAMN15807998	NCBI	ST308	France	Within-Host Microevolution of Pseudomonas aeruginosa Urinary Isolates: A Seven-Patient Longitudinal Genomic and Phenotypic Study	Illumina	21/08/2017	Urine	SRX9003901	SRR12513229
E-III-1	SAMN15807999	NCBI	ST308	France	Within-Host Microevolution of Pseudomonas aeruginosa Urinary Isolates: A Seven-Patient Longitudinal Genomic and Phenotypic Study	Illumina	2017-02-10	Urine	SRX9003902	SRR12513228
E-III-2	SAMN15808000	NCBI	ST308	France	Within-Host Microevolution of Pseudomonas aeruginosa Urinary Isolates: A Seven-Patient Longitudinal Genomic and Phenotypic Study	Illumina	2017-02-10	Urine	SRX9003903	SRR12513227
E-III-3	SAMN15808001	NCBI	ST308	France	Within-Host Microevolution of Pseudomonas aeruginosa Urinary Isolates: A Seven-Patient Longitudinal Genomic and Phenotypic Study	Illumina	2017-02-10	Urine	SRX9003904	SRR12513226
E-III-4	SAMN15808002	NCBI	ST308	France	Within-Host Microevolution of Pseudomonas aeruginosa Urinary Isolates: A Seven-Patient Longitudinal Genomic and Phenotypic Study	Illumina	2017-02-10	Urine	SRX9003905	SRR12513225
E-III-5	SAMN15808003	NCBI	ST308	France	Within-Host Microevolution of Pseudomonas aeruginosa Urinary Isolates: A Seven-Patient Longitudinal Genomic and Phenotypic Study	Illumina	2017-02-10	Urine	SRX9003906	SRR12513224
E-IV-1	SAMN15808004	NCBI	ST308	France	Within-Host Microevolution of Pseudomonas aeruginosa Urinary Isolates: A Seven-Patient Longitudinal Genomic and Phenotypic Study	Illumina	24/07/2017	Urine	SRX9003908	SRR12513222
E-IV-2	SAMN15808005	NCBI	ST308	France	Within-Host Microevolution of Pseudomonas aeruginosa Urinary Isolates: A Seven-Patient Longitudinal Genomic and Phenotypic Study	Illumina	24/07/2017	Urine	SRX9003909	SRR12513221
E-IV-3	SAMN15808006	NCBI	ST308	France	Within-Host Microevolution of Pseudomonas aeruginosa Urinary Isolates: A Seven-Patient Longitudinal Genomic and Phenotypic Study	Illumina	24/07/2017	Urine	SRX9003910	SRR12513220
E-IV-4	SAMN15808007	NCBI	ST308	France	Within-Host Microevolution of Pseudomonas aeruginosa Urinary Isolates: A Seven-Patient Longitudinal Genomic and Phenotypic Study	Illumina	24/07/2017	Urine	SRX9003911	SRR12513219
E-IV-5	SAMN15808008	NCBI	ST308	France	Within-Host Microevolution of Pseudomonas aeruginosa Urinary Isolates: A Seven-Patient Longitudinal Genomic and Phenotypic Study	Illumina	24/07/2017	Urine	SRX9003912	SRR12513218
GAL05-003	SAMEA5312830	ENA	ST308	Spain	Association between Pseudomonas aeruginosa O-antigen serotypes, resistance profiles and high-risk clones: results from a Spanish nationwide survey	Illumina	Not known	Not known	ERX3441886	ERR3418448
HUIGC-PA1	SAMEA6099759	NCBI	ST308	Spain	Emergence of Resistance to Novel β-Lactam–β-Lactamase Inhibitor Combinations Due to Horizontally Acquired AmpC (FOX-4) in Pseudomonas aeruginosa Sequence Type 308	Illumina	2017	Urine	ERX3605097	ERR3609590
ICA01-001	SAMEA5312839	ENA	ST308	Spain	Association between Pseudomonas aeruginosa O-antigen serotypes, resistance profiles and high-risk clones: results from a Spanish nationwide survey	Illumina	Not known	Not known	ERX3441892	ERR3418454
MUR01-008	SAMEA5312874	ENA	ST308	Spain	Association between Pseudomonas aeruginosa O-antigen serotypes, resistance profiles and high-risk clones: results from a Spanish nationwide survey	Illumina	Not known	Not known	ERX3441922	ERR3418484
MUR01-033	SAMEA5312879	ENA	ST308	Spain	Association between Pseudomonas aeruginosa O-antigen serotypes, resistance profiles and high-risk clones: results from a Spanish nationwide survey	Illumina	Not known	Not known	ERX3442440	ERR3419002
PA77a_v05a_d04	SAMEA4373178	NCBI	ST308	Germany	Rapid and Consistent Evolution of Colistin Resistance in Extensively Drug-Resistant Pseudomonas aeruginosa during Morbidostat Culture	Illumina	2014	bloodstream	ERX1630658	ERR1559902
SCAID PLC1-2021	SAMN20982452	NCBI	ST308	Kazakhstan	Complete Genome Sequences of Gram-Negative Opportunistic Pathogens Isolated in Hospitals in Almaty, Kazakhstan	PacBio	18/03/2021	Pleural Cavity	SRX11971109	SRR15674695
SCAID TST-2021	SAMN20982450	NCBI	ST308	Kazakhstan	Complete Genome Sequences of Gram-Negative Opportunistic Pathogens Isolated in Hospitals in Almaty, Kazakhstan	PacBio	2021-10-03	Swab from tracheostomic tube	SRX11971107	SRR15674697

## Sheet: Table S3
Table S3: SRST2 results verifying the presence of ICETn43716385 region in Pseudomonas aeruginosa isolates
Sample	ST	DB	gene	allele	coverage	depth	diffs	divergence	length	maxMAF	clusterid	seqid
C1000	ST308	ICETn43716385	CP020703.1:3401482-3474958_Pseudomonas_aeruginosa_strain_PASGNDM345_chromosome,_complete_genome	CP020703.1:3401482-3474958_Pseudomonas_aeruginosa_strain_PASGNDM345_chromosome,_complete_genome	100	168.042	22snp1indel	0.03	73477	0.498	CP020703.1:3401482-3474958_Pseudomonas_aeruginosa_strain_PASGNDM345_chromosome,_complete_genome	CP020703.1:3401482-3474958_Pseudomonas_aeruginosa_strain_PASGNDM345_chromosome,_complete_genome
C1042	ST308	ICETn43716385	CP020703.1:3401482-3474958_Pseudomonas_aeruginosa_strain_PASGNDM345_chromosome,_complete_genome	CP020703.1:3401482-3474958_Pseudomonas_aeruginosa_strain_PASGNDM345_chromosome,_complete_genome	100	171.97	17snp1indel	0.023	73477	0.498	CP020703.1:3401482-3474958_Pseudomonas_aeruginosa_strain_PASGNDM345_chromosome,_complete_genome	CP020703.1:3401482-3474958_Pseudomonas_aeruginosa_strain_PASGNDM345_chromosome,_complete_genome
C1044	ST308	ICETn43716385	CP020703.1:3401482-3474958_Pseudomonas_aeruginosa_strain_PASGNDM345_chromosome,_complete_genome	CP020703.1:3401482-3474958_Pseudomonas_aeruginosa_strain_PASGNDM345_chromosome,_complete_genome	100	162.547	22snp1indel	0.03	73477	0.498	CP020703.1:3401482-3474958_Pseudomonas_aeruginosa_strain_PASGNDM345_chromosome,_complete_genome	CP020703.1:3401482-3474958_Pseudomonas_aeruginosa_strain_PASGNDM345_chromosome,_complete_genome
C1094	ST308	ICETn43716385	CP020703.1:3401482-3474958_Pseudomonas_aeruginosa_strain_PASGNDM345_chromosome,_complete_genome	CP020703.1:3401482-3474958_Pseudomonas_aeruginosa_strain_PASGNDM345_chromosome,_complete_genome	100	174.167	20snp1indel	0.027	73477	0.497	CP020703.1:3401482-3474958_Pseudomonas_aeruginosa_strain_PASGNDM345_chromosome,_complete_genome	CP020703.1:3401482-3474958_Pseudomonas_aeruginosa_strain_PASGNDM345_chromosome,_complete_genome
C1199	ST308	ICETn43716385	CP020703.1:3401482-3474958_Pseudomonas_aeruginosa_strain_PASGNDM345_chromosome,_complete_genome	CP020703.1:3401482-3474958_Pseudomonas_aeruginosa_strain_PASGNDM345_chromosome,_complete_genome	100	173.497	23snp1indel	0.031	73477	0.494	CP020703.1:3401482-3474958_Pseudomonas_aeruginosa_strain_PASGNDM345_chromosome,_complete_genome	CP020703.1:3401482-3474958_Pseudomonas_aeruginosa_strain_PASGNDM345_chromosome,_complete_genome
C498	ST308	ICETn43716385	CP020703.1:3401482-3474958_Pseudomonas_aeruginosa_strain_PASGNDM345_chromosome,_complete_genome	CP020703.1:3401482-3474958_Pseudomonas_aeruginosa_strain_PASGNDM345_chromosome,_complete_genome	100	155.043	20snp1indel	0.027	73477	0.498	CP020703.1:3401482-3474958_Pseudomonas_aeruginosa_strain_PASGNDM345_chromosome,_complete_genome	CP020703.1:3401482-3474958_Pseudomonas_aeruginosa_strain_PASGNDM345_chromosome,_complete_genome
C503	ST308	ICETn43716385	CP020703.1:3401482-3474958_Pseudomonas_aeruginosa_strain_PASGNDM345_chromosome,_complete_genome	CP020703.1:3401482-3474958_Pseudomonas_aeruginosa_strain_PASGNDM345_chromosome,_complete_genome	100	155.392	27snp1indel	0.037	73477	0.5	CP020703.1:3401482-3474958_Pseudomonas_aeruginosa_strain_PASGNDM345_chromosome,_complete_genome	CP020703.1:3401482-3474958_Pseudomonas_aeruginosa_strain_PASGNDM345_chromosome,_complete_genome
C509	ST308	ICETn43716385	CP020703.1:3401482-3474958_Pseudomonas_aeruginosa_strain_PASGNDM345_chromosome,_complete_genome	CP020703.1:3401482-3474958_Pseudomonas_aeruginosa_strain_PASGNDM345_chromosome,_complete_genome	100	147.899	20snp1indel	0.027	73477	0.498	CP020703.1:3401482-3474958_Pseudomonas_aeruginosa_strain_PASGNDM345_chromosome,_complete_genome	CP020703.1:3401482-3474958_Pseudomonas_aeruginosa_strain_PASGNDM345_chromosome,_complete_genome
C529	ST308	ICETn43716385	CP020703.1:3401482-3474958_Pseudomonas_aeruginosa_strain_PASGNDM345_chromosome,_complete_genome	CP020703.1:3401482-3474958_Pseudomonas_aeruginosa_strain_PASGNDM345_chromosome,_complete_genome	100	130.519	20snp1indel	0.027	73477	0.498	CP020703.1:3401482-3474958_Pseudomonas_aeruginosa_strain_PASGNDM345_chromosome,_complete_genome	CP020703.1:3401482-3474958_Pseudomonas_aeruginosa_strain_PASGNDM345_chromosome,_complete_genome
C545	ST308	ICETn43716385	CP020703.1:3401482-3474958_Pseudomonas_aeruginosa_strain_PASGNDM345_chromosome,_complete_genome	CP020703.1:3401482-3474958_Pseudomonas_aeruginosa_strain_PASGNDM345_chromosome,_complete_genome	100	163.449	24snp1indel	0.033	73477	0.5	CP020703.1:3401482-3474958_Pseudomonas_aeruginosa_strain_PASGNDM345_chromosome,_complete_genome	CP020703.1:3401482-3474958_Pseudomonas_aeruginosa_strain_PASGNDM345_chromosome,_complete_genome
C581	ST308	ICETn43716385	CP020703.1:3401482-3474958_Pseudomonas_aeruginosa_strain_PASGNDM345_chromosome,_complete_genome	CP020703.1:3401482-3474958_Pseudomonas_aeruginosa_strain_PASGNDM345_chromosome,_complete_genome	100	143.182	24snp1indel	0.033	73477	0.49	CP020703.1:3401482-3474958_Pseudomonas_aeruginosa_strain_PASGNDM345_chromosome,_complete_genome	CP020703.1:3401482-3474958_Pseudomonas_aeruginosa_strain_PASGNDM345_chromosome,_complete_genome
C592	ST308	ICETn43716385	CP020703.1:3401482-3474958_Pseudomonas_aeruginosa_strain_PASGNDM345_chromosome,_complete_genome	CP020703.1:3401482-3474958_Pseudomonas_aeruginosa_strain_PASGNDM345_chromosome,_complete_genome	100	148.863	23snp1indel	0.031	73477	0.498	CP020703.1:3401482-3474958_Pseudomonas_aeruginosa_strain_PASGNDM345_chromosome,_complete_genome	CP020703.1:3401482-3474958_Pseudomonas_aeruginosa_strain_PASGNDM345_chromosome,_complete_genome
C616	ST308	ICETn43716385	CP020703.1:3401482-3474958_Pseudomonas_aeruginosa_strain_PASGNDM345_chromosome,_complete_genome	CP020703.1:3401482-3474958_Pseudomonas_aeruginosa_strain_PASGNDM345_chromosome,_complete_genome	100	159.69	21snp1indel	0.029	73477	0.5	CP020703.1:3401482-3474958_Pseudomonas_aeruginosa_strain_PASGNDM345_chromosome,_complete_genome	CP020703.1:3401482-3474958_Pseudomonas_aeruginosa_strain_PASGNDM345_chromosome,_complete_genome
C636	ST308	ICETn43716385	CP020703.1:3401482-3474958_Pseudomonas_aeruginosa_strain_PASGNDM345_chromosome,_complete_genome	CP020703.1:3401482-3474958_Pseudomonas_aeruginosa_strain_PASGNDM345_chromosome,_complete_genome	100	169.638	27snp1indel	0.037	73477	0.496	CP020703.1:3401482-3474958_Pseudomonas_aeruginosa_strain_PASGNDM345_chromosome,_complete_genome	CP020703.1:3401482-3474958_Pseudomonas_aeruginosa_strain_PASGNDM345_chromosome,_complete_genome
C717	ST308	ICETn43716385	CP020703.1:3401482-3474958_Pseudomonas_aeruginosa_strain_PASGNDM345_chromosome,_complete_genome	CP020703.1:3401482-3474958_Pseudomonas_aeruginosa_strain_PASGNDM345_chromosome,_complete_genome	100	144.921	25snp1indel	0.034	73477	0.498	CP020703.1:3401482-3474958_Pseudomonas_aeruginosa_strain_PASGNDM345_chromosome,_complete_genome	CP020703.1:3401482-3474958_Pseudomonas_aeruginosa_strain_PASGNDM345_chromosome,_complete_genome
C779	ST308	ICETn43716385	CP020703.1:3401482-3474958_Pseudomonas_aeruginosa_strain_PASGNDM345_chromosome,_complete_genome	CP020703.1:3401482-3474958_Pseudomonas_aeruginosa_strain_PASGNDM345_chromosome,_complete_genome	100	155.358	24snp1indel	0.033	73477	0.498	CP020703.1:3401482-3474958_Pseudomonas_aeruginosa_strain_PASGNDM345_chromosome,_complete_genome	CP020703.1:3401482-3474958_Pseudomonas_aeruginosa_strain_PASGNDM345_chromosome,_complete_genome
C00024	ST308	ICETn43716385	CP020703.1:3401482-3474958_Pseudomonas_aeruginosa_strain_PASGNDM345_chromosome,_complete_genome	CP020703.1:3401482-3474958_Pseudomonas_aeruginosa_strain_PASGNDM345_chromosome,_complete_genome	100	119.648	22snp1indel	0.03	73477	0.493	CP020703.1:3401482-3474958_Pseudomonas_aeruginosa_strain_PASGNDM345_chromosome,_complete_genome	CP020703.1:3401482-3474958_Pseudomonas_aeruginosa_strain_PASGNDM345_chromosome,_complete_genome
C00027	ST308	ICETn43716385	CP020703.1:3401482-3474958_Pseudomonas_aeruginosa_strain_PASGNDM345_chromosome,_complete_genome	CP020703.1:3401482-3474958_Pseudomonas_aeruginosa_strain_PASGNDM345_chromosome,_complete_genome	100	146.685	23snp1indel	0.031	73477	0.498	CP020703.1:3401482-3474958_Pseudomonas_aeruginosa_strain_PASGNDM345_chromosome,_complete_genome	CP020703.1:3401482-3474958_Pseudomonas_aeruginosa_strain_PASGNDM345_chromosome,_complete_genome
C00042	ST308	ICETn43716385	CP020703.1:3401482-3474958_Pseudomonas_aeruginosa_strain_PASGNDM345_chromosome,_complete_genome	CP020703.1:3401482-3474958_Pseudomonas_aeruginosa_strain_PASGNDM345_chromosome,_complete_genome	100	92.379	22snp1indel	0.03	73477	0.5	CP020703.1:3401482-3474958_Pseudomonas_aeruginosa_strain_PASGNDM345_chromosome,_complete_genome	CP020703.1:3401482-3474958_Pseudomonas_aeruginosa_strain_PASGNDM345_chromosome,_complete_genome
C00056	ST308	ICETn43716385	CP020703.1:3401482-3474958_Pseudomonas_aeruginosa_strain_PASGNDM345_chromosome,_complete_genome	CP020703.1:3401482-3474958_Pseudomonas_aeruginosa_strain_PASGNDM345_chromosome,_complete_genome	100	116.554	23snp1indel	0.031	73477	0.493	CP020703.1:3401482-3474958_Pseudomonas_aeruginosa_strain_PASGNDM345_chromosome,_complete_genome	CP020703.1:3401482-3474958_Pseudomonas_aeruginosa_strain_PASGNDM345_chromosome,_complete_genome
C00068	ST308	ICETn43716385	CP020703.1:3401482-3474958_Pseudomonas_aeruginosa_strain_PASGNDM345_chromosome,_complete_genome	CP020703.1:3401482-3474958_Pseudomonas_aeruginosa_strain_PASGNDM345_chromosome,_complete_genome	100	117.127	21snp1indel	0.029	73477	0.5	CP020703.1:3401482-3474958_Pseudomonas_aeruginosa_strain_PASGNDM345_chromosome,_complete_genome	CP020703.1:3401482-3474958_Pseudomonas_aeruginosa_strain_PASGNDM345_chromosome,_complete_genome
C00073	ST308	ICETn43716385	CP020703.1:3401482-3474958_Pseudomonas_aeruginosa_strain_PASGNDM345_chromosome,_complete_genome	CP020703.1:3401482-3474958_Pseudomonas_aeruginosa_strain_PASGNDM345_chromosome,_complete_genome	100	124.101	20snp1indel	0.027	73477	0.5	CP020703.1:3401482-3474958_Pseudomonas_aeruginosa_strain_PASGNDM345_chromosome,_complete_genome	CP020703.1:3401482-3474958_Pseudomonas_aeruginosa_strain_PASGNDM345_chromosome,_complete_genome
C00118	ST308	ICETn43716385	CP020703.1:3401482-3474958_Pseudomonas_aeruginosa_strain_PASGNDM345_chromosome,_complete_genome	CP020703.1:3401482-3474958_Pseudomonas_aeruginosa_strain_PASGNDM345_chromosome,_complete_genome	100	91.288	21snp1indel	0.029	73477	0.497	CP020703.1:3401482-3474958_Pseudomonas_aeruginosa_strain_PASGNDM345_chromosome,_complete_genome	CP020703.1:3401482-3474958_Pseudomonas_aeruginosa_strain_PASGNDM345_chromosome,_complete_genome
C00130	ST308	ICETn43716385	CP020703.1:3401482-3474958_Pseudomonas_aeruginosa_strain_PASGNDM345_chromosome,_complete_genome	CP020703.1:3401482-3474958_Pseudomonas_aeruginosa_strain_PASGNDM345_chromosome,_complete_genome	100	139.208	23snp1indel	0.031	73477	0.5	CP020703.1:3401482-3474958_Pseudomonas_aeruginosa_strain_PASGNDM345_chromosome,_complete_genome	CP020703.1:3401482-3474958_Pseudomonas_aeruginosa_strain_PASGNDM345_chromosome,_complete_genome
C00131	ST308	ICETn43716385	CP020703.1:3401482-3474958_Pseudomonas_aeruginosa_strain_PASGNDM345_chromosome,_complete_genome	CP020703.1:3401482-3474958_Pseudomonas_aeruginosa_strain_PASGNDM345_chromosome,_complete_genome	100	103.903	17snp1indel	0.023	73477	0.5	CP020703.1:3401482-3474958_Pseudomonas_aeruginosa_strain_PASGNDM345_chromosome,_complete_genome	CP020703.1:3401482-3474958_Pseudomonas_aeruginosa_strain_PASGNDM345_chromosome,_complete_genome
C00132	ST308	ICETn43716385	CP020703.1:3401482-3474958_Pseudomonas_aeruginosa_strain_PASGNDM345_chromosome,_complete_genome	CP020703.1:3401482-3474958_Pseudomonas_aeruginosa_strain_PASGNDM345_chromosome,_complete_genome	100	105.709	23snp1indel	0.031	73477	0.5	CP020703.1:3401482-3474958_Pseudomonas_aeruginosa_strain_PASGNDM345_chromosome,_complete_genome	CP020703.1:3401482-3474958_Pseudomonas_aeruginosa_strain_PASGNDM345_chromosome,_complete_genome
C00136	ST308	ICETn43716385	CP020703.1:3401482-3474958_Pseudomonas_aeruginosa_strain_PASGNDM345_chromosome,_complete_genome	CP020703.1:3401482-3474958_Pseudomonas_aeruginosa_strain_PASGNDM345_chromosome,_complete_genome	100	111.691	22snp1indel	0.03	73477	0.497	CP020703.1:3401482-3474958_Pseudomonas_aeruginosa_strain_PASGNDM345_chromosome,_complete_genome	CP020703.1:3401482-3474958_Pseudomonas_aeruginosa_strain_PASGNDM345_chromosome,_complete_genome
C00177	ST308	ICETn43716385	CP020703.1:3401482-3474958_Pseudomonas_aeruginosa_strain_PASGNDM345_chromosome,_complete_genome	CP020703.1:3401482-3474958_Pseudomonas_aeruginosa_strain_PASGNDM345_chromosome,_complete_genome	100	121.726	24snp1indel	0.033	73477	0.49	CP020703.1:3401482-3474958_Pseudomonas_aeruginosa_strain_PASGNDM345_chromosome,_complete_genome	CP020703.1:3401482-3474958_Pseudomonas_aeruginosa_strain_PASGNDM345_chromosome,_complete_genome
C00183	ST308	ICETn43716385	CP020703.1:3401482-3474958_Pseudomonas_aeruginosa_strain_PASGNDM345_chromosome,_complete_genome	CP020703.1:3401482-3474958_Pseudomonas_aeruginosa_strain_PASGNDM345_chromosome,_complete_genome	100	122.939	21snp1indel	0.029	73477	0.5	CP020703.1:3401482-3474958_Pseudomonas_aeruginosa_strain_PASGNDM345_chromosome,_complete_genome	CP020703.1:3401482-3474958_Pseudomonas_aeruginosa_strain_PASGNDM345_chromosome,_complete_genome
C00186	ST308	ICETn43716385	CP020703.1:3401482-3474958_Pseudomonas_aeruginosa_strain_PASGNDM345_chromosome,_complete_genome	CP020703.1:3401482-3474958_Pseudomonas_aeruginosa_strain_PASGNDM345_chromosome,_complete_genome	100	105.118	18snp1indel	0.024	73477	0.5	CP020703.1:3401482-3474958_Pseudomonas_aeruginosa_strain_PASGNDM345_chromosome,_complete_genome	CP020703.1:3401482-3474958_Pseudomonas_aeruginosa_strain_PASGNDM345_chromosome,_complete_genome
C00189	Unknown_ST	ICETn43716385	CP020703.1:3401482-3474958_Pseudomonas_aeruginosa_strain_PASGNDM345_chromosome,_complete_genome	CP020703.1:3401482-3474958_Pseudomonas_aeruginosa_strain_PASGNDM345_chromosome,_complete_genome	100	39.731	28snp1indel	0.038	73477	0.5	CP020703.1:3401482-3474958_Pseudomonas_aeruginosa_strain_PASGNDM345_chromosome,_complete_genome	CP020703.1:3401482-3474958_Pseudomonas_aeruginosa_strain_PASGNDM345_chromosome,_complete_genome
C00194	ST308	ICETn43716385	CP020703.1:3401482-3474958_Pseudomonas_aeruginosa_strain_PASGNDM345_chromosome,_complete_genome	CP020703.1:3401482-3474958_Pseudomonas_aeruginosa_strain_PASGNDM345_chromosome,_complete_genome	100	122.641	21snp1indel	0.029	73477	0.5	CP020703.1:3401482-3474958_Pseudomonas_aeruginosa_strain_PASGNDM345_chromosome,_complete_genome	CP020703.1:3401482-3474958_Pseudomonas_aeruginosa_strain_PASGNDM345_chromosome,_complete_genome
C00219	ST308	ICETn43716385	CP020703.1:3401482-3474958_Pseudomonas_aeruginosa_strain_PASGNDM345_chromosome,_complete_genome	CP020703.1:3401482-3474958_Pseudomonas_aeruginosa_strain_PASGNDM345_chromosome,_complete_genome	100	125.606	23snp1indel	0.031	73477	0.498	CP020703.1:3401482-3474958_Pseudomonas_aeruginosa_strain_PASGNDM345_chromosome,_complete_genome	CP020703.1:3401482-3474958_Pseudomonas_aeruginosa_strain_PASGNDM345_chromosome,_complete_genome
C00220	ST308	ICETn43716385	CP020703.1:3401482-3474958_Pseudomonas_aeruginosa_strain_PASGNDM345_chromosome,_complete_genome	CP020703.1:3401482-3474958_Pseudomonas_aeruginosa_strain_PASGNDM345_chromosome,_complete_genome	100	88.977	18snp1indel	0.024	73477	0.5	CP020703.1:3401482-3474958_Pseudomonas_aeruginosa_strain_PASGNDM345_chromosome,_complete_genome	CP020703.1:3401482-3474958_Pseudomonas_aeruginosa_strain_PASGNDM345_chromosome,_complete_genome
C00270	ST308	ICETn43716385	CP020703.1:3401482-3474958_Pseudomonas_aeruginosa_strain_PASGNDM345_chromosome,_complete_genome	CP020703.1:3401482-3474958_Pseudomonas_aeruginosa_strain_PASGNDM345_chromosome,_complete_genome	100	98.558	20snp1indel	0.027	73477	0.497	CP020703.1:3401482-3474958_Pseudomonas_aeruginosa_strain_PASGNDM345_chromosome,_complete_genome	CP020703.1:3401482-3474958_Pseudomonas_aeruginosa_strain_PASGNDM345_chromosome,_complete_genome
C00280	ST308	ICETn43716385	CP020703.1:3401482-3474958_Pseudomonas_aeruginosa_strain_PASGNDM345_chromosome,_complete_genome	CP020703.1:3401482-3474958_Pseudomonas_aeruginosa_strain_PASGNDM345_chromosome,_complete_genome	100	134.672	16snp1indel	0.022	73477	0.5	CP020703.1:3401482-3474958_Pseudomonas_aeruginosa_strain_PASGNDM345_chromosome,_complete_genome	CP020703.1:3401482-3474958_Pseudomonas_aeruginosa_strain_PASGNDM345_chromosome,_complete_genome
C00281	ST308	ICETn43716385	CP020703.1:3401482-3474958_Pseudomonas_aeruginosa_strain_PASGNDM345_chromosome,_complete_genome	CP020703.1:3401482-3474958_Pseudomonas_aeruginosa_strain_PASGNDM345_chromosome,_complete_genome	100	92.078	20snp1indel	0.027	73477	0.5	CP020703.1:3401482-3474958_Pseudomonas_aeruginosa_strain_PASGNDM345_chromosome,_complete_genome	CP020703.1:3401482-3474958_Pseudomonas_aeruginosa_strain_PASGNDM345_chromosome,_complete_genome
C00309	ST308	ICETn43716385	CP020703.1:3401482-3474958_Pseudomonas_aeruginosa_strain_PASGNDM345_chromosome,_complete_genome	CP020703.1:3401482-3474958_Pseudomonas_aeruginosa_strain_PASGNDM345_chromosome,_complete_genome	100	103.464	21snp1indel	0.029	73477	0.497	CP020703.1:3401482-3474958_Pseudomonas_aeruginosa_strain_PASGNDM345_chromosome,_complete_genome	CP020703.1:3401482-3474958_Pseudomonas_aeruginosa_strain_PASGNDM345_chromosome,_complete_genome
C00318	ST308	ICETn43716385	CP020703.1:3401482-3474958_Pseudomonas_aeruginosa_strain_PASGNDM345_chromosome,_complete_genome	CP020703.1:3401482-3474958_Pseudomonas_aeruginosa_strain_PASGNDM345_chromosome,_complete_genome	100	121.86	24snp1indel	0.033	73477	0.497	CP020703.1:3401482-3474958_Pseudomonas_aeruginosa_strain_PASGNDM345_chromosome,_complete_genome	CP020703.1:3401482-3474958_Pseudomonas_aeruginosa_strain_PASGNDM345_chromosome,_complete_genome
C00336	ST308	ICETn43716385	CP020703.1:3401482-3474958_Pseudomonas_aeruginosa_strain_PASGNDM345_chromosome,_complete_genome	CP020703.1:3401482-3474958_Pseudomonas_aeruginosa_strain_PASGNDM345_chromosome,_complete_genome	100	100.926	20snp1indel	0.027	73477	0.495	CP020703.1:3401482-3474958_Pseudomonas_aeruginosa_strain_PASGNDM345_chromosome,_complete_genome	CP020703.1:3401482-3474958_Pseudomonas_aeruginosa_strain_PASGNDM345_chromosome,_complete_genome
C00369	ST308	ICETn43716385	CP020703.1:3401482-3474958_Pseudomonas_aeruginosa_strain_PASGNDM345_chromosome,_complete_genome	CP020703.1:3401482-3474958_Pseudomonas_aeruginosa_strain_PASGNDM345_chromosome,_complete_genome	100	126.235	18snp1indel	0.024	73477	0.5	CP020703.1:3401482-3474958_Pseudomonas_aeruginosa_strain_PASGNDM345_chromosome,_complete_genome	CP020703.1:3401482-3474958_Pseudomonas_aeruginosa_strain_PASGNDM345_chromosome,_complete_genome
C00386	ST308	ICETn43716385	CP020703.1:3401482-3474958_Pseudomonas_aeruginosa_strain_PASGNDM345_chromosome,_complete_genome	CP020703.1:3401482-3474958_Pseudomonas_aeruginosa_strain_PASGNDM345_chromosome,_complete_genome	100	113.787	17snp1indel	0.023	73477	0.5	CP020703.1:3401482-3474958_Pseudomonas_aeruginosa_strain_PASGNDM345_chromosome,_complete_genome	CP020703.1:3401482-3474958_Pseudomonas_aeruginosa_strain_PASGNDM345_chromosome,_complete_genome
C00387	ST308	ICETn43716385	CP020703.1:3401482-3474958_Pseudomonas_aeruginosa_strain_PASGNDM345_chromosome,_complete_genome	CP020703.1:3401482-3474958_Pseudomonas_aeruginosa_strain_PASGNDM345_chromosome,_complete_genome	100	114.005	23snp1indel	0.031	73477	0.495	CP020703.1:3401482-3474958_Pseudomonas_aeruginosa_strain_PASGNDM345_chromosome,_complete_genome	CP020703.1:3401482-3474958_Pseudomonas_aeruginosa_strain_PASGNDM345_chromosome,_complete_genome
C00389	ST308	ICETn43716385	CP020703.1:3401482-3474958_Pseudomonas_aeruginosa_strain_PASGNDM345_chromosome,_complete_genome	CP020703.1:3401482-3474958_Pseudomonas_aeruginosa_strain_PASGNDM345_chromosome,_complete_genome	100	124.246	19snp1indel	0.026	73477	0.5	CP020703.1:3401482-3474958_Pseudomonas_aeruginosa_strain_PASGNDM345_chromosome,_complete_genome	CP020703.1:3401482-3474958_Pseudomonas_aeruginosa_strain_PASGNDM345_chromosome,_complete_genome
C00391	ST308	ICETn43716385	CP020703.1:3401482-3474958_Pseudomonas_aeruginosa_strain_PASGNDM345_chromosome,_complete_genome	CP020703.1:3401482-3474958_Pseudomonas_aeruginosa_strain_PASGNDM345_chromosome,_complete_genome	99.999	137.117	20snp2indel	0.027	73477	0.496	CP020703.1:3401482-3474958_Pseudomonas_aeruginosa_strain_PASGNDM345_chromosome,_complete_genome	CP020703.1:3401482-3474958_Pseudomonas_aeruginosa_strain_PASGNDM345_chromosome,_complete_genome
C00400	ST308	ICETn43716385	CP020703.1:3401482-3474958_Pseudomonas_aeruginosa_strain_PASGNDM345_chromosome,_complete_genome	CP020703.1:3401482-3474958_Pseudomonas_aeruginosa_strain_PASGNDM345_chromosome,_complete_genome	100	109.852	25snp1indel	0.034	73477	0.498	CP020703.1:3401482-3474958_Pseudomonas_aeruginosa_strain_PASGNDM345_chromosome,_complete_genome	CP020703.1:3401482-3474958_Pseudomonas_aeruginosa_strain_PASGNDM345_chromosome,_complete_genome
C00401	ST308	ICETn43716385	CP020703.1:3401482-3474958_Pseudomonas_aeruginosa_strain_PASGNDM345_chromosome,_complete_genome	CP020703.1:3401482-3474958_Pseudomonas_aeruginosa_strain_PASGNDM345_chromosome,_complete_genome	100	94.416	22snp1indel	0.03	73477	0.5	CP020703.1:3401482-3474958_Pseudomonas_aeruginosa_strain_PASGNDM345_chromosome,_complete_genome	CP020703.1:3401482-3474958_Pseudomonas_aeruginosa_strain_PASGNDM345_chromosome,_complete_genome
C00432	ST308	ICETn43716385	CP020703.1:3401482-3474958_Pseudomonas_aeruginosa_strain_PASGNDM345_chromosome,_complete_genome	CP020703.1:3401482-3474958_Pseudomonas_aeruginosa_strain_PASGNDM345_chromosome,_complete_genome	100	124.488	23snp1indel	0.031	73477	0.498	CP020703.1:3401482-3474958_Pseudomonas_aeruginosa_strain_PASGNDM345_chromosome,_complete_genome	CP020703.1:3401482-3474958_Pseudomonas_aeruginosa_strain_PASGNDM345_chromosome,_complete_genome
C00461	ST308	ICETn43716385	CP020703.1:3401482-3474958_Pseudomonas_aeruginosa_strain_PASGNDM345_chromosome,_complete_genome	CP020703.1:3401482-3474958_Pseudomonas_aeruginosa_strain_PASGNDM345_chromosome,_complete_genome	100	105.191	22snp1indel	0.03	73477	0.497	CP020703.1:3401482-3474958_Pseudomonas_aeruginosa_strain_PASGNDM345_chromosome,_complete_genome	CP020703.1:3401482-3474958_Pseudomonas_aeruginosa_strain_PASGNDM345_chromosome,_complete_genome
C00472	ST308	ICETn43716385	CP020703.1:3401482-3474958_Pseudomonas_aeruginosa_strain_PASGNDM345_chromosome,_complete_genome	CP020703.1:3401482-3474958_Pseudomonas_aeruginosa_strain_PASGNDM345_chromosome,_complete_genome	100	96.225	23snp1indel	0.031	73477	0.497	CP020703.1:3401482-3474958_Pseudomonas_aeruginosa_strain_PASGNDM345_chromosome,_complete_genome	CP020703.1:3401482-3474958_Pseudomonas_aeruginosa_strain_PASGNDM345_chromosome,_complete_genome
C00476	ST308	ICETn43716385	CP020703.1:3401482-3474958_Pseudomonas_aeruginosa_strain_PASGNDM345_chromosome,_complete_genome	CP020703.1:3401482-3474958_Pseudomonas_aeruginosa_strain_PASGNDM345_chromosome,_complete_genome	100	126.651	23snp1indel	0.031	73477	0.498	CP020703.1:3401482-3474958_Pseudomonas_aeruginosa_strain_PASGNDM345_chromosome,_complete_genome	CP020703.1:3401482-3474958_Pseudomonas_aeruginosa_strain_PASGNDM345_chromosome,_complete_genome
C00487	ST308	ICETn43716385	CP020703.1:3401482-3474958_Pseudomonas_aeruginosa_strain_PASGNDM345_chromosome,_complete_genome	CP020703.1:3401482-3474958_Pseudomonas_aeruginosa_strain_PASGNDM345_chromosome,_complete_genome	100	142.444	20snp1indel	0.027	73477	0.498	CP020703.1:3401482-3474958_Pseudomonas_aeruginosa_strain_PASGNDM345_chromosome,_complete_genome	CP020703.1:3401482-3474958_Pseudomonas_aeruginosa_strain_PASGNDM345_chromosome,_complete_genome
C00488	ST308	ICETn43716385	CP020703.1:3401482-3474958_Pseudomonas_aeruginosa_strain_PASGNDM345_chromosome,_complete_genome	CP020703.1:3401482-3474958_Pseudomonas_aeruginosa_strain_PASGNDM345_chromosome,_complete_genome	100	121.766	21snp1indel	0.029	73477	0.5	CP020703.1:3401482-3474958_Pseudomonas_aeruginosa_strain_PASGNDM345_chromosome,_complete_genome	CP020703.1:3401482-3474958_Pseudomonas_aeruginosa_strain_PASGNDM345_chromosome,_complete_genome
C00496	ST308	ICETn43716385	CP020703.1:3401482-3474958_Pseudomonas_aeruginosa_strain_PASGNDM345_chromosome,_complete_genome	CP020703.1:3401482-3474958_Pseudomonas_aeruginosa_strain_PASGNDM345_chromosome,_complete_genome	100	100.907	22snp1indel	0.03	73477	0.497	CP020703.1:3401482-3474958_Pseudomonas_aeruginosa_strain_PASGNDM345_chromosome,_complete_genome	CP020703.1:3401482-3474958_Pseudomonas_aeruginosa_strain_PASGNDM345_chromosome,_complete_genome
C00499	ST308	ICETn43716385	CP020703.1:3401482-3474958_Pseudomonas_aeruginosa_strain_PASGNDM345_chromosome,_complete_genome	CP020703.1:3401482-3474958_Pseudomonas_aeruginosa_strain_PASGNDM345_chromosome,_complete_genome	100	128.116	26snp1indel	0.035	73477	0.5	CP020703.1:3401482-3474958_Pseudomonas_aeruginosa_strain_PASGNDM345_chromosome,_complete_genome	CP020703.1:3401482-3474958_Pseudomonas_aeruginosa_strain_PASGNDM345_chromosome,_complete_genome
C00507	ST308	ICETn43716385	CP020703.1:3401482-3474958_Pseudomonas_aeruginosa_strain_PASGNDM345_chromosome,_complete_genome	CP020703.1:3401482-3474958_Pseudomonas_aeruginosa_strain_PASGNDM345_chromosome,_complete_genome	100	125.897	20snp1indel	0.027	73477	0.5	CP020703.1:3401482-3474958_Pseudomonas_aeruginosa_strain_PASGNDM345_chromosome,_complete_genome	CP020703.1:3401482-3474958_Pseudomonas_aeruginosa_strain_PASGNDM345_chromosome,_complete_genome
C00569	ST308	ICETn43716385	CP020703.1:3401482-3474958_Pseudomonas_aeruginosa_strain_PASGNDM345_chromosome,_complete_genome	CP020703.1:3401482-3474958_Pseudomonas_aeruginosa_strain_PASGNDM345_chromosome,_complete_genome	100	146.986	23snp1indel	0.031	73477	0.5	CP020703.1:3401482-3474958_Pseudomonas_aeruginosa_strain_PASGNDM345_chromosome,_complete_genome	CP020703.1:3401482-3474958_Pseudomonas_aeruginosa_strain_PASGNDM345_chromosome,_complete_genome
C00584	ST308	ICETn43716385	CP020703.1:3401482-3474958_Pseudomonas_aeruginosa_strain_PASGNDM345_chromosome,_complete_genome	CP020703.1:3401482-3474958_Pseudomonas_aeruginosa_strain_PASGNDM345_chromosome,_complete_genome	100	97.178	21snp1indel	0.029	73477	0.492	CP020703.1:3401482-3474958_Pseudomonas_aeruginosa_strain_PASGNDM345_chromosome,_complete_genome	CP020703.1:3401482-3474958_Pseudomonas_aeruginosa_strain_PASGNDM345_chromosome,_complete_genome
C00625	ST308	ICETn43716385	CP020703.1:3401482-3474958_Pseudomonas_aeruginosa_strain_PASGNDM345_chromosome,_complete_genome	CP020703.1:3401482-3474958_Pseudomonas_aeruginosa_strain_PASGNDM345_chromosome,_complete_genome	100	136.06	20snp1indel	0.027	73477	0.498	CP020703.1:3401482-3474958_Pseudomonas_aeruginosa_strain_PASGNDM345_chromosome,_complete_genome	CP020703.1:3401482-3474958_Pseudomonas_aeruginosa_strain_PASGNDM345_chromosome,_complete_genome
C00651	ST308	ICETn43716385	CP020703.1:3401482-3474958_Pseudomonas_aeruginosa_strain_PASGNDM345_chromosome,_complete_genome	CP020703.1:3401482-3474958_Pseudomonas_aeruginosa_strain_PASGNDM345_chromosome,_complete_genome	100	104.325	20snp1indel	0.027	73477	0.5	CP020703.1:3401482-3474958_Pseudomonas_aeruginosa_strain_PASGNDM345_chromosome,_complete_genome	CP020703.1:3401482-3474958_Pseudomonas_aeruginosa_strain_PASGNDM345_chromosome,_complete_genome
C00669	ST308	ICETn43716385	CP020703.1:3401482-3474958_Pseudomonas_aeruginosa_strain_PASGNDM345_chromosome,_complete_genome	CP020703.1:3401482-3474958_Pseudomonas_aeruginosa_strain_PASGNDM345_chromosome,_complete_genome	100	129.601	20snp1indel	0.027	73477	0.5	CP020703.1:3401482-3474958_Pseudomonas_aeruginosa_strain_PASGNDM345_chromosome,_complete_genome	CP020703.1:3401482-3474958_Pseudomonas_aeruginosa_strain_PASGNDM345_chromosome,_complete_genome
C00696	ST308	ICETn43716385	CP020703.1:3401482-3474958_Pseudomonas_aeruginosa_strain_PASGNDM345_chromosome,_complete_genome	CP020703.1:3401482-3474958_Pseudomonas_aeruginosa_strain_PASGNDM345_chromosome,_complete_genome	100	118.855	27snp1indel	0.037	73477	0.498	CP020703.1:3401482-3474958_Pseudomonas_aeruginosa_strain_PASGNDM345_chromosome,_complete_genome	CP020703.1:3401482-3474958_Pseudomonas_aeruginosa_strain_PASGNDM345_chromosome,_complete_genome
C00703	ST308	ICETn43716385	CP020703.1:3401482-3474958_Pseudomonas_aeruginosa_strain_PASGNDM345_chromosome,_complete_genome	CP020703.1:3401482-3474958_Pseudomonas_aeruginosa_strain_PASGNDM345_chromosome,_complete_genome	100	129.935	20snp1indel	0.027	73477	0.498	CP020703.1:3401482-3474958_Pseudomonas_aeruginosa_strain_PASGNDM345_chromosome,_complete_genome	CP020703.1:3401482-3474958_Pseudomonas_aeruginosa_strain_PASGNDM345_chromosome,_complete_genome
C00707	ST308	ICETn43716385	CP020703.1:3401482-3474958_Pseudomonas_aeruginosa_strain_PASGNDM345_chromosome,_complete_genome	CP020703.1:3401482-3474958_Pseudomonas_aeruginosa_strain_PASGNDM345_chromosome,_complete_genome	100	114.121	22snp1indel	0.03	73477	0.5	CP020703.1:3401482-3474958_Pseudomonas_aeruginosa_strain_PASGNDM345_chromosome,_complete_genome	CP020703.1:3401482-3474958_Pseudomonas_aeruginosa_strain_PASGNDM345_chromosome,_complete_genome
C00716	ST308	ICETn43716385	CP020703.1:3401482-3474958_Pseudomonas_aeruginosa_strain_PASGNDM345_chromosome,_complete_genome	CP020703.1:3401482-3474958_Pseudomonas_aeruginosa_strain_PASGNDM345_chromosome,_complete_genome	100	122.456	23snp1indel	0.031	73477	0.5	CP020703.1:3401482-3474958_Pseudomonas_aeruginosa_strain_PASGNDM345_chromosome,_complete_genome	CP020703.1:3401482-3474958_Pseudomonas_aeruginosa_strain_PASGNDM345_chromosome,_complete_genome
C00718	ST308	ICETn43716385	CP020703.1:3401482-3474958_Pseudomonas_aeruginosa_strain_PASGNDM345_chromosome,_complete_genome	CP020703.1:3401482-3474958_Pseudomonas_aeruginosa_strain_PASGNDM345_chromosome,_complete_genome	100	118.841	27snp1indel	0.037	73477	0.496	CP020703.1:3401482-3474958_Pseudomonas_aeruginosa_strain_PASGNDM345_chromosome,_complete_genome	CP020703.1:3401482-3474958_Pseudomonas_aeruginosa_strain_PASGNDM345_chromosome,_complete_genome
C00746	ST308	ICETn43716385	CP020703.1:3401482-3474958_Pseudomonas_aeruginosa_strain_PASGNDM345_chromosome,_complete_genome	CP020703.1:3401482-3474958_Pseudomonas_aeruginosa_strain_PASGNDM345_chromosome,_complete_genome	100	139.961	21snp1indel	0.029	73477	0.5	CP020703.1:3401482-3474958_Pseudomonas_aeruginosa_strain_PASGNDM345_chromosome,_complete_genome	CP020703.1:3401482-3474958_Pseudomonas_aeruginosa_strain_PASGNDM345_chromosome,_complete_genome
C00765	ST308	ICETn43716385	CP020703.1:3401482-3474958_Pseudomonas_aeruginosa_strain_PASGNDM345_chromosome,_complete_genome	CP020703.1:3401482-3474958_Pseudomonas_aeruginosa_strain_PASGNDM345_chromosome,_complete_genome	100	109.963	23snp1indel	0.031	73477	0.493	CP020703.1:3401482-3474958_Pseudomonas_aeruginosa_strain_PASGNDM345_chromosome,_complete_genome	CP020703.1:3401482-3474958_Pseudomonas_aeruginosa_strain_PASGNDM345_chromosome,_complete_genome
C00787	ST308	ICETn43716385	CP020703.1:3401482-3474958_Pseudomonas_aeruginosa_strain_PASGNDM345_chromosome,_complete_genome	CP020703.1:3401482-3474958_Pseudomonas_aeruginosa_strain_PASGNDM345_chromosome,_complete_genome	100	102.286	19snp1indel	0.026	73477	0.5	CP020703.1:3401482-3474958_Pseudomonas_aeruginosa_strain_PASGNDM345_chromosome,_complete_genome	CP020703.1:3401482-3474958_Pseudomonas_aeruginosa_strain_PASGNDM345_chromosome,_complete_genome
C00811	ST308	ICETn43716385	CP020703.1:3401482-3474958_Pseudomonas_aeruginosa_strain_PASGNDM345_chromosome,_complete_genome	CP020703.1:3401482-3474958_Pseudomonas_aeruginosa_strain_PASGNDM345_chromosome,_complete_genome	100	125.872	23snp1indel	0.031	73477	0.489	CP020703.1:3401482-3474958_Pseudomonas_aeruginosa_strain_PASGNDM345_chromosome,_complete_genome	CP020703.1:3401482-3474958_Pseudomonas_aeruginosa_strain_PASGNDM345_chromosome,_complete_genome
C00814	ST308	ICETn43716385	CP020703.1:3401482-3474958_Pseudomonas_aeruginosa_strain_PASGNDM345_chromosome,_complete_genome	CP020703.1:3401482-3474958_Pseudomonas_aeruginosa_strain_PASGNDM345_chromosome,_complete_genome	100	98.044	23snp1indel	0.031	73477	0.5	CP020703.1:3401482-3474958_Pseudomonas_aeruginosa_strain_PASGNDM345_chromosome,_complete_genome	CP020703.1:3401482-3474958_Pseudomonas_aeruginosa_strain_PASGNDM345_chromosome,_complete_genome
C00818	ST308	ICETn43716385	CP020703.1:3401482-3474958_Pseudomonas_aeruginosa_strain_PASGNDM345_chromosome,_complete_genome	CP020703.1:3401482-3474958_Pseudomonas_aeruginosa_strain_PASGNDM345_chromosome,_complete_genome	100	111.147	19snp1indel	0.026	73477	0.5	CP020703.1:3401482-3474958_Pseudomonas_aeruginosa_strain_PASGNDM345_chromosome,_complete_genome	CP020703.1:3401482-3474958_Pseudomonas_aeruginosa_strain_PASGNDM345_chromosome,_complete_genome
C00819	ST308	ICETn43716385	CP020703.1:3401482-3474958_Pseudomonas_aeruginosa_strain_PASGNDM345_chromosome,_complete_genome	CP020703.1:3401482-3474958_Pseudomonas_aeruginosa_strain_PASGNDM345_chromosome,_complete_genome	100	136.036	21snp1indel	0.029	73477	0.49	CP020703.1:3401482-3474958_Pseudomonas_aeruginosa_strain_PASGNDM345_chromosome,_complete_genome	CP020703.1:3401482-3474958_Pseudomonas_aeruginosa_strain_PASGNDM345_chromosome,_complete_genome
C00851	ST308	ICETn43716385	CP020703.1:3401482-3474958_Pseudomonas_aeruginosa_strain_PASGNDM345_chromosome,_complete_genome	CP020703.1:3401482-3474958_Pseudomonas_aeruginosa_strain_PASGNDM345_chromosome,_complete_genome	100	140.024	20snp1indel	0.027	73477	0.498	CP020703.1:3401482-3474958_Pseudomonas_aeruginosa_strain_PASGNDM345_chromosome,_complete_genome	CP020703.1:3401482-3474958_Pseudomonas_aeruginosa_strain_PASGNDM345_chromosome,_complete_genome
C00881	ST308	ICETn43716385	CP020703.1:3401482-3474958_Pseudomonas_aeruginosa_strain_PASGNDM345_chromosome,_complete_genome	CP020703.1:3401482-3474958_Pseudomonas_aeruginosa_strain_PASGNDM345_chromosome,_complete_genome	100	145.689	23snp1indel	0.031	73477	0.498	CP020703.1:3401482-3474958_Pseudomonas_aeruginosa_strain_PASGNDM345_chromosome,_complete_genome	CP020703.1:3401482-3474958_Pseudomonas_aeruginosa_strain_PASGNDM345_chromosome,_complete_genome
C00916	ST308	ICETn43716385	CP020703.1:3401482-3474958_Pseudomonas_aeruginosa_strain_PASGNDM345_chromosome,_complete_genome	CP020703.1:3401482-3474958_Pseudomonas_aeruginosa_strain_PASGNDM345_chromosome,_complete_genome	100	120.009	20snp1indel	0.027	73477	0.5	CP020703.1:3401482-3474958_Pseudomonas_aeruginosa_strain_PASGNDM345_chromosome,_complete_genome	CP020703.1:3401482-3474958_Pseudomonas_aeruginosa_strain_PASGNDM345_chromosome,_complete_genome
C00950	ST308	ICETn43716385	CP020703.1:3401482-3474958_Pseudomonas_aeruginosa_strain_PASGNDM345_chromosome,_complete_genome	CP020703.1:3401482-3474958_Pseudomonas_aeruginosa_strain_PASGNDM345_chromosome,_complete_genome	100	103.446	21snp1indel	0.029	73477	0.5	CP020703.1:3401482-3474958_Pseudomonas_aeruginosa_strain_PASGNDM345_chromosome,_complete_genome	CP020703.1:3401482-3474958_Pseudomonas_aeruginosa_strain_PASGNDM345_chromosome,_complete_genome
C00954	ST308	ICETn43716385	CP020703.1:3401482-3474958_Pseudomonas_aeruginosa_strain_PASGNDM345_chromosome,_complete_genome	CP020703.1:3401482-3474958_Pseudomonas_aeruginosa_strain_PASGNDM345_chromosome,_complete_genome	100	121.254	21snp1indel	0.029	73477	0.494	CP020703.1:3401482-3474958_Pseudomonas_aeruginosa_strain_PASGNDM345_chromosome,_complete_genome	CP020703.1:3401482-3474958_Pseudomonas_aeruginosa_strain_PASGNDM345_chromosome,_complete_genome
C01020	ST1654	ICETn43716385	CP020703.1:3401482-3474958_Pseudomonas_aeruginosa_strain_PASGNDM345_chromosome,_complete_genome	CP020703.1:3401482-3474958_Pseudomonas_aeruginosa_strain_PASGNDM345_chromosome,_complete_genome	100	12.237	46snp1indel	0.063	73477	0.5	CP020703.1:3401482-3474958_Pseudomonas_aeruginosa_strain_PASGNDM345_chromosome,_complete_genome	CP020703.1:3401482-3474958_Pseudomonas_aeruginosa_strain_PASGNDM345_chromosome,_complete_genome
C01074	ST308	ICETn43716385	CP020703.1:3401482-3474958_Pseudomonas_aeruginosa_strain_PASGNDM345_chromosome,_complete_genome	CP020703.1:3401482-3474958_Pseudomonas_aeruginosa_strain_PASGNDM345_chromosome,_complete_genome	100	135.153	25snp1indel	0.034	73477	0.498	CP020703.1:3401482-3474958_Pseudomonas_aeruginosa_strain_PASGNDM345_chromosome,_complete_genome	CP020703.1:3401482-3474958_Pseudomonas_aeruginosa_strain_PASGNDM345_chromosome,_complete_genome
C01076	ST308	ICETn43716385	CP020703.1:3401482-3474958_Pseudomonas_aeruginosa_strain_PASGNDM345_chromosome,_complete_genome	CP020703.1:3401482-3474958_Pseudomonas_aeruginosa_strain_PASGNDM345_chromosome,_complete_genome	100	137.985	22snp1indel	0.03	73477	0.5	CP020703.1:3401482-3474958_Pseudomonas_aeruginosa_strain_PASGNDM345_chromosome,_complete_genome	CP020703.1:3401482-3474958_Pseudomonas_aeruginosa_strain_PASGNDM345_chromosome,_complete_genome
C01107	ST308	ICETn43716385	CP020703.1:3401482-3474958_Pseudomonas_aeruginosa_strain_PASGNDM345_chromosome,_complete_genome	CP020703.1:3401482-3474958_Pseudomonas_aeruginosa_strain_PASGNDM345_chromosome,_complete_genome	100	98.313	25snp1indel	0.034	73477	0.5	CP020703.1:3401482-3474958_Pseudomonas_aeruginosa_strain_PASGNDM345_chromosome,_complete_genome	CP020703.1:3401482-3474958_Pseudomonas_aeruginosa_strain_PASGNDM345_chromosome,_complete_genome
C01121	ST308	ICETn43716385	CP020703.1:3401482-3474958_Pseudomonas_aeruginosa_strain_PASGNDM345_chromosome,_complete_genome	CP020703.1:3401482-3474958_Pseudomonas_aeruginosa_strain_PASGNDM345_chromosome,_complete_genome	100	116.745	21snp1indel	0.029	73477	0.498	CP020703.1:3401482-3474958_Pseudomonas_aeruginosa_strain_PASGNDM345_chromosome,_complete_genome	CP020703.1:3401482-3474958_Pseudomonas_aeruginosa_strain_PASGNDM345_chromosome,_complete_genome
C01148	ST308	ICETn43716385	CP020703.1:3401482-3474958_Pseudomonas_aeruginosa_strain_PASGNDM345_chromosome,_complete_genome	CP020703.1:3401482-3474958_Pseudomonas_aeruginosa_strain_PASGNDM345_chromosome,_complete_genome	100	143.204	23snp1indel	0.031	73477	0.498	CP020703.1:3401482-3474958_Pseudomonas_aeruginosa_strain_PASGNDM345_chromosome,_complete_genome	CP020703.1:3401482-3474958_Pseudomonas_aeruginosa_strain_PASGNDM345_chromosome,_complete_genome
C01157	ST308	ICETn43716385	CP020703.1:3401482-3474958_Pseudomonas_aeruginosa_strain_PASGNDM345_chromosome,_complete_genome	CP020703.1:3401482-3474958_Pseudomonas_aeruginosa_strain_PASGNDM345_chromosome,_complete_genome	100	91.991	20snp1indel	0.027	73477	0.495	CP020703.1:3401482-3474958_Pseudomonas_aeruginosa_strain_PASGNDM345_chromosome,_complete_genome	CP020703.1:3401482-3474958_Pseudomonas_aeruginosa_strain_PASGNDM345_chromosome,_complete_genome
C01187	ST308	ICETn43716385	CP020703.1:3401482-3474958_Pseudomonas_aeruginosa_strain_PASGNDM345_chromosome,_complete_genome	CP020703.1:3401482-3474958_Pseudomonas_aeruginosa_strain_PASGNDM345_chromosome,_complete_genome	100	122.607	18snp1indel	0.024	73477	0.491	CP020703.1:3401482-3474958_Pseudomonas_aeruginosa_strain_PASGNDM345_chromosome,_complete_genome	CP020703.1:3401482-3474958_Pseudomonas_aeruginosa_strain_PASGNDM345_chromosome,_complete_genome
C01196	ST308	ICETn43716385	CP020703.1:3401482-3474958_Pseudomonas_aeruginosa_strain_PASGNDM345_chromosome,_complete_genome	CP020703.1:3401482-3474958_Pseudomonas_aeruginosa_strain_PASGNDM345_chromosome,_complete_genome	100	117.139	22snp1indel	0.03	73477	0.498	CP020703.1:3401482-3474958_Pseudomonas_aeruginosa_strain_PASGNDM345_chromosome,_complete_genome	CP020703.1:3401482-3474958_Pseudomonas_aeruginosa_strain_PASGNDM345_chromosome,_complete_genome
C01201	ST308	ICETn43716385	CP020703.1:3401482-3474958_Pseudomonas_aeruginosa_strain_PASGNDM345_chromosome,_complete_genome	CP020703.1:3401482-3474958_Pseudomonas_aeruginosa_strain_PASGNDM345_chromosome,_complete_genome	100	138.12	20snp1indel	0.027	73477	0.5	CP020703.1:3401482-3474958_Pseudomonas_aeruginosa_strain_PASGNDM345_chromosome,_complete_genome	CP020703.1:3401482-3474958_Pseudomonas_aeruginosa_strain_PASGNDM345_chromosome,_complete_genome
C01206	ST308	ICETn43716385	CP020703.1:3401482-3474958_Pseudomonas_aeruginosa_strain_PASGNDM345_chromosome,_complete_genome	CP020703.1:3401482-3474958_Pseudomonas_aeruginosa_strain_PASGNDM345_chromosome,_complete_genome	100	112.229	20snp1indel	0.027	73477	0.498	CP020703.1:3401482-3474958_Pseudomonas_aeruginosa_strain_PASGNDM345_chromosome,_complete_genome	CP020703.1:3401482-3474958_Pseudomonas_aeruginosa_strain_PASGNDM345_chromosome,_complete_genome
C01237	ST308	ICETn43716385	CP020703.1:3401482-3474958_Pseudomonas_aeruginosa_strain_PASGNDM345_chromosome,_complete_genome	CP020703.1:3401482-3474958_Pseudomonas_aeruginosa_strain_PASGNDM345_chromosome,_complete_genome	100	85.987	22snp1indel	0.03	73477	0.5	CP020703.1:3401482-3474958_Pseudomonas_aeruginosa_strain_PASGNDM345_chromosome,_complete_genome	CP020703.1:3401482-3474958_Pseudomonas_aeruginosa_strain_PASGNDM345_chromosome,_complete_genome
C01238	ST308	ICETn43716385	CP020703.1:3401482-3474958_Pseudomonas_aeruginosa_strain_PASGNDM345_chromosome,_complete_genome	CP020703.1:3401482-3474958_Pseudomonas_aeruginosa_strain_PASGNDM345_chromosome,_complete_genome	100	82.911	22snp1indel	0.03	73477	0.497	CP020703.1:3401482-3474958_Pseudomonas_aeruginosa_strain_PASGNDM345_chromosome,_complete_genome	CP020703.1:3401482-3474958_Pseudomonas_aeruginosa_strain_PASGNDM345_chromosome,_complete_genome
C01243	ST308	ICETn43716385	CP020703.1:3401482-3474958_Pseudomonas_aeruginosa_strain_PASGNDM345_chromosome,_complete_genome	CP020703.1:3401482-3474958_Pseudomonas_aeruginosa_strain_PASGNDM345_chromosome,_complete_genome	100	117.273	27snp1indel	0.037	73477	0.494	CP020703.1:3401482-3474958_Pseudomonas_aeruginosa_strain_PASGNDM345_chromosome,_complete_genome	CP020703.1:3401482-3474958_Pseudomonas_aeruginosa_strain_PASGNDM345_chromosome,_complete_genome
C01244	ST308	ICETn43716385	CP020703.1:3401482-3474958_Pseudomonas_aeruginosa_strain_PASGNDM345_chromosome,_complete_genome	CP020703.1:3401482-3474958_Pseudomonas_aeruginosa_strain_PASGNDM345_chromosome,_complete_genome	100	145.129	22snp1indel	0.03	73477	0.498	CP020703.1:3401482-3474958_Pseudomonas_aeruginosa_strain_PASGNDM345_chromosome,_complete_genome	CP020703.1:3401482-3474958_Pseudomonas_aeruginosa_strain_PASGNDM345_chromosome,_complete_genome
C01245	ST308	ICETn43716385	CP020703.1:3401482-3474958_Pseudomonas_aeruginosa_strain_PASGNDM345_chromosome,_complete_genome	CP020703.1:3401482-3474958_Pseudomonas_aeruginosa_strain_PASGNDM345_chromosome,_complete_genome	100	93.778	18snp1indel	0.024	73477	0.5	CP020703.1:3401482-3474958_Pseudomonas_aeruginosa_strain_PASGNDM345_chromosome,_complete_genome	CP020703.1:3401482-3474958_Pseudomonas_aeruginosa_strain_PASGNDM345_chromosome,_complete_genome
C01248	ST308	ICETn43716385	CP020703.1:3401482-3474958_Pseudomonas_aeruginosa_strain_PASGNDM345_chromosome,_complete_genome	CP020703.1:3401482-3474958_Pseudomonas_aeruginosa_strain_PASGNDM345_chromosome,_complete_genome	100	110.454	25snp1indel	0.034	73477	0.498	CP020703.1:3401482-3474958_Pseudomonas_aeruginosa_strain_PASGNDM345_chromosome,_complete_genome	CP020703.1:3401482-3474958_Pseudomonas_aeruginosa_strain_PASGNDM345_chromosome,_complete_genome
C01267	ST308	ICETn43716385	CP020703.1:3401482-3474958_Pseudomonas_aeruginosa_strain_PASGNDM345_chromosome,_complete_genome	CP020703.1:3401482-3474958_Pseudomonas_aeruginosa_strain_PASGNDM345_chromosome,_complete_genome	100	167.858	17snp1indel	0.023	73477	0.5	CP020703.1:3401482-3474958_Pseudomonas_aeruginosa_strain_PASGNDM345_chromosome,_complete_genome	CP020703.1:3401482-3474958_Pseudomonas_aeruginosa_strain_PASGNDM345_chromosome,_complete_genome
C01295	ST308	ICETn43716385	CP020703.1:3401482-3474958_Pseudomonas_aeruginosa_strain_PASGNDM345_chromosome,_complete_genome	CP020703.1:3401482-3474958_Pseudomonas_aeruginosa_strain_PASGNDM345_chromosome,_complete_genome	100	92.33	21snp1indel	0.029	73477	0.497	CP020703.1:3401482-3474958_Pseudomonas_aeruginosa_strain_PASGNDM345_chromosome,_complete_genome	CP020703.1:3401482-3474958_Pseudomonas_aeruginosa_strain_PASGNDM345_chromosome,_complete_genome
C01305	ST308	ICETn43716385	CP020703.1:3401482-3474958_Pseudomonas_aeruginosa_strain_PASGNDM345_chromosome,_complete_genome	CP020703.1:3401482-3474958_Pseudomonas_aeruginosa_strain_PASGNDM345_chromosome,_complete_genome	100	154.364	26snp1indel	0.035	73477	0.498	CP020703.1:3401482-3474958_Pseudomonas_aeruginosa_strain_PASGNDM345_chromosome,_complete_genome	CP020703.1:3401482-3474958_Pseudomonas_aeruginosa_strain_PASGNDM345_chromosome,_complete_genome
C01336	ST308	ICETn43716385	CP020703.1:3401482-3474958_Pseudomonas_aeruginosa_strain_PASGNDM345_chromosome,_complete_genome	CP020703.1:3401482-3474958_Pseudomonas_aeruginosa_strain_PASGNDM345_chromosome,_complete_genome	100	119.972	22snp1indel	0.03	73477	0.5	CP020703.1:3401482-3474958_Pseudomonas_aeruginosa_strain_PASGNDM345_chromosome,_complete_genome	CP020703.1:3401482-3474958_Pseudomonas_aeruginosa_strain_PASGNDM345_chromosome,_complete_genome
C01337	ST308	ICETn43716385	CP020703.1:3401482-3474958_Pseudomonas_aeruginosa_strain_PASGNDM345_chromosome,_complete_genome	CP020703.1:3401482-3474958_Pseudomonas_aeruginosa_strain_PASGNDM345_chromosome,_complete_genome	100	97.622	27snp1indel	0.037	73477	0.497	CP020703.1:3401482-3474958_Pseudomonas_aeruginosa_strain_PASGNDM345_chromosome,_complete_genome	CP020703.1:3401482-3474958_Pseudomonas_aeruginosa_strain_PASGNDM345_chromosome,_complete_genome
C01338	ST308	ICETn43716385	CP020703.1:3401482-3474958_Pseudomonas_aeruginosa_strain_PASGNDM345_chromosome,_complete_genome	CP020703.1:3401482-3474958_Pseudomonas_aeruginosa_strain_PASGNDM345_chromosome,_complete_genome	100	193.38	17snp1indel	0.023	73477	0.5	CP020703.1:3401482-3474958_Pseudomonas_aeruginosa_strain_PASGNDM345_chromosome,_complete_genome	CP020703.1:3401482-3474958_Pseudomonas_aeruginosa_strain_PASGNDM345_chromosome,_complete_genome
C01339	ST308	ICETn43716385	CP020703.1:3401482-3474958_Pseudomonas_aeruginosa_strain_PASGNDM345_chromosome,_complete_genome	CP020703.1:3401482-3474958_Pseudomonas_aeruginosa_strain_PASGNDM345_chromosome,_complete_genome	100	104.484	19snp1indel	0.026	73477	0.5	CP020703.1:3401482-3474958_Pseudomonas_aeruginosa_strain_PASGNDM345_chromosome,_complete_genome	CP020703.1:3401482-3474958_Pseudomonas_aeruginosa_strain_PASGNDM345_chromosome,_complete_genome
C01340	ST308	ICETn43716385	CP020703.1:3401482-3474958_Pseudomonas_aeruginosa_strain_PASGNDM345_chromosome,_complete_genome	CP020703.1:3401482-3474958_Pseudomonas_aeruginosa_strain_PASGNDM345_chromosome,_complete_genome	100	95.127	22snp1indel	0.03	73477	0.497	CP020703.1:3401482-3474958_Pseudomonas_aeruginosa_strain_PASGNDM345_chromosome,_complete_genome	CP020703.1:3401482-3474958_Pseudomonas_aeruginosa_strain_PASGNDM345_chromosome,_complete_genome
C01390	ST308	ICETn43716385	CP020703.1:3401482-3474958_Pseudomonas_aeruginosa_strain_PASGNDM345_chromosome,_complete_genome	CP020703.1:3401482-3474958_Pseudomonas_aeruginosa_strain_PASGNDM345_chromosome,_complete_genome	100	147.86	20snp1indel	0.027	73477	0.496	CP020703.1:3401482-3474958_Pseudomonas_aeruginosa_strain_PASGNDM345_chromosome,_complete_genome	CP020703.1:3401482-3474958_Pseudomonas_aeruginosa_strain_PASGNDM345_chromosome,_complete_genome
C01391	ST308	ICETn43716385	CP020703.1:3401482-3474958_Pseudomonas_aeruginosa_strain_PASGNDM345_chromosome,_complete_genome	CP020703.1:3401482-3474958_Pseudomonas_aeruginosa_strain_PASGNDM345_chromosome,_complete_genome	100	113.216	26snp1indel	0.035	73477	0.498	CP020703.1:3401482-3474958_Pseudomonas_aeruginosa_strain_PASGNDM345_chromosome,_complete_genome	CP020703.1:3401482-3474958_Pseudomonas_aeruginosa_strain_PASGNDM345_chromosome,_complete_genome
C01395	ST308	ICETn43716385	CP020703.1:3401482-3474958_Pseudomonas_aeruginosa_strain_PASGNDM345_chromosome,_complete_genome	CP020703.1:3401482-3474958_Pseudomonas_aeruginosa_strain_PASGNDM345_chromosome,_complete_genome	100	184.243	19snp1indel	0.026	73477	0.5	CP020703.1:3401482-3474958_Pseudomonas_aeruginosa_strain_PASGNDM345_chromosome,_complete_genome	CP020703.1:3401482-3474958_Pseudomonas_aeruginosa_strain_PASGNDM345_chromosome,_complete_genome
C01399	ST308	ICETn43716385	CP020703.1:3401482-3474958_Pseudomonas_aeruginosa_strain_PASGNDM345_chromosome,_complete_genome	CP020703.1:3401482-3474958_Pseudomonas_aeruginosa_strain_PASGNDM345_chromosome,_complete_genome	100	103.536	22snp1indel	0.03	73477	0.498	CP020703.1:3401482-3474958_Pseudomonas_aeruginosa_strain_PASGNDM345_chromosome,_complete_genome	CP020703.1:3401482-3474958_Pseudomonas_aeruginosa_strain_PASGNDM345_chromosome,_complete_genome
C01412	ST308	ICETn43716385	CP020703.1:3401482-3474958_Pseudomonas_aeruginosa_strain_PASGNDM345_chromosome,_complete_genome	CP020703.1:3401482-3474958_Pseudomonas_aeruginosa_strain_PASGNDM345_chromosome,_complete_genome	100	123.247	21snp1indel	0.029	73477	0.5	CP020703.1:3401482-3474958_Pseudomonas_aeruginosa_strain_PASGNDM345_chromosome,_complete_genome	CP020703.1:3401482-3474958_Pseudomonas_aeruginosa_strain_PASGNDM345_chromosome,_complete_genome
C01429	ST308	ICETn43716385	CP020703.1:3401482-3474958_Pseudomonas_aeruginosa_strain_PASGNDM345_chromosome,_complete_genome	CP020703.1:3401482-3474958_Pseudomonas_aeruginosa_strain_PASGNDM345_chromosome,_complete_genome	100	126.172	18snp1indel	0.024	73477	0.497	CP020703.1:3401482-3474958_Pseudomonas_aeruginosa_strain_PASGNDM345_chromosome,_complete_genome	CP020703.1:3401482-3474958_Pseudomonas_aeruginosa_strain_PASGNDM345_chromosome,_complete_genome
C01446	ST308	ICETn43716385	CP020703.1:3401482-3474958_Pseudomonas_aeruginosa_strain_PASGNDM345_chromosome,_complete_genome	CP020703.1:3401482-3474958_Pseudomonas_aeruginosa_strain_PASGNDM345_chromosome,_complete_genome	100	119.2	26snp1indel	0.035	73477	0.498	CP020703.1:3401482-3474958_Pseudomonas_aeruginosa_strain_PASGNDM345_chromosome,_complete_genome	CP020703.1:3401482-3474958_Pseudomonas_aeruginosa_strain_PASGNDM345_chromosome,_complete_genome
C01447	ST308	ICETn43716385	CP020703.1:3401482-3474958_Pseudomonas_aeruginosa_strain_PASGNDM345_chromosome,_complete_genome	CP020703.1:3401482-3474958_Pseudomonas_aeruginosa_strain_PASGNDM345_chromosome,_complete_genome	99.999	121.118	31snp3indel	0.042	73477	0.5	CP020703.1:3401482-3474958_Pseudomonas_aeruginosa_strain_PASGNDM345_chromosome,_complete_genome	CP020703.1:3401482-3474958_Pseudomonas_aeruginosa_strain_PASGNDM345_chromosome,_complete_genome
C01448	ST308	ICETn43716385	CP020703.1:3401482-3474958_Pseudomonas_aeruginosa_strain_PASGNDM345_chromosome,_complete_genome	CP020703.1:3401482-3474958_Pseudomonas_aeruginosa_strain_PASGNDM345_chromosome,_complete_genome	100	93.522	23snp1indel	0.031	73477	0.497	CP020703.1:3401482-3474958_Pseudomonas_aeruginosa_strain_PASGNDM345_chromosome,_complete_genome	CP020703.1:3401482-3474958_Pseudomonas_aeruginosa_strain_PASGNDM345_chromosome,_complete_genome
C01494	ST308	ICETn43716385	CP020703.1:3401482-3474958_Pseudomonas_aeruginosa_strain_PASGNDM345_chromosome,_complete_genome	CP020703.1:3401482-3474958_Pseudomonas_aeruginosa_strain_PASGNDM345_chromosome,_complete_genome	100	99.844	18snp1indel	0.024	73477	0.497	CP020703.1:3401482-3474958_Pseudomonas_aeruginosa_strain_PASGNDM345_chromosome,_complete_genome	CP020703.1:3401482-3474958_Pseudomonas_aeruginosa_strain_PASGNDM345_chromosome,_complete_genome
C01495	ST308	ICETn43716385	CP020703.1:3401482-3474958_Pseudomonas_aeruginosa_strain_PASGNDM345_chromosome,_complete_genome	CP020703.1:3401482-3474958_Pseudomonas_aeruginosa_strain_PASGNDM345_chromosome,_complete_genome	100	111.612	22snp1indel	0.03	73477	0.497	CP020703.1:3401482-3474958_Pseudomonas_aeruginosa_strain_PASGNDM345_chromosome,_complete_genome	CP020703.1:3401482-3474958_Pseudomonas_aeruginosa_strain_PASGNDM345_chromosome,_complete_genome
C01505	ST308	ICETn43716385	CP020703.1:3401482-3474958_Pseudomonas_aeruginosa_strain_PASGNDM345_chromosome,_complete_genome	CP020703.1:3401482-3474958_Pseudomonas_aeruginosa_strain_PASGNDM345_chromosome,_complete_genome	100	103.585	22snp1indel	0.03	73477	0.498	CP020703.1:3401482-3474958_Pseudomonas_aeruginosa_strain_PASGNDM345_chromosome,_complete_genome	CP020703.1:3401482-3474958_Pseudomonas_aeruginosa_strain_PASGNDM345_chromosome,_complete_genome
C01528	ST308	ICETn43716385	CP020703.1:3401482-3474958_Pseudomonas_aeruginosa_strain_PASGNDM345_chromosome,_complete_genome	CP020703.1:3401482-3474958_Pseudomonas_aeruginosa_strain_PASGNDM345_chromosome,_complete_genome	100	96.936	20snp1indel	0.027	73477	0.498	CP020703.1:3401482-3474958_Pseudomonas_aeruginosa_strain_PASGNDM345_chromosome,_complete_genome	CP020703.1:3401482-3474958_Pseudomonas_aeruginosa_strain_PASGNDM345_chromosome,_complete_genome
C01571	ST308	ICETn43716385	CP020703.1:3401482-3474958_Pseudomonas_aeruginosa_strain_PASGNDM345_chromosome,_complete_genome	CP020703.1:3401482-3474958_Pseudomonas_aeruginosa_strain_PASGNDM345_chromosome,_complete_genome	100	132.991	20snp1indel	0.027	73477	0.496	CP020703.1:3401482-3474958_Pseudomonas_aeruginosa_strain_PASGNDM345_chromosome,_complete_genome	CP020703.1:3401482-3474958_Pseudomonas_aeruginosa_strain_PASGNDM345_chromosome,_complete_genome
C01572	ST308	ICETn43716385	CP020703.1:3401482-3474958_Pseudomonas_aeruginosa_strain_PASGNDM345_chromosome,_complete_genome	CP020703.1:3401482-3474958_Pseudomonas_aeruginosa_strain_PASGNDM345_chromosome,_complete_genome	100	99.355	24snp1indel	0.033	73477	0.493	CP020703.1:3401482-3474958_Pseudomonas_aeruginosa_strain_PASGNDM345_chromosome,_complete_genome	CP020703.1:3401482-3474958_Pseudomonas_aeruginosa_strain_PASGNDM345_chromosome,_complete_genome
C01578	ST308	ICETn43716385	CP020703.1:3401482-3474958_Pseudomonas_aeruginosa_strain_PASGNDM345_chromosome,_complete_genome	CP020703.1:3401482-3474958_Pseudomonas_aeruginosa_strain_PASGNDM345_chromosome,_complete_genome	100	172.251	48snp1indel	0.065	73477	0.499	CP020703.1:3401482-3474958_Pseudomonas_aeruginosa_strain_PASGNDM345_chromosome,_complete_genome	CP020703.1:3401482-3474958_Pseudomonas_aeruginosa_strain_PASGNDM345_chromosome,_complete_genome
C01591	ST308	ICETn43716385	CP020703.1:3401482-3474958_Pseudomonas_aeruginosa_strain_PASGNDM345_chromosome,_complete_genome	CP020703.1:3401482-3474958_Pseudomonas_aeruginosa_strain_PASGNDM345_chromosome,_complete_genome	100	124.757	19snp1indel	0.026	73477	0.5	CP020703.1:3401482-3474958_Pseudomonas_aeruginosa_strain_PASGNDM345_chromosome,_complete_genome	CP020703.1:3401482-3474958_Pseudomonas_aeruginosa_strain_PASGNDM345_chromosome,_complete_genome
C01603	ST308	ICETn43716385	CP020703.1:3401482-3474958_Pseudomonas_aeruginosa_strain_PASGNDM345_chromosome,_complete_genome	CP020703.1:3401482-3474958_Pseudomonas_aeruginosa_strain_PASGNDM345_chromosome,_complete_genome	100	96.696	30snp1indel	0.041	73477	0.497	CP020703.1:3401482-3474958_Pseudomonas_aeruginosa_strain_PASGNDM345_chromosome,_complete_genome	CP020703.1:3401482-3474958_Pseudomonas_aeruginosa_strain_PASGNDM345_chromosome,_complete_genome
C01623	ST308	ICETn43716385	CP020703.1:3401482-3474958_Pseudomonas_aeruginosa_strain_PASGNDM345_chromosome,_complete_genome	CP020703.1:3401482-3474958_Pseudomonas_aeruginosa_strain_PASGNDM345_chromosome,_complete_genome	100	84.672	21snp1indel	0.029	73477	0.5	CP020703.1:3401482-3474958_Pseudomonas_aeruginosa_strain_PASGNDM345_chromosome,_complete_genome	CP020703.1:3401482-3474958_Pseudomonas_aeruginosa_strain_PASGNDM345_chromosome,_complete_genome
C01657	ST308	ICETn43716385	CP020703.1:3401482-3474958_Pseudomonas_aeruginosa_strain_PASGNDM345_chromosome,_complete_genome	CP020703.1:3401482-3474958_Pseudomonas_aeruginosa_strain_PASGNDM345_chromosome,_complete_genome	100	78.8	18snp1indel	0.024	73477	0.5	CP020703.1:3401482-3474958_Pseudomonas_aeruginosa_strain_PASGNDM345_chromosome,_complete_genome	CP020703.1:3401482-3474958_Pseudomonas_aeruginosa_strain_PASGNDM345_chromosome,_complete_genome
C01681	ST308	ICETn43716385	CP020703.1:3401482-3474958_Pseudomonas_aeruginosa_strain_PASGNDM345_chromosome,_complete_genome	CP020703.1:3401482-3474958_Pseudomonas_aeruginosa_strain_PASGNDM345_chromosome,_complete_genome	100	161.478	22snp1indel	0.03	73477	0.496	CP020703.1:3401482-3474958_Pseudomonas_aeruginosa_strain_PASGNDM345_chromosome,_complete_genome	CP020703.1:3401482-3474958_Pseudomonas_aeruginosa_strain_PASGNDM345_chromosome,_complete_genome
C01683	ST308	ICETn43716385	CP020703.1:3401482-3474958_Pseudomonas_aeruginosa_strain_PASGNDM345_chromosome,_complete_genome	CP020703.1:3401482-3474958_Pseudomonas_aeruginosa_strain_PASGNDM345_chromosome,_complete_genome	100	102.916	52snp1indel	0.071	73477	0.5	CP020703.1:3401482-3474958_Pseudomonas_aeruginosa_strain_PASGNDM345_chromosome,_complete_genome	CP020703.1:3401482-3474958_Pseudomonas_aeruginosa_strain_PASGNDM345_chromosome,_complete_genome
C01695	ST308	ICETn43716385	CP020703.1:3401482-3474958_Pseudomonas_aeruginosa_strain_PASGNDM345_chromosome,_complete_genome	CP020703.1:3401482-3474958_Pseudomonas_aeruginosa_strain_PASGNDM345_chromosome,_complete_genome	100	159.605	21snp1indel	0.029	73477	0.497	CP020703.1:3401482-3474958_Pseudomonas_aeruginosa_strain_PASGNDM345_chromosome,_complete_genome	CP020703.1:3401482-3474958_Pseudomonas_aeruginosa_strain_PASGNDM345_chromosome,_complete_genome
C01716	ST308	ICETn43716385	CP020703.1:3401482-3474958_Pseudomonas_aeruginosa_strain_PASGNDM345_chromosome,_complete_genome	CP020703.1:3401482-3474958_Pseudomonas_aeruginosa_strain_PASGNDM345_chromosome,_complete_genome	100	92.945	22snp1indel	0.03	73477	0.497	CP020703.1:3401482-3474958_Pseudomonas_aeruginosa_strain_PASGNDM345_chromosome,_complete_genome	CP020703.1:3401482-3474958_Pseudomonas_aeruginosa_strain_PASGNDM345_chromosome,_complete_genome
C01727	ST308	ICETn43716385	CP020703.1:3401482-3474958_Pseudomonas_aeruginosa_strain_PASGNDM345_chromosome,_complete_genome	CP020703.1:3401482-3474958_Pseudomonas_aeruginosa_strain_PASGNDM345_chromosome,_complete_genome	100	91.601	22snp1indel	0.03	73477	0.5	CP020703.1:3401482-3474958_Pseudomonas_aeruginosa_strain_PASGNDM345_chromosome,_complete_genome	CP020703.1:3401482-3474958_Pseudomonas_aeruginosa_strain_PASGNDM345_chromosome,_complete_genome
C01747	ST308	ICETn43716385	CP020703.1:3401482-3474958_Pseudomonas_aeruginosa_strain_PASGNDM345_chromosome,_complete_genome	CP020703.1:3401482-3474958_Pseudomonas_aeruginosa_strain_PASGNDM345_chromosome,_complete_genome	100	90.059	24snp1indel	0.033	73477	0.497	CP020703.1:3401482-3474958_Pseudomonas_aeruginosa_strain_PASGNDM345_chromosome,_complete_genome	CP020703.1:3401482-3474958_Pseudomonas_aeruginosa_strain_PASGNDM345_chromosome,_complete_genome
C01756	ST308	ICETn43716385	CP020703.1:3401482-3474958_Pseudomonas_aeruginosa_strain_PASGNDM345_chromosome,_complete_genome	CP020703.1:3401482-3474958_Pseudomonas_aeruginosa_strain_PASGNDM345_chromosome,_complete_genome	100	97.207	19snp1indel	0.026	73477	0.5	CP020703.1:3401482-3474958_Pseudomonas_aeruginosa_strain_PASGNDM345_chromosome,_complete_genome	CP020703.1:3401482-3474958_Pseudomonas_aeruginosa_strain_PASGNDM345_chromosome,_complete_genome
C01758	ST308	ICETn43716385	CP020703.1:3401482-3474958_Pseudomonas_aeruginosa_strain_PASGNDM345_chromosome,_complete_genome	CP020703.1:3401482-3474958_Pseudomonas_aeruginosa_strain_PASGNDM345_chromosome,_complete_genome	100	116.611	21snp1indel	0.029	73477	0.5	CP020703.1:3401482-3474958_Pseudomonas_aeruginosa_strain_PASGNDM345_chromosome,_complete_genome	CP020703.1:3401482-3474958_Pseudomonas_aeruginosa_strain_PASGNDM345_chromosome,_complete_genome
C01776	ST308	ICETn43716385	CP020703.1:3401482-3474958_Pseudomonas_aeruginosa_strain_PASGNDM345_chromosome,_complete_genome	CP020703.1:3401482-3474958_Pseudomonas_aeruginosa_strain_PASGNDM345_chromosome,_complete_genome	100	99.86	26snp1indel	0.035	73477	0.497	CP020703.1:3401482-3474958_Pseudomonas_aeruginosa_strain_PASGNDM345_chromosome,_complete_genome	CP020703.1:3401482-3474958_Pseudomonas_aeruginosa_strain_PASGNDM345_chromosome,_complete_genome
C01809	ST308	ICETn43716385	CP020703.1:3401482-3474958_Pseudomonas_aeruginosa_strain_PASGNDM345_chromosome,_complete_genome	CP020703.1:3401482-3474958_Pseudomonas_aeruginosa_strain_PASGNDM345_chromosome,_complete_genome	100	113.758	19snp1indel	0.026	73477	0.5	CP020703.1:3401482-3474958_Pseudomonas_aeruginosa_strain_PASGNDM345_chromosome,_complete_genome	CP020703.1:3401482-3474958_Pseudomonas_aeruginosa_strain_PASGNDM345_chromosome,_complete_genome
C01812	ST308	ICETn43716385	CP020703.1:3401482-3474958_Pseudomonas_aeruginosa_strain_PASGNDM345_chromosome,_complete_genome	CP020703.1:3401482-3474958_Pseudomonas_aeruginosa_strain_PASGNDM345_chromosome,_complete_genome	100	87.905	23snp1indel	0.031	73477	0.496	CP020703.1:3401482-3474958_Pseudomonas_aeruginosa_strain_PASGNDM345_chromosome,_complete_genome	CP020703.1:3401482-3474958_Pseudomonas_aeruginosa_strain_PASGNDM345_chromosome,_complete_genome
C01813	ST308	ICETn43716385	CP020703.1:3401482-3474958_Pseudomonas_aeruginosa_strain_PASGNDM345_chromosome,_complete_genome	CP020703.1:3401482-3474958_Pseudomonas_aeruginosa_strain_PASGNDM345_chromosome,_complete_genome	100	130.366	20snp1indel	0.027	73477	0.5	CP020703.1:3401482-3474958_Pseudomonas_aeruginosa_strain_PASGNDM345_chromosome,_complete_genome	CP020703.1:3401482-3474958_Pseudomonas_aeruginosa_strain_PASGNDM345_chromosome,_complete_genome
C01835	ST308	ICETn43716385	CP020703.1:3401482-3474958_Pseudomonas_aeruginosa_strain_PASGNDM345_chromosome,_complete_genome	CP020703.1:3401482-3474958_Pseudomonas_aeruginosa_strain_PASGNDM345_chromosome,_complete_genome	100	93.917	24snp1indel	0.033	73477	0.496	CP020703.1:3401482-3474958_Pseudomonas_aeruginosa_strain_PASGNDM345_chromosome,_complete_genome	CP020703.1:3401482-3474958_Pseudomonas_aeruginosa_strain_PASGNDM345_chromosome,_complete_genome
C01843	ST308	ICETn43716385	CP020703.1:3401482-3474958_Pseudomonas_aeruginosa_strain_PASGNDM345_chromosome,_complete_genome	CP020703.1:3401482-3474958_Pseudomonas_aeruginosa_strain_PASGNDM345_chromosome,_complete_genome	100	107.078	24snp1indel	0.033	73477	0.492	CP020703.1:3401482-3474958_Pseudomonas_aeruginosa_strain_PASGNDM345_chromosome,_complete_genome	CP020703.1:3401482-3474958_Pseudomonas_aeruginosa_strain_PASGNDM345_chromosome,_complete_genome
C01844	ST308	ICETn43716385	CP020703.1:3401482-3474958_Pseudomonas_aeruginosa_strain_PASGNDM345_chromosome,_complete_genome	CP020703.1:3401482-3474958_Pseudomonas_aeruginosa_strain_PASGNDM345_chromosome,_complete_genome	100	153.402	19snp1indel	0.026	73477	0.5	CP020703.1:3401482-3474958_Pseudomonas_aeruginosa_strain_PASGNDM345_chromosome,_complete_genome	CP020703.1:3401482-3474958_Pseudomonas_aeruginosa_strain_PASGNDM345_chromosome,_complete_genome
C01845	ST308	ICETn43716385	CP020703.1:3401482-3474958_Pseudomonas_aeruginosa_strain_PASGNDM345_chromosome,_complete_genome	CP020703.1:3401482-3474958_Pseudomonas_aeruginosa_strain_PASGNDM345_chromosome,_complete_genome	100	153.212	18snp1indel	0.024	73477	0.5	CP020703.1:3401482-3474958_Pseudomonas_aeruginosa_strain_PASGNDM345_chromosome,_complete_genome	CP020703.1:3401482-3474958_Pseudomonas_aeruginosa_strain_PASGNDM345_chromosome,_complete_genome
C01863	ST308	ICETn43716385	CP020703.1:3401482-3474958_Pseudomonas_aeruginosa_strain_PASGNDM345_chromosome,_complete_genome	CP020703.1:3401482-3474958_Pseudomonas_aeruginosa_strain_PASGNDM345_chromosome,_complete_genome	100	103.523	21snp1indel	0.029	73477	0.5	CP020703.1:3401482-3474958_Pseudomonas_aeruginosa_strain_PASGNDM345_chromosome,_complete_genome	CP020703.1:3401482-3474958_Pseudomonas_aeruginosa_strain_PASGNDM345_chromosome,_complete_genome
C01871	ST308	ICETn43716385	CP020703.1:3401482-3474958_Pseudomonas_aeruginosa_strain_PASGNDM345_chromosome,_complete_genome	CP020703.1:3401482-3474958_Pseudomonas_aeruginosa_strain_PASGNDM345_chromosome,_complete_genome	100	104.279	22snp1indel	0.03	73477	0.497	CP020703.1:3401482-3474958_Pseudomonas_aeruginosa_strain_PASGNDM345_chromosome,_complete_genome	CP020703.1:3401482-3474958_Pseudomonas_aeruginosa_strain_PASGNDM345_chromosome,_complete_genome
C01872	ST308	ICETn43716385	CP020703.1:3401482-3474958_Pseudomonas_aeruginosa_strain_PASGNDM345_chromosome,_complete_genome	CP020703.1:3401482-3474958_Pseudomonas_aeruginosa_strain_PASGNDM345_chromosome,_complete_genome	100	147.129	20snp1indel	0.027	73477	0.494	CP020703.1:3401482-3474958_Pseudomonas_aeruginosa_strain_PASGNDM345_chromosome,_complete_genome	CP020703.1:3401482-3474958_Pseudomonas_aeruginosa_strain_PASGNDM345_chromosome,_complete_genome
C01873	ST308	ICETn43716385	CP020703.1:3401482-3474958_Pseudomonas_aeruginosa_strain_PASGNDM345_chromosome,_complete_genome	CP020703.1:3401482-3474958_Pseudomonas_aeruginosa_strain_PASGNDM345_chromosome,_complete_genome	100	106.227	37snp1indel	0.05	73477	0.5	CP020703.1:3401482-3474958_Pseudomonas_aeruginosa_strain_PASGNDM345_chromosome,_complete_genome	CP020703.1:3401482-3474958_Pseudomonas_aeruginosa_strain_PASGNDM345_chromosome,_complete_genome
C01877	ST308	ICETn43716385	CP020703.1:3401482-3474958_Pseudomonas_aeruginosa_strain_PASGNDM345_chromosome,_complete_genome	CP020703.1:3401482-3474958_Pseudomonas_aeruginosa_strain_PASGNDM345_chromosome,_complete_genome	100	159.812	22snp1indel	0.03	73477	0.5	CP020703.1:3401482-3474958_Pseudomonas_aeruginosa_strain_PASGNDM345_chromosome,_complete_genome	CP020703.1:3401482-3474958_Pseudomonas_aeruginosa_strain_PASGNDM345_chromosome,_complete_genome
C01883	ST308	ICETn43716385	CP020703.1:3401482-3474958_Pseudomonas_aeruginosa_strain_PASGNDM345_chromosome,_complete_genome	CP020703.1:3401482-3474958_Pseudomonas_aeruginosa_strain_PASGNDM345_chromosome,_complete_genome	100	99.358	20snp1indel	0.027	73477	0.5	CP020703.1:3401482-3474958_Pseudomonas_aeruginosa_strain_PASGNDM345_chromosome,_complete_genome	CP020703.1:3401482-3474958_Pseudomonas_aeruginosa_strain_PASGNDM345_chromosome,_complete_genome
C01888	ST308	ICETn43716385	CP020703.1:3401482-3474958_Pseudomonas_aeruginosa_strain_PASGNDM345_chromosome,_complete_genome	CP020703.1:3401482-3474958_Pseudomonas_aeruginosa_strain_PASGNDM345_chromosome,_complete_genome	100	90.889	22snp1indel	0.03	73477	0.5	CP020703.1:3401482-3474958_Pseudomonas_aeruginosa_strain_PASGNDM345_chromosome,_complete_genome	CP020703.1:3401482-3474958_Pseudomonas_aeruginosa_strain_PASGNDM345_chromosome,_complete_genome
C01889	ST308	ICETn43716385	CP020703.1:3401482-3474958_Pseudomonas_aeruginosa_strain_PASGNDM345_chromosome,_complete_genome	CP020703.1:3401482-3474958_Pseudomonas_aeruginosa_strain_PASGNDM345_chromosome,_complete_genome	100	94.348	23snp1indel	0.031	73477	0.497	CP020703.1:3401482-3474958_Pseudomonas_aeruginosa_strain_PASGNDM345_chromosome,_complete_genome	CP020703.1:3401482-3474958_Pseudomonas_aeruginosa_strain_PASGNDM345_chromosome,_complete_genome
C01890	ST308	ICETn43716385	CP020703.1:3401482-3474958_Pseudomonas_aeruginosa_strain_PASGNDM345_chromosome,_complete_genome	CP020703.1:3401482-3474958_Pseudomonas_aeruginosa_strain_PASGNDM345_chromosome,_complete_genome	100	107.559	29snp1indel	0.039	73477	0.497	CP020703.1:3401482-3474958_Pseudomonas_aeruginosa_strain_PASGNDM345_chromosome,_complete_genome	CP020703.1:3401482-3474958_Pseudomonas_aeruginosa_strain_PASGNDM345_chromosome,_complete_genome
C01907	ST308	ICETn43716385	CP020703.1:3401482-3474958_Pseudomonas_aeruginosa_strain_PASGNDM345_chromosome,_complete_genome	CP020703.1:3401482-3474958_Pseudomonas_aeruginosa_strain_PASGNDM345_chromosome,_complete_genome	100	117.498	21snp1indel	0.029	73477	0.498	CP020703.1:3401482-3474958_Pseudomonas_aeruginosa_strain_PASGNDM345_chromosome,_complete_genome	CP020703.1:3401482-3474958_Pseudomonas_aeruginosa_strain_PASGNDM345_chromosome,_complete_genome
C01914	ST308	ICETn43716385	CP020703.1:3401482-3474958_Pseudomonas_aeruginosa_strain_PASGNDM345_chromosome,_complete_genome	CP020703.1:3401482-3474958_Pseudomonas_aeruginosa_strain_PASGNDM345_chromosome,_complete_genome	100	98.769	22snp1indel	0.03	73477	0.494	CP020703.1:3401482-3474958_Pseudomonas_aeruginosa_strain_PASGNDM345_chromosome,_complete_genome	CP020703.1:3401482-3474958_Pseudomonas_aeruginosa_strain_PASGNDM345_chromosome,_complete_genome
C01921	ST308	ICETn43716385	CP020703.1:3401482-3474958_Pseudomonas_aeruginosa_strain_PASGNDM345_chromosome,_complete_genome	CP020703.1:3401482-3474958_Pseudomonas_aeruginosa_strain_PASGNDM345_chromosome,_complete_genome	100	89.758	29snp1indel	0.039	73477	0.5	CP020703.1:3401482-3474958_Pseudomonas_aeruginosa_strain_PASGNDM345_chromosome,_complete_genome	CP020703.1:3401482-3474958_Pseudomonas_aeruginosa_strain_PASGNDM345_chromosome,_complete_genome
C01922	ST308	ICETn43716385	CP020703.1:3401482-3474958_Pseudomonas_aeruginosa_strain_PASGNDM345_chromosome,_complete_genome	CP020703.1:3401482-3474958_Pseudomonas_aeruginosa_strain_PASGNDM345_chromosome,_complete_genome	100	167.78	17snp1indel	0.023	73477	0.495	CP020703.1:3401482-3474958_Pseudomonas_aeruginosa_strain_PASGNDM345_chromosome,_complete_genome	CP020703.1:3401482-3474958_Pseudomonas_aeruginosa_strain_PASGNDM345_chromosome,_complete_genome
C01958	ST308	ICETn43716385	CP020703.1:3401482-3474958_Pseudomonas_aeruginosa_strain_PASGNDM345_chromosome,_complete_genome	CP020703.1:3401482-3474958_Pseudomonas_aeruginosa_strain_PASGNDM345_chromosome,_complete_genome	100	151.265	19snp1indel	0.026	73477	0.5	CP020703.1:3401482-3474958_Pseudomonas_aeruginosa_strain_PASGNDM345_chromosome,_complete_genome	CP020703.1:3401482-3474958_Pseudomonas_aeruginosa_strain_PASGNDM345_chromosome,_complete_genome
C01965	ST308	ICETn43716385	CP020703.1:3401482-3474958_Pseudomonas_aeruginosa_strain_PASGNDM345_chromosome,_complete_genome	CP020703.1:3401482-3474958_Pseudomonas_aeruginosa_strain_PASGNDM345_chromosome,_complete_genome	100	94.393	22snp1indel	0.03	73477	0.5	CP020703.1:3401482-3474958_Pseudomonas_aeruginosa_strain_PASGNDM345_chromosome,_complete_genome	CP020703.1:3401482-3474958_Pseudomonas_aeruginosa_strain_PASGNDM345_chromosome,_complete_genome
C01978	ST308	ICETn43716385	CP020703.1:3401482-3474958_Pseudomonas_aeruginosa_strain_PASGNDM345_chromosome,_complete_genome	CP020703.1:3401482-3474958_Pseudomonas_aeruginosa_strain_PASGNDM345_chromosome,_complete_genome	100	150.069	21snp1indel	0.029	73477	0.5	CP020703.1:3401482-3474958_Pseudomonas_aeruginosa_strain_PASGNDM345_chromosome,_complete_genome	CP020703.1:3401482-3474958_Pseudomonas_aeruginosa_strain_PASGNDM345_chromosome,_complete_genome
C01992	ST308	ICETn43716385	CP020703.1:3401482-3474958_Pseudomonas_aeruginosa_strain_PASGNDM345_chromosome,_complete_genome	CP020703.1:3401482-3474958_Pseudomonas_aeruginosa_strain_PASGNDM345_chromosome,_complete_genome	100	171.054	22snp1indel	0.03	73477	0.499	CP020703.1:3401482-3474958_Pseudomonas_aeruginosa_strain_PASGNDM345_chromosome,_complete_genome	CP020703.1:3401482-3474958_Pseudomonas_aeruginosa_strain_PASGNDM345_chromosome,_complete_genome
C01996	ST308	ICETn43716385	CP020703.1:3401482-3474958_Pseudomonas_aeruginosa_strain_PASGNDM345_chromosome,_complete_genome	CP020703.1:3401482-3474958_Pseudomonas_aeruginosa_strain_PASGNDM345_chromosome,_complete_genome	100	100.234	27snp1indel	0.037	73477	0.5	CP020703.1:3401482-3474958_Pseudomonas_aeruginosa_strain_PASGNDM345_chromosome,_complete_genome	CP020703.1:3401482-3474958_Pseudomonas_aeruginosa_strain_PASGNDM345_chromosome,_complete_genome
C02021	ST308	ICETn43716385	CP020703.1:3401482-3474958_Pseudomonas_aeruginosa_strain_PASGNDM345_chromosome,_complete_genome	CP020703.1:3401482-3474958_Pseudomonas_aeruginosa_strain_PASGNDM345_chromosome,_complete_genome	100	95.121	17snp1indel	0.023	73477	0.5	CP020703.1:3401482-3474958_Pseudomonas_aeruginosa_strain_PASGNDM345_chromosome,_complete_genome	CP020703.1:3401482-3474958_Pseudomonas_aeruginosa_strain_PASGNDM345_chromosome,_complete_genome
C02071	ST308	ICETn43716385	CP020703.1:3401482-3474958_Pseudomonas_aeruginosa_strain_PASGNDM345_chromosome,_complete_genome	CP020703.1:3401482-3474958_Pseudomonas_aeruginosa_strain_PASGNDM345_chromosome,_complete_genome	100	111.165	20snp1indel	0.027	73477	0.498	CP020703.1:3401482-3474958_Pseudomonas_aeruginosa_strain_PASGNDM345_chromosome,_complete_genome	CP020703.1:3401482-3474958_Pseudomonas_aeruginosa_strain_PASGNDM345_chromosome,_complete_genome
C02091	ST308	ICETn43716385	CP020703.1:3401482-3474958_Pseudomonas_aeruginosa_strain_PASGNDM345_chromosome,_complete_genome	CP020703.1:3401482-3474958_Pseudomonas_aeruginosa_strain_PASGNDM345_chromosome,_complete_genome	100	167.926	21snp1indel	0.029	73477	0.5	CP020703.1:3401482-3474958_Pseudomonas_aeruginosa_strain_PASGNDM345_chromosome,_complete_genome	CP020703.1:3401482-3474958_Pseudomonas_aeruginosa_strain_PASGNDM345_chromosome,_complete_genome
C02092	ST308	ICETn43716385	CP020703.1:3401482-3474958_Pseudomonas_aeruginosa_strain_PASGNDM345_chromosome,_complete_genome	CP020703.1:3401482-3474958_Pseudomonas_aeruginosa_strain_PASGNDM345_chromosome,_complete_genome	100	92.381	20snp1indel	0.027	73477	0.5	CP020703.1:3401482-3474958_Pseudomonas_aeruginosa_strain_PASGNDM345_chromosome,_complete_genome	CP020703.1:3401482-3474958_Pseudomonas_aeruginosa_strain_PASGNDM345_chromosome,_complete_genome
C02099	ST308	ICETn43716385	CP020703.1:3401482-3474958_Pseudomonas_aeruginosa_strain_PASGNDM345_chromosome,_complete_genome	CP020703.1:3401482-3474958_Pseudomonas_aeruginosa_strain_PASGNDM345_chromosome,_complete_genome	100	113.397	20snp1indel	0.027	73477	0.495	CP020703.1:3401482-3474958_Pseudomonas_aeruginosa_strain_PASGNDM345_chromosome,_complete_genome	CP020703.1:3401482-3474958_Pseudomonas_aeruginosa_strain_PASGNDM345_chromosome,_complete_genome
C02120	ST308	ICETn43716385	CP020703.1:3401482-3474958_Pseudomonas_aeruginosa_strain_PASGNDM345_chromosome,_complete_genome	CP020703.1:3401482-3474958_Pseudomonas_aeruginosa_strain_PASGNDM345_chromosome,_complete_genome	100	99.199	24snp1indel	0.033	73477	0.5	CP020703.1:3401482-3474958_Pseudomonas_aeruginosa_strain_PASGNDM345_chromosome,_complete_genome	CP020703.1:3401482-3474958_Pseudomonas_aeruginosa_strain_PASGNDM345_chromosome,_complete_genome
C02123	ST308	ICETn43716385	CP020703.1:3401482-3474958_Pseudomonas_aeruginosa_strain_PASGNDM345_chromosome,_complete_genome	CP020703.1:3401482-3474958_Pseudomonas_aeruginosa_strain_PASGNDM345_chromosome,_complete_genome	100	114.239	22snp1indel	0.03	73477	0.5	CP020703.1:3401482-3474958_Pseudomonas_aeruginosa_strain_PASGNDM345_chromosome,_complete_genome	CP020703.1:3401482-3474958_Pseudomonas_aeruginosa_strain_PASGNDM345_chromosome,_complete_genome
C02164	ST308	ICETn43716385	CP020703.1:3401482-3474958_Pseudomonas_aeruginosa_strain_PASGNDM345_chromosome,_complete_genome	CP020703.1:3401482-3474958_Pseudomonas_aeruginosa_strain_PASGNDM345_chromosome,_complete_genome	100	126.63	23snp1indel	0.031	73477	0.496	CP020703.1:3401482-3474958_Pseudomonas_aeruginosa_strain_PASGNDM345_chromosome,_complete_genome	CP020703.1:3401482-3474958_Pseudomonas_aeruginosa_strain_PASGNDM345_chromosome,_complete_genome
C02170	ST308	ICETn43716385	CP020703.1:3401482-3474958_Pseudomonas_aeruginosa_strain_PASGNDM345_chromosome,_complete_genome	CP020703.1:3401482-3474958_Pseudomonas_aeruginosa_strain_PASGNDM345_chromosome,_complete_genome	100	118.664	21snp1indel	0.029	73477	0.5	CP020703.1:3401482-3474958_Pseudomonas_aeruginosa_strain_PASGNDM345_chromosome,_complete_genome	CP020703.1:3401482-3474958_Pseudomonas_aeruginosa_strain_PASGNDM345_chromosome,_complete_genome
C02191	ST308	ICETn43716385	CP020703.1:3401482-3474958_Pseudomonas_aeruginosa_strain_PASGNDM345_chromosome,_complete_genome	CP020703.1:3401482-3474958_Pseudomonas_aeruginosa_strain_PASGNDM345_chromosome,_complete_genome	100	175.184	20snp1indel	0.027	73477	0.5	CP020703.1:3401482-3474958_Pseudomonas_aeruginosa_strain_PASGNDM345_chromosome,_complete_genome	CP020703.1:3401482-3474958_Pseudomonas_aeruginosa_strain_PASGNDM345_chromosome,_complete_genome
C02223	ST308	ICETn43716385	CP020703.1:3401482-3474958_Pseudomonas_aeruginosa_strain_PASGNDM345_chromosome,_complete_genome	CP020703.1:3401482-3474958_Pseudomonas_aeruginosa_strain_PASGNDM345_chromosome,_complete_genome	100	100.013	21snp1indel	0.029	73477	0.498	CP020703.1:3401482-3474958_Pseudomonas_aeruginosa_strain_PASGNDM345_chromosome,_complete_genome	CP020703.1:3401482-3474958_Pseudomonas_aeruginosa_strain_PASGNDM345_chromosome,_complete_genome
C02224	ST308	ICETn43716385	CP020703.1:3401482-3474958_Pseudomonas_aeruginosa_strain_PASGNDM345_chromosome,_complete_genome	CP020703.1:3401482-3474958_Pseudomonas_aeruginosa_strain_PASGNDM345_chromosome,_complete_genome	100	110.384	21snp1indel	0.029	73477	0.5	CP020703.1:3401482-3474958_Pseudomonas_aeruginosa_strain_PASGNDM345_chromosome,_complete_genome	CP020703.1:3401482-3474958_Pseudomonas_aeruginosa_strain_PASGNDM345_chromosome,_complete_genome
C02244	Unknown_ST	ICETn43716385	CP020703.1:3401482-3474958_Pseudomonas_aeruginosa_strain_PASGNDM345_chromosome,_complete_genome	CP020703.1:3401482-3474958_Pseudomonas_aeruginosa_strain_PASGNDM345_chromosome,_complete_genome	100	26.568	34snp1indel	0.046	73477	0.5	CP020703.1:3401482-3474958_Pseudomonas_aeruginosa_strain_PASGNDM345_chromosome,_complete_genome	CP020703.1:3401482-3474958_Pseudomonas_aeruginosa_strain_PASGNDM345_chromosome,_complete_genome
C02247	ST308	ICETn43716385	CP020703.1:3401482-3474958_Pseudomonas_aeruginosa_strain_PASGNDM345_chromosome,_complete_genome	CP020703.1:3401482-3474958_Pseudomonas_aeruginosa_strain_PASGNDM345_chromosome,_complete_genome	100	160.073	20snp1indel	0.027	73477	0.497	CP020703.1:3401482-3474958_Pseudomonas_aeruginosa_strain_PASGNDM345_chromosome,_complete_genome	CP020703.1:3401482-3474958_Pseudomonas_aeruginosa_strain_PASGNDM345_chromosome,_complete_genome
C02252	ST308	ICETn43716385	CP020703.1:3401482-3474958_Pseudomonas_aeruginosa_strain_PASGNDM345_chromosome,_complete_genome	CP020703.1:3401482-3474958_Pseudomonas_aeruginosa_strain_PASGNDM345_chromosome,_complete_genome	99.999	289.304	112snp2indel	0.152	73477	0.5	CP020703.1:3401482-3474958_Pseudomonas_aeruginosa_strain_PASGNDM345_chromosome,_complete_genome	CP020703.1:3401482-3474958_Pseudomonas_aeruginosa_strain_PASGNDM345_chromosome,_complete_genome
C02263	ST308	ICETn43716385	CP020703.1:3401482-3474958_Pseudomonas_aeruginosa_strain_PASGNDM345_chromosome,_complete_genome	CP020703.1:3401482-3474958_Pseudomonas_aeruginosa_strain_PASGNDM345_chromosome,_complete_genome	100	92.69	21snp1indel	0.029	73477	0.5	CP020703.1:3401482-3474958_Pseudomonas_aeruginosa_strain_PASGNDM345_chromosome,_complete_genome	CP020703.1:3401482-3474958_Pseudomonas_aeruginosa_strain_PASGNDM345_chromosome,_complete_genome
C02288	ST308	ICETn43716385	CP020703.1:3401482-3474958_Pseudomonas_aeruginosa_strain_PASGNDM345_chromosome,_complete_genome	CP020703.1:3401482-3474958_Pseudomonas_aeruginosa_strain_PASGNDM345_chromosome,_complete_genome	100	100.288	21snp1indel	0.029	73477	0.497	CP020703.1:3401482-3474958_Pseudomonas_aeruginosa_strain_PASGNDM345_chromosome,_complete_genome	CP020703.1:3401482-3474958_Pseudomonas_aeruginosa_strain_PASGNDM345_chromosome,_complete_genome
C02318	ST308	ICETn43716385	CP020703.1:3401482-3474958_Pseudomonas_aeruginosa_strain_PASGNDM345_chromosome,_complete_genome	CP020703.1:3401482-3474958_Pseudomonas_aeruginosa_strain_PASGNDM345_chromosome,_complete_genome	100	112.56	18snp1indel	0.024	73477	0.496	CP020703.1:3401482-3474958_Pseudomonas_aeruginosa_strain_PASGNDM345_chromosome,_complete_genome	CP020703.1:3401482-3474958_Pseudomonas_aeruginosa_strain_PASGNDM345_chromosome,_complete_genome
C02322	ST308	ICETn43716385	CP020703.1:3401482-3474958_Pseudomonas_aeruginosa_strain_PASGNDM345_chromosome,_complete_genome	CP020703.1:3401482-3474958_Pseudomonas_aeruginosa_strain_PASGNDM345_chromosome,_complete_genome	100	172.631	20snp1indel	0.027	73477	0.498	CP020703.1:3401482-3474958_Pseudomonas_aeruginosa_strain_PASGNDM345_chromosome,_complete_genome	CP020703.1:3401482-3474958_Pseudomonas_aeruginosa_strain_PASGNDM345_chromosome,_complete_genome
C02329	ST308	ICETn43716385	CP020703.1:3401482-3474958_Pseudomonas_aeruginosa_strain_PASGNDM345_chromosome,_complete_genome	CP020703.1:3401482-3474958_Pseudomonas_aeruginosa_strain_PASGNDM345_chromosome,_complete_genome	100	107.736	19snp1indel	0.026	73477	0.5	CP020703.1:3401482-3474958_Pseudomonas_aeruginosa_strain_PASGNDM345_chromosome,_complete_genome	CP020703.1:3401482-3474958_Pseudomonas_aeruginosa_strain_PASGNDM345_chromosome,_complete_genome
C02340	ST308	ICETn43716385	CP020703.1:3401482-3474958_Pseudomonas_aeruginosa_strain_PASGNDM345_chromosome,_complete_genome	CP020703.1:3401482-3474958_Pseudomonas_aeruginosa_strain_PASGNDM345_chromosome,_complete_genome	100	92.029	21snp1indel	0.029	73477	0.497	CP020703.1:3401482-3474958_Pseudomonas_aeruginosa_strain_PASGNDM345_chromosome,_complete_genome	CP020703.1:3401482-3474958_Pseudomonas_aeruginosa_strain_PASGNDM345_chromosome,_complete_genome
C02345	ST308	ICETn43716385	CP020703.1:3401482-3474958_Pseudomonas_aeruginosa_strain_PASGNDM345_chromosome,_complete_genome	CP020703.1:3401482-3474958_Pseudomonas_aeruginosa_strain_PASGNDM345_chromosome,_complete_genome	100	113.6	37snp1indel	0.05	73477	0.497	CP020703.1:3401482-3474958_Pseudomonas_aeruginosa_strain_PASGNDM345_chromosome,_complete_genome	CP020703.1:3401482-3474958_Pseudomonas_aeruginosa_strain_PASGNDM345_chromosome,_complete_genome
C02349	ST308	ICETn43716385	CP020703.1:3401482-3474958_Pseudomonas_aeruginosa_strain_PASGNDM345_chromosome,_complete_genome	CP020703.1:3401482-3474958_Pseudomonas_aeruginosa_strain_PASGNDM345_chromosome,_complete_genome	100	96.471	23snp1indel	0.031	73477	0.5	CP020703.1:3401482-3474958_Pseudomonas_aeruginosa_strain_PASGNDM345_chromosome,_complete_genome	CP020703.1:3401482-3474958_Pseudomonas_aeruginosa_strain_PASGNDM345_chromosome,_complete_genome
C02357	ST308	ICETn43716385	CP020703.1:3401482-3474958_Pseudomonas_aeruginosa_strain_PASGNDM345_chromosome,_complete_genome	CP020703.1:3401482-3474958_Pseudomonas_aeruginosa_strain_PASGNDM345_chromosome,_complete_genome	100	144.211	19snp1indel	0.026	73477	0.5	CP020703.1:3401482-3474958_Pseudomonas_aeruginosa_strain_PASGNDM345_chromosome,_complete_genome	CP020703.1:3401482-3474958_Pseudomonas_aeruginosa_strain_PASGNDM345_chromosome,_complete_genome
C02358	ST308	ICETn43716385	CP020703.1:3401482-3474958_Pseudomonas_aeruginosa_strain_PASGNDM345_chromosome,_complete_genome	CP020703.1:3401482-3474958_Pseudomonas_aeruginosa_strain_PASGNDM345_chromosome,_complete_genome	99.999	137.235	20snp2indel	0.027	73477	0.5	CP020703.1:3401482-3474958_Pseudomonas_aeruginosa_strain_PASGNDM345_chromosome,_complete_genome	CP020703.1:3401482-3474958_Pseudomonas_aeruginosa_strain_PASGNDM345_chromosome,_complete_genome
C02360	ST308	ICETn43716385	CP020703.1:3401482-3474958_Pseudomonas_aeruginosa_strain_PASGNDM345_chromosome,_complete_genome	CP020703.1:3401482-3474958_Pseudomonas_aeruginosa_strain_PASGNDM345_chromosome,_complete_genome	100	103.09	22snp1indel	0.03	73477	0.497	CP020703.1:3401482-3474958_Pseudomonas_aeruginosa_strain_PASGNDM345_chromosome,_complete_genome	CP020703.1:3401482-3474958_Pseudomonas_aeruginosa_strain_PASGNDM345_chromosome,_complete_genome
C02361	ST308	ICETn43716385	CP020703.1:3401482-3474958_Pseudomonas_aeruginosa_strain_PASGNDM345_chromosome,_complete_genome	CP020703.1:3401482-3474958_Pseudomonas_aeruginosa_strain_PASGNDM345_chromosome,_complete_genome	100	88.758	17snp1indel	0.023	73477	0.496	CP020703.1:3401482-3474958_Pseudomonas_aeruginosa_strain_PASGNDM345_chromosome,_complete_genome	CP020703.1:3401482-3474958_Pseudomonas_aeruginosa_strain_PASGNDM345_chromosome,_complete_genome
C02364	ST308	ICETn43716385	CP020703.1:3401482-3474958_Pseudomonas_aeruginosa_strain_PASGNDM345_chromosome,_complete_genome	CP020703.1:3401482-3474958_Pseudomonas_aeruginosa_strain_PASGNDM345_chromosome,_complete_genome	100	116.929	24snp1indel	0.033	73477	0.497	CP020703.1:3401482-3474958_Pseudomonas_aeruginosa_strain_PASGNDM345_chromosome,_complete_genome	CP020703.1:3401482-3474958_Pseudomonas_aeruginosa_strain_PASGNDM345_chromosome,_complete_genome
C02374	ST308	ICETn43716385	CP020703.1:3401482-3474958_Pseudomonas_aeruginosa_strain_PASGNDM345_chromosome,_complete_genome	CP020703.1:3401482-3474958_Pseudomonas_aeruginosa_strain_PASGNDM345_chromosome,_complete_genome	100	99.607	21snp1indel	0.029	73477	0.498	CP020703.1:3401482-3474958_Pseudomonas_aeruginosa_strain_PASGNDM345_chromosome,_complete_genome	CP020703.1:3401482-3474958_Pseudomonas_aeruginosa_strain_PASGNDM345_chromosome,_complete_genome
C02382	ST308	ICETn43716385	CP020703.1:3401482-3474958_Pseudomonas_aeruginosa_strain_PASGNDM345_chromosome,_complete_genome	CP020703.1:3401482-3474958_Pseudomonas_aeruginosa_strain_PASGNDM345_chromosome,_complete_genome	100	116.841	27snp1indel	0.037	73477	0.495	CP020703.1:3401482-3474958_Pseudomonas_aeruginosa_strain_PASGNDM345_chromosome,_complete_genome	CP020703.1:3401482-3474958_Pseudomonas_aeruginosa_strain_PASGNDM345_chromosome,_complete_genome
C02385	ST308	ICETn43716385	CP020703.1:3401482-3474958_Pseudomonas_aeruginosa_strain_PASGNDM345_chromosome,_complete_genome	CP020703.1:3401482-3474958_Pseudomonas_aeruginosa_strain_PASGNDM345_chromosome,_complete_genome	100	112.57	23snp1indel	0.031	73477	0.498	CP020703.1:3401482-3474958_Pseudomonas_aeruginosa_strain_PASGNDM345_chromosome,_complete_genome	CP020703.1:3401482-3474958_Pseudomonas_aeruginosa_strain_PASGNDM345_chromosome,_complete_genome
C02397	ST308	ICETn43716385	CP020703.1:3401482-3474958_Pseudomonas_aeruginosa_strain_PASGNDM345_chromosome,_complete_genome	CP020703.1:3401482-3474958_Pseudomonas_aeruginosa_strain_PASGNDM345_chromosome,_complete_genome	100	123.909	18snp1indel	0.024	73477	0.498	CP020703.1:3401482-3474958_Pseudomonas_aeruginosa_strain_PASGNDM345_chromosome,_complete_genome	CP020703.1:3401482-3474958_Pseudomonas_aeruginosa_strain_PASGNDM345_chromosome,_complete_genome
C02429	ST308	ICETn43716385	CP020703.1:3401482-3474958_Pseudomonas_aeruginosa_strain_PASGNDM345_chromosome,_complete_genome	CP020703.1:3401482-3474958_Pseudomonas_aeruginosa_strain_PASGNDM345_chromosome,_complete_genome	100	112.515	15snp1indel	0.02	73477	0.498	CP020703.1:3401482-3474958_Pseudomonas_aeruginosa_strain_PASGNDM345_chromosome,_complete_genome	CP020703.1:3401482-3474958_Pseudomonas_aeruginosa_strain_PASGNDM345_chromosome,_complete_genome
C02430	ST308	ICETn43716385	CP020703.1:3401482-3474958_Pseudomonas_aeruginosa_strain_PASGNDM345_chromosome,_complete_genome	CP020703.1:3401482-3474958_Pseudomonas_aeruginosa_strain_PASGNDM345_chromosome,_complete_genome	100	101.58	24snp1indel	0.033	73477	0.497	CP020703.1:3401482-3474958_Pseudomonas_aeruginosa_strain_PASGNDM345_chromosome,_complete_genome	CP020703.1:3401482-3474958_Pseudomonas_aeruginosa_strain_PASGNDM345_chromosome,_complete_genome
C02431	ST308	ICETn43716385	CP020703.1:3401482-3474958_Pseudomonas_aeruginosa_strain_PASGNDM345_chromosome,_complete_genome	CP020703.1:3401482-3474958_Pseudomonas_aeruginosa_strain_PASGNDM345_chromosome,_complete_genome	100	98.71	20snp1indel	0.027	73477	0.497	CP020703.1:3401482-3474958_Pseudomonas_aeruginosa_strain_PASGNDM345_chromosome,_complete_genome	CP020703.1:3401482-3474958_Pseudomonas_aeruginosa_strain_PASGNDM345_chromosome,_complete_genome
C02432	ST308	ICETn43716385	CP020703.1:3401482-3474958_Pseudomonas_aeruginosa_strain_PASGNDM345_chromosome,_complete_genome	CP020703.1:3401482-3474958_Pseudomonas_aeruginosa_strain_PASGNDM345_chromosome,_complete_genome	100	120.014	41snp1indel	0.056	73477	0.498	CP020703.1:3401482-3474958_Pseudomonas_aeruginosa_strain_PASGNDM345_chromosome,_complete_genome	CP020703.1:3401482-3474958_Pseudomonas_aeruginosa_strain_PASGNDM345_chromosome,_complete_genome
C02433	ST308	ICETn43716385	CP020703.1:3401482-3474958_Pseudomonas_aeruginosa_strain_PASGNDM345_chromosome,_complete_genome	CP020703.1:3401482-3474958_Pseudomonas_aeruginosa_strain_PASGNDM345_chromosome,_complete_genome	100	123.953	18snp1indel	0.024	73477	0.5	CP020703.1:3401482-3474958_Pseudomonas_aeruginosa_strain_PASGNDM345_chromosome,_complete_genome	CP020703.1:3401482-3474958_Pseudomonas_aeruginosa_strain_PASGNDM345_chromosome,_complete_genome
C02434	ST308	ICETn43716385	CP020703.1:3401482-3474958_Pseudomonas_aeruginosa_strain_PASGNDM345_chromosome,_complete_genome	CP020703.1:3401482-3474958_Pseudomonas_aeruginosa_strain_PASGNDM345_chromosome,_complete_genome	100	112.081	22snp1indel	0.03	73477	0.487	CP020703.1:3401482-3474958_Pseudomonas_aeruginosa_strain_PASGNDM345_chromosome,_complete_genome	CP020703.1:3401482-3474958_Pseudomonas_aeruginosa_strain_PASGNDM345_chromosome,_complete_genome
C02481	ST308	ICETn43716385	CP020703.1:3401482-3474958_Pseudomonas_aeruginosa_strain_PASGNDM345_chromosome,_complete_genome	CP020703.1:3401482-3474958_Pseudomonas_aeruginosa_strain_PASGNDM345_chromosome,_complete_genome	100	113.908	31snp1indel	0.042	73477	0.5	CP020703.1:3401482-3474958_Pseudomonas_aeruginosa_strain_PASGNDM345_chromosome,_complete_genome	CP020703.1:3401482-3474958_Pseudomonas_aeruginosa_strain_PASGNDM345_chromosome,_complete_genome
345	ST308	ICETn43716385	CP020703.1:3401482-3474958_Pseudomonas_aeruginosa_strain_PASGNDM345_chromosome,_complete_genome	CP020703.1:3401482-3474958_Pseudomonas_aeruginosa_strain_PASGNDM345_chromosome,_complete_genome	100	86.48	6snp1indel	0.008	73477	0.497	CP020703.1:3401482-3474958_Pseudomonas_aeruginosa_strain_PASGNDM345_chromosome,_complete_genome	CP020703.1:3401482-3474958_Pseudomonas_aeruginosa_strain_PASGNDM345_chromosome,_complete_genome
544	ST308	ICETn43716385	CP020703.1:3401482-3474958_Pseudomonas_aeruginosa_strain_PASGNDM345_chromosome,_complete_genome	CP020703.1:3401482-3474958_Pseudomonas_aeruginosa_strain_PASGNDM345_chromosome,_complete_genome	100	90.044	7snp1indel	0.01	73477	0.496	CP020703.1:3401482-3474958_Pseudomonas_aeruginosa_strain_PASGNDM345_chromosome,_complete_genome	CP020703.1:3401482-3474958_Pseudomonas_aeruginosa_strain_PASGNDM345_chromosome,_complete_genome
569	ST308	ICETn43716385	CP020703.1:3401482-3474958_Pseudomonas_aeruginosa_strain_PASGNDM345_chromosome,_complete_genome	CP020703.1:3401482-3474958_Pseudomonas_aeruginosa_strain_PASGNDM345_chromosome,_complete_genome	100	80.376	3snp1indel	0.004	73477	0.5	CP020703.1:3401482-3474958_Pseudomonas_aeruginosa_strain_PASGNDM345_chromosome,_complete_genome	CP020703.1:3401482-3474958_Pseudomonas_aeruginosa_strain_PASGNDM345_chromosome,_complete_genome
571	ST308	ICETn43716385	CP020703.1:3401482-3474958_Pseudomonas_aeruginosa_strain_PASGNDM345_chromosome,_complete_genome	CP020703.1:3401482-3474958_Pseudomonas_aeruginosa_strain_PASGNDM345_chromosome,_complete_genome	100	101.25	13snp1indel	0.018	73477	0.489	CP020703.1:3401482-3474958_Pseudomonas_aeruginosa_strain_PASGNDM345_chromosome,_complete_genome	CP020703.1:3401482-3474958_Pseudomonas_aeruginosa_strain_PASGNDM345_chromosome,_complete_genome
586	ST308	ICETn43716385	CP020703.1:3401482-3474958_Pseudomonas_aeruginosa_strain_PASGNDM345_chromosome,_complete_genome	CP020703.1:3401482-3474958_Pseudomonas_aeruginosa_strain_PASGNDM345_chromosome,_complete_genome	100	73.519	8snp1indel	0.011	73477	0.496	CP020703.1:3401482-3474958_Pseudomonas_aeruginosa_strain_PASGNDM345_chromosome,_complete_genome	CP020703.1:3401482-3474958_Pseudomonas_aeruginosa_strain_PASGNDM345_chromosome,_complete_genome
587	ST308	ICETn43716385	CP020703.1:3401482-3474958_Pseudomonas_aeruginosa_strain_PASGNDM345_chromosome,_complete_genome	CP020703.1:3401482-3474958_Pseudomonas_aeruginosa_strain_PASGNDM345_chromosome,_complete_genome	100	80.38	2snp1indel	0.003	73477	0.497	CP020703.1:3401482-3474958_Pseudomonas_aeruginosa_strain_PASGNDM345_chromosome,_complete_genome	CP020703.1:3401482-3474958_Pseudomonas_aeruginosa_strain_PASGNDM345_chromosome,_complete_genome
590	ST308	ICETn43716385	CP020703.1:3401482-3474958_Pseudomonas_aeruginosa_strain_PASGNDM345_chromosome,_complete_genome	CP020703.1:3401482-3474958_Pseudomonas_aeruginosa_strain_PASGNDM345_chromosome,_complete_genome	100	115.283	7snp1indel	0.01	73477	0.486	CP020703.1:3401482-3474958_Pseudomonas_aeruginosa_strain_PASGNDM345_chromosome,_complete_genome	CP020703.1:3401482-3474958_Pseudomonas_aeruginosa_strain_PASGNDM345_chromosome,_complete_genome
592	ST308	ICETn43716385	CP020703.1:3401482-3474958_Pseudomonas_aeruginosa_strain_PASGNDM345_chromosome,_complete_genome	CP020703.1:3401482-3474958_Pseudomonas_aeruginosa_strain_PASGNDM345_chromosome,_complete_genome	100	85.004	9snp1indel	0.012	73477	0.5	CP020703.1:3401482-3474958_Pseudomonas_aeruginosa_strain_PASGNDM345_chromosome,_complete_genome	CP020703.1:3401482-3474958_Pseudomonas_aeruginosa_strain_PASGNDM345_chromosome,_complete_genome
596	ST308	ICETn43716385	CP020703.1:3401482-3474958_Pseudomonas_aeruginosa_strain_PASGNDM345_chromosome,_complete_genome	CP020703.1:3401482-3474958_Pseudomonas_aeruginosa_strain_PASGNDM345_chromosome,_complete_genome	100	89.794	8snp1indel	0.011	73477	0.479	CP020703.1:3401482-3474958_Pseudomonas_aeruginosa_strain_PASGNDM345_chromosome,_complete_genome	CP020703.1:3401482-3474958_Pseudomonas_aeruginosa_strain_PASGNDM345_chromosome,_complete_genome
597	ST308	ICETn43716385	CP020703.1:3401482-3474958_Pseudomonas_aeruginosa_strain_PASGNDM345_chromosome,_complete_genome	CP020703.1:3401482-3474958_Pseudomonas_aeruginosa_strain_PASGNDM345_chromosome,_complete_genome	100	89.843	8snp1indel	0.011	73477	0.494	CP020703.1:3401482-3474958_Pseudomonas_aeruginosa_strain_PASGNDM345_chromosome,_complete_genome	CP020703.1:3401482-3474958_Pseudomonas_aeruginosa_strain_PASGNDM345_chromosome,_complete_genome
599	ST308	ICETn43716385	CP020703.1:3401482-3474958_Pseudomonas_aeruginosa_strain_PASGNDM345_chromosome,_complete_genome	CP020703.1:3401482-3474958_Pseudomonas_aeruginosa_strain_PASGNDM345_chromosome,_complete_genome	100	87.865	3snp1indel	0.004	73477	0.5	CP020703.1:3401482-3474958_Pseudomonas_aeruginosa_strain_PASGNDM345_chromosome,_complete_genome	CP020703.1:3401482-3474958_Pseudomonas_aeruginosa_strain_PASGNDM345_chromosome,_complete_genome
624	ST308	ICETn43716385	CP020703.1:3401482-3474958_Pseudomonas_aeruginosa_strain_PASGNDM345_chromosome,_complete_genome	CP020703.1:3401482-3474958_Pseudomonas_aeruginosa_strain_PASGNDM345_chromosome,_complete_genome	100	93.735	9snp1indel	0.012	73477	0.5	CP020703.1:3401482-3474958_Pseudomonas_aeruginosa_strain_PASGNDM345_chromosome,_complete_genome	CP020703.1:3401482-3474958_Pseudomonas_aeruginosa_strain_PASGNDM345_chromosome,_complete_genome
629	ST308	ICETn43716385	CP020703.1:3401482-3474958_Pseudomonas_aeruginosa_strain_PASGNDM345_chromosome,_complete_genome	CP020703.1:3401482-3474958_Pseudomonas_aeruginosa_strain_PASGNDM345_chromosome,_complete_genome	100	85.028	5snp1indel	0.007	73477	0.497	CP020703.1:3401482-3474958_Pseudomonas_aeruginosa_strain_PASGNDM345_chromosome,_complete_genome	CP020703.1:3401482-3474958_Pseudomonas_aeruginosa_strain_PASGNDM345_chromosome,_complete_genome
642	ST308	ICETn43716385	CP020703.1:3401482-3474958_Pseudomonas_aeruginosa_strain_PASGNDM345_chromosome,_complete_genome	CP020703.1:3401482-3474958_Pseudomonas_aeruginosa_strain_PASGNDM345_chromosome,_complete_genome	100	101.953	10snp1indel	0.014	73477	0.494	CP020703.1:3401482-3474958_Pseudomonas_aeruginosa_strain_PASGNDM345_chromosome,_complete_genome	CP020703.1:3401482-3474958_Pseudomonas_aeruginosa_strain_PASGNDM345_chromosome,_complete_genome
653	ST308	ICETn43716385	CP020703.1:3401482-3474958_Pseudomonas_aeruginosa_strain_PASGNDM345_chromosome,_complete_genome	CP020703.1:3401482-3474958_Pseudomonas_aeruginosa_strain_PASGNDM345_chromosome,_complete_genome	100	90.955	5snp1indel	0.007	73477	0.494	CP020703.1:3401482-3474958_Pseudomonas_aeruginosa_strain_PASGNDM345_chromosome,_complete_genome	CP020703.1:3401482-3474958_Pseudomonas_aeruginosa_strain_PASGNDM345_chromosome,_complete_genome
680	ST308	ICETn43716385	CP020703.1:3401482-3474958_Pseudomonas_aeruginosa_strain_PASGNDM345_chromosome,_complete_genome	CP020703.1:3401482-3474958_Pseudomonas_aeruginosa_strain_PASGNDM345_chromosome,_complete_genome	100	102.699	1snp1indel	0.001	73477	0.498	CP020703.1:3401482-3474958_Pseudomonas_aeruginosa_strain_PASGNDM345_chromosome,_complete_genome	CP020703.1:3401482-3474958_Pseudomonas_aeruginosa_strain_PASGNDM345_chromosome,_complete_genome
681	ST308	ICETn43716385	CP020703.1:3401482-3474958_Pseudomonas_aeruginosa_strain_PASGNDM345_chromosome,_complete_genome	CP020703.1:3401482-3474958_Pseudomonas_aeruginosa_strain_PASGNDM345_chromosome,_complete_genome	100	91.701	8snp1indel	0.011	73477	0.484	CP020703.1:3401482-3474958_Pseudomonas_aeruginosa_strain_PASGNDM345_chromosome,_complete_genome	CP020703.1:3401482-3474958_Pseudomonas_aeruginosa_strain_PASGNDM345_chromosome,_complete_genome
683	ST308	ICETn43716385	CP020703.1:3401482-3474958_Pseudomonas_aeruginosa_strain_PASGNDM345_chromosome,_complete_genome	CP020703.1:3401482-3474958_Pseudomonas_aeruginosa_strain_PASGNDM345_chromosome,_complete_genome	100	74.605	6snp1indel	0.008	73477	0.494	CP020703.1:3401482-3474958_Pseudomonas_aeruginosa_strain_PASGNDM345_chromosome,_complete_genome	CP020703.1:3401482-3474958_Pseudomonas_aeruginosa_strain_PASGNDM345_chromosome,_complete_genome
688	ST308	ICETn43716385	CP020703.1:3401482-3474958_Pseudomonas_aeruginosa_strain_PASGNDM345_chromosome,_complete_genome	CP020703.1:3401482-3474958_Pseudomonas_aeruginosa_strain_PASGNDM345_chromosome,_complete_genome	100	98.441	5snp1indel	0.007	73477	0.5	CP020703.1:3401482-3474958_Pseudomonas_aeruginosa_strain_PASGNDM345_chromosome,_complete_genome	CP020703.1:3401482-3474958_Pseudomonas_aeruginosa_strain_PASGNDM345_chromosome,_complete_genome
693	ST308	ICETn43716385	CP020703.1:3401482-3474958_Pseudomonas_aeruginosa_strain_PASGNDM345_chromosome,_complete_genome	CP020703.1:3401482-3474958_Pseudomonas_aeruginosa_strain_PASGNDM345_chromosome,_complete_genome	100	92.656	3snp1indel	0.004	73477	0.491	CP020703.1:3401482-3474958_Pseudomonas_aeruginosa_strain_PASGNDM345_chromosome,_complete_genome	CP020703.1:3401482-3474958_Pseudomonas_aeruginosa_strain_PASGNDM345_chromosome,_complete_genome
694	ST308	ICETn43716385	CP020703.1:3401482-3474958_Pseudomonas_aeruginosa_strain_PASGNDM345_chromosome,_complete_genome	CP020703.1:3401482-3474958_Pseudomonas_aeruginosa_strain_PASGNDM345_chromosome,_complete_genome	100	104.582	4snp1indel	0.005	73477	0.5	CP020703.1:3401482-3474958_Pseudomonas_aeruginosa_strain_PASGNDM345_chromosome,_complete_genome	CP020703.1:3401482-3474958_Pseudomonas_aeruginosa_strain_PASGNDM345_chromosome,_complete_genome
699	ST308	ICETn43716385	CP020703.1:3401482-3474958_Pseudomonas_aeruginosa_strain_PASGNDM345_chromosome,_complete_genome	CP020703.1:3401482-3474958_Pseudomonas_aeruginosa_strain_PASGNDM345_chromosome,_complete_genome	100	81.554	7snp1indel	0.01	73477	0.5	CP020703.1:3401482-3474958_Pseudomonas_aeruginosa_strain_PASGNDM345_chromosome,_complete_genome	CP020703.1:3401482-3474958_Pseudomonas_aeruginosa_strain_PASGNDM345_chromosome,_complete_genome
700	ST308	ICETn43716385	CP020703.1:3401482-3474958_Pseudomonas_aeruginosa_strain_PASGNDM345_chromosome,_complete_genome	CP020703.1:3401482-3474958_Pseudomonas_aeruginosa_strain_PASGNDM345_chromosome,_complete_genome	100	106.917	3snp1indel	0.004	73477	0.491	CP020703.1:3401482-3474958_Pseudomonas_aeruginosa_strain_PASGNDM345_chromosome,_complete_genome	CP020703.1:3401482-3474958_Pseudomonas_aeruginosa_strain_PASGNDM345_chromosome,_complete_genome
701	ST308	ICETn43716385	CP020703.1:3401482-3474958_Pseudomonas_aeruginosa_strain_PASGNDM345_chromosome,_complete_genome	CP020703.1:3401482-3474958_Pseudomonas_aeruginosa_strain_PASGNDM345_chromosome,_complete_genome	100	86.062	7snp1indel	0.01	73477	0.5	CP020703.1:3401482-3474958_Pseudomonas_aeruginosa_strain_PASGNDM345_chromosome,_complete_genome	CP020703.1:3401482-3474958_Pseudomonas_aeruginosa_strain_PASGNDM345_chromosome,_complete_genome
710	ST308	ICETn43716385	CP020703.1:3401482-3474958_Pseudomonas_aeruginosa_strain_PASGNDM345_chromosome,_complete_genome	CP020703.1:3401482-3474958_Pseudomonas_aeruginosa_strain_PASGNDM345_chromosome,_complete_genome	100	91.752	4snp1indel	0.005	73477	0.5	CP020703.1:3401482-3474958_Pseudomonas_aeruginosa_strain_PASGNDM345_chromosome,_complete_genome	CP020703.1:3401482-3474958_Pseudomonas_aeruginosa_strain_PASGNDM345_chromosome,_complete_genome
723	ST308	ICETn43716385	CP020703.1:3401482-3474958_Pseudomonas_aeruginosa_strain_PASGNDM345_chromosome,_complete_genome	CP020703.1:3401482-3474958_Pseudomonas_aeruginosa_strain_PASGNDM345_chromosome,_complete_genome	100	97.056	4snp1indel	0.005	73477	0.497	CP020703.1:3401482-3474958_Pseudomonas_aeruginosa_strain_PASGNDM345_chromosome,_complete_genome	CP020703.1:3401482-3474958_Pseudomonas_aeruginosa_strain_PASGNDM345_chromosome,_complete_genome
725	ST308	ICETn43716385	CP020703.1:3401482-3474958_Pseudomonas_aeruginosa_strain_PASGNDM345_chromosome,_complete_genome	CP020703.1:3401482-3474958_Pseudomonas_aeruginosa_strain_PASGNDM345_chromosome,_complete_genome	100	110.978	7snp1indel	0.01	73477	0.49	CP020703.1:3401482-3474958_Pseudomonas_aeruginosa_strain_PASGNDM345_chromosome,_complete_genome	CP020703.1:3401482-3474958_Pseudomonas_aeruginosa_strain_PASGNDM345_chromosome,_complete_genome
728	ST308	ICETn43716385	CP020703.1:3401482-3474958_Pseudomonas_aeruginosa_strain_PASGNDM345_chromosome,_complete_genome	CP020703.1:3401482-3474958_Pseudomonas_aeruginosa_strain_PASGNDM345_chromosome,_complete_genome	100	107.149	5snp1indel	0.007	73477	0.497	CP020703.1:3401482-3474958_Pseudomonas_aeruginosa_strain_PASGNDM345_chromosome,_complete_genome	CP020703.1:3401482-3474958_Pseudomonas_aeruginosa_strain_PASGNDM345_chromosome,_complete_genome
730	ST308	ICETn43716385	CP020703.1:3401482-3474958_Pseudomonas_aeruginosa_strain_PASGNDM345_chromosome,_complete_genome	CP020703.1:3401482-3474958_Pseudomonas_aeruginosa_strain_PASGNDM345_chromosome,_complete_genome	100	110.474	5snp1indel	0.007	73477	0.498	CP020703.1:3401482-3474958_Pseudomonas_aeruginosa_strain_PASGNDM345_chromosome,_complete_genome	CP020703.1:3401482-3474958_Pseudomonas_aeruginosa_strain_PASGNDM345_chromosome,_complete_genome
733	ST308	ICETn43716385	CP020703.1:3401482-3474958_Pseudomonas_aeruginosa_strain_PASGNDM345_chromosome,_complete_genome	CP020703.1:3401482-3474958_Pseudomonas_aeruginosa_strain_PASGNDM345_chromosome,_complete_genome	100	107.149	5snp1indel	0.007	73477	0.5	CP020703.1:3401482-3474958_Pseudomonas_aeruginosa_strain_PASGNDM345_chromosome,_complete_genome	CP020703.1:3401482-3474958_Pseudomonas_aeruginosa_strain_PASGNDM345_chromosome,_complete_genome
734	ST308	ICETn43716385	CP020703.1:3401482-3474958_Pseudomonas_aeruginosa_strain_PASGNDM345_chromosome,_complete_genome	CP020703.1:3401482-3474958_Pseudomonas_aeruginosa_strain_PASGNDM345_chromosome,_complete_genome	100	129.191	8snp1indel	0.011	73477	0.486	CP020703.1:3401482-3474958_Pseudomonas_aeruginosa_strain_PASGNDM345_chromosome,_complete_genome	CP020703.1:3401482-3474958_Pseudomonas_aeruginosa_strain_PASGNDM345_chromosome,_complete_genome
PA0197	ST308	ICETn43716385	CP020703.1:3401482-3474958_Pseudomonas_aeruginosa_strain_PASGNDM345_chromosome,_complete_genome	CP020703.1:3401482-3474958_Pseudomonas_aeruginosa_strain_PASGNDM345_chromosome,_complete_genome	100	259.143	23snp1indel	0.031	73477	0.499	CP020703.1:3401482-3474958_Pseudomonas_aeruginosa_strain_PASGNDM345_chromosome,_complete_genome	CP020703.1:3401482-3474958_Pseudomonas_aeruginosa_strain_PASGNDM345_chromosome,_complete_genome
PA0260	ST308	ICETn43716385	CP020703.1:3401482-3474958_Pseudomonas_aeruginosa_strain_PASGNDM345_chromosome,_complete_genome	CP020703.1:3401482-3474958_Pseudomonas_aeruginosa_strain_PASGNDM345_chromosome,_complete_genome	100	198.73	19snp1indel	0.026	73477	0.5	CP020703.1:3401482-3474958_Pseudomonas_aeruginosa_strain_PASGNDM345_chromosome,_complete_genome	CP020703.1:3401482-3474958_Pseudomonas_aeruginosa_strain_PASGNDM345_chromosome,_complete_genome
PA0312	ST308	ICETn43716385	CP020703.1:3401482-3474958_Pseudomonas_aeruginosa_strain_PASGNDM345_chromosome,_complete_genome	CP020703.1:3401482-3474958_Pseudomonas_aeruginosa_strain_PASGNDM345_chromosome,_complete_genome	100	51.781	19snp1indel	0.026	73477	0.496	CP020703.1:3401482-3474958_Pseudomonas_aeruginosa_strain_PASGNDM345_chromosome,_complete_genome	CP020703.1:3401482-3474958_Pseudomonas_aeruginosa_strain_PASGNDM345_chromosome,_complete_genome
PA0315	ST308	ICETn43716385	CP020703.1:3401482-3474958_Pseudomonas_aeruginosa_strain_PASGNDM345_chromosome,_complete_genome	CP020703.1:3401482-3474958_Pseudomonas_aeruginosa_strain_PASGNDM345_chromosome,_complete_genome	100	186.787	24snp1indel	0.033	73477	0.499	CP020703.1:3401482-3474958_Pseudomonas_aeruginosa_strain_PASGNDM345_chromosome,_complete_genome	CP020703.1:3401482-3474958_Pseudomonas_aeruginosa_strain_PASGNDM345_chromosome,_complete_genome
PA0317	ST308	ICETn43716385	CP020703.1:3401482-3474958_Pseudomonas_aeruginosa_strain_PASGNDM345_chromosome,_complete_genome	CP020703.1:3401482-3474958_Pseudomonas_aeruginosa_strain_PASGNDM345_chromosome,_complete_genome	100	84.28	7snp1indel	0.01	73477	0.497	CP020703.1:3401482-3474958_Pseudomonas_aeruginosa_strain_PASGNDM345_chromosome,_complete_genome	CP020703.1:3401482-3474958_Pseudomonas_aeruginosa_strain_PASGNDM345_chromosome,_complete_genome
PA0349	ST308	ICETn43716385	CP020703.1:3401482-3474958_Pseudomonas_aeruginosa_strain_PASGNDM345_chromosome,_complete_genome	CP020703.1:3401482-3474958_Pseudomonas_aeruginosa_strain_PASGNDM345_chromosome,_complete_genome	100	243.853	4snp1indel	0.005	73477	0.489	CP020703.1:3401482-3474958_Pseudomonas_aeruginosa_strain_PASGNDM345_chromosome,_complete_genome	CP020703.1:3401482-3474958_Pseudomonas_aeruginosa_strain_PASGNDM345_chromosome,_complete_genome
PA0360	ST308	ICETn43716385	CP020703.1:3401482-3474958_Pseudomonas_aeruginosa_strain_PASGNDM345_chromosome,_complete_genome	CP020703.1:3401482-3474958_Pseudomonas_aeruginosa_strain_PASGNDM345_chromosome,_complete_genome	100	85.547	7snp1indel	0.01	73477	0.493	CP020703.1:3401482-3474958_Pseudomonas_aeruginosa_strain_PASGNDM345_chromosome,_complete_genome	CP020703.1:3401482-3474958_Pseudomonas_aeruginosa_strain_PASGNDM345_chromosome,_complete_genome
PA0393	ST308	ICETn43716385	CP020703.1:3401482-3474958_Pseudomonas_aeruginosa_strain_PASGNDM345_chromosome,_complete_genome	CP020703.1:3401482-3474958_Pseudomonas_aeruginosa_strain_PASGNDM345_chromosome,_complete_genome	100	69.86	2snp1indel	0.003	73477	0.496	CP020703.1:3401482-3474958_Pseudomonas_aeruginosa_strain_PASGNDM345_chromosome,_complete_genome	CP020703.1:3401482-3474958_Pseudomonas_aeruginosa_strain_PASGNDM345_chromosome,_complete_genome
PA0395	ST308	ICETn43716385	CP020703.1:3401482-3474958_Pseudomonas_aeruginosa_strain_PASGNDM345_chromosome,_complete_genome	CP020703.1:3401482-3474958_Pseudomonas_aeruginosa_strain_PASGNDM345_chromosome,_complete_genome	100	76.399	1indel	0	73477	0.481	CP020703.1:3401482-3474958_Pseudomonas_aeruginosa_strain_PASGNDM345_chromosome,_complete_genome	CP020703.1:3401482-3474958_Pseudomonas_aeruginosa_strain_PASGNDM345_chromosome,_complete_genome
PA0408	ST308	ICETn43716385	CP020703.1:3401482-3474958_Pseudomonas_aeruginosa_strain_PASGNDM345_chromosome,_complete_genome	CP020703.1:3401482-3474958_Pseudomonas_aeruginosa_strain_PASGNDM345_chromosome,_complete_genome	100	69.205	3snp1indel	0.004	73477	0.488	CP020703.1:3401482-3474958_Pseudomonas_aeruginosa_strain_PASGNDM345_chromosome,_complete_genome	CP020703.1:3401482-3474958_Pseudomonas_aeruginosa_strain_PASGNDM345_chromosome,_complete_genome
PA0424	ST308	ICETn43716385	CP020703.1:3401482-3474958_Pseudomonas_aeruginosa_strain_PASGNDM345_chromosome,_complete_genome	CP020703.1:3401482-3474958_Pseudomonas_aeruginosa_strain_PASGNDM345_chromosome,_complete_genome	100	72.088	4snp1indel	0.005	73477	0.471	CP020703.1:3401482-3474958_Pseudomonas_aeruginosa_strain_PASGNDM345_chromosome,_complete_genome	CP020703.1:3401482-3474958_Pseudomonas_aeruginosa_strain_PASGNDM345_chromosome,_complete_genome
PA0436	ST308	ICETn43716385	CP020703.1:3401482-3474958_Pseudomonas_aeruginosa_strain_PASGNDM345_chromosome,_complete_genome	CP020703.1:3401482-3474958_Pseudomonas_aeruginosa_strain_PASGNDM345_chromosome,_complete_genome	100	85.929	1snp1indel	0.001	73477	0.477	CP020703.1:3401482-3474958_Pseudomonas_aeruginosa_strain_PASGNDM345_chromosome,_complete_genome	CP020703.1:3401482-3474958_Pseudomonas_aeruginosa_strain_PASGNDM345_chromosome,_complete_genome
PA0453	ST308	ICETn43716385	CP020703.1:3401482-3474958_Pseudomonas_aeruginosa_strain_PASGNDM345_chromosome,_complete_genome	CP020703.1:3401482-3474958_Pseudomonas_aeruginosa_strain_PASGNDM345_chromosome,_complete_genome	100	61.141	2snp1indel	0.003	73477	0.481	CP020703.1:3401482-3474958_Pseudomonas_aeruginosa_strain_PASGNDM345_chromosome,_complete_genome	CP020703.1:3401482-3474958_Pseudomonas_aeruginosa_strain_PASGNDM345_chromosome,_complete_genome
PA0461	ST308	ICETn43716385	CP020703.1:3401482-3474958_Pseudomonas_aeruginosa_strain_PASGNDM345_chromosome,_complete_genome	CP020703.1:3401482-3474958_Pseudomonas_aeruginosa_strain_PASGNDM345_chromosome,_complete_genome	100	216.101	23snp1indel	0.031	73477	0.497	CP020703.1:3401482-3474958_Pseudomonas_aeruginosa_strain_PASGNDM345_chromosome,_complete_genome	CP020703.1:3401482-3474958_Pseudomonas_aeruginosa_strain_PASGNDM345_chromosome,_complete_genome
PA0465	ST308	ICETn43716385	CP020703.1:3401482-3474958_Pseudomonas_aeruginosa_strain_PASGNDM345_chromosome,_complete_genome	CP020703.1:3401482-3474958_Pseudomonas_aeruginosa_strain_PASGNDM345_chromosome,_complete_genome	100	76.891	24snp1indel	0.033	73477	0.492	CP020703.1:3401482-3474958_Pseudomonas_aeruginosa_strain_PASGNDM345_chromosome,_complete_genome	CP020703.1:3401482-3474958_Pseudomonas_aeruginosa_strain_PASGNDM345_chromosome,_complete_genome
PA0472	ST308	ICETn43716385	CP020703.1:3401482-3474958_Pseudomonas_aeruginosa_strain_PASGNDM345_chromosome,_complete_genome	CP020703.1:3401482-3474958_Pseudomonas_aeruginosa_strain_PASGNDM345_chromosome,_complete_genome	100	71.394	5snp1indel	0.007	73477	0.49	CP020703.1:3401482-3474958_Pseudomonas_aeruginosa_strain_PASGNDM345_chromosome,_complete_genome	CP020703.1:3401482-3474958_Pseudomonas_aeruginosa_strain_PASGNDM345_chromosome,_complete_genome
PA0473	ST308	ICETn43716385	CP020703.1:3401482-3474958_Pseudomonas_aeruginosa_strain_PASGNDM345_chromosome,_complete_genome	CP020703.1:3401482-3474958_Pseudomonas_aeruginosa_strain_PASGNDM345_chromosome,_complete_genome	100	74.863	1snp1indel	0.001	73477	0.488	CP020703.1:3401482-3474958_Pseudomonas_aeruginosa_strain_PASGNDM345_chromosome,_complete_genome	CP020703.1:3401482-3474958_Pseudomonas_aeruginosa_strain_PASGNDM345_chromosome,_complete_genome
PA0480	ST308	ICETn43716385	CP020703.1:3401482-3474958_Pseudomonas_aeruginosa_strain_PASGNDM345_chromosome,_complete_genome	CP020703.1:3401482-3474958_Pseudomonas_aeruginosa_strain_PASGNDM345_chromosome,_complete_genome	100	190.17	24snp1indel	0.033	73477	0.5	CP020703.1:3401482-3474958_Pseudomonas_aeruginosa_strain_PASGNDM345_chromosome,_complete_genome	CP020703.1:3401482-3474958_Pseudomonas_aeruginosa_strain_PASGNDM345_chromosome,_complete_genome
PA0486	ST308	ICETn43716385	CP020703.1:3401482-3474958_Pseudomonas_aeruginosa_strain_PASGNDM345_chromosome,_complete_genome	CP020703.1:3401482-3474958_Pseudomonas_aeruginosa_strain_PASGNDM345_chromosome,_complete_genome	100	101.415	8snp1indel	0.011	73477	0.497	CP020703.1:3401482-3474958_Pseudomonas_aeruginosa_strain_PASGNDM345_chromosome,_complete_genome	CP020703.1:3401482-3474958_Pseudomonas_aeruginosa_strain_PASGNDM345_chromosome,_complete_genome
PA0556	ST308	ICETn43716385	CP020703.1:3401482-3474958_Pseudomonas_aeruginosa_strain_PASGNDM345_chromosome,_complete_genome	CP020703.1:3401482-3474958_Pseudomonas_aeruginosa_strain_PASGNDM345_chromosome,_complete_genome	100	44.812	11snp1indel	0.015	73477	0.495	CP020703.1:3401482-3474958_Pseudomonas_aeruginosa_strain_PASGNDM345_chromosome,_complete_genome	CP020703.1:3401482-3474958_Pseudomonas_aeruginosa_strain_PASGNDM345_chromosome,_complete_genome
PA0823	ST308	ICETn43716385	CP020703.1:3401482-3474958_Pseudomonas_aeruginosa_strain_PASGNDM345_chromosome,_complete_genome	CP020703.1:3401482-3474958_Pseudomonas_aeruginosa_strain_PASGNDM345_chromosome,_complete_genome	100	425.367	21snp1indel	0.029	73477	0.498	CP020703.1:3401482-3474958_Pseudomonas_aeruginosa_strain_PASGNDM345_chromosome,_complete_genome	CP020703.1:3401482-3474958_Pseudomonas_aeruginosa_strain_PASGNDM345_chromosome,_complete_genome
PA0834	ST308	ICETn43716385	CP020703.1:3401482-3474958_Pseudomonas_aeruginosa_strain_PASGNDM345_chromosome,_complete_genome	CP020703.1:3401482-3474958_Pseudomonas_aeruginosa_strain_PASGNDM345_chromosome,_complete_genome	100	72.847	7snp1indel	0.01	73477	0.495	CP020703.1:3401482-3474958_Pseudomonas_aeruginosa_strain_PASGNDM345_chromosome,_complete_genome	CP020703.1:3401482-3474958_Pseudomonas_aeruginosa_strain_PASGNDM345_chromosome,_complete_genome
PA0874	ST308	ICETn43716385	CP020703.1:3401482-3474958_Pseudomonas_aeruginosa_strain_PASGNDM345_chromosome,_complete_genome	CP020703.1:3401482-3474958_Pseudomonas_aeruginosa_strain_PASGNDM345_chromosome,_complete_genome	100	45.841	20snp1indel	0.027	73477	0.5	CP020703.1:3401482-3474958_Pseudomonas_aeruginosa_strain_PASGNDM345_chromosome,_complete_genome	CP020703.1:3401482-3474958_Pseudomonas_aeruginosa_strain_PASGNDM345_chromosome,_complete_genome
PA0887	ST308	ICETn43716385	CP020703.1:3401482-3474958_Pseudomonas_aeruginosa_strain_PASGNDM345_chromosome,_complete_genome	CP020703.1:3401482-3474958_Pseudomonas_aeruginosa_strain_PASGNDM345_chromosome,_complete_genome	100	71.239	19snp1indel	0.026	73477	0.5	CP020703.1:3401482-3474958_Pseudomonas_aeruginosa_strain_PASGNDM345_chromosome,_complete_genome	CP020703.1:3401482-3474958_Pseudomonas_aeruginosa_strain_PASGNDM345_chromosome,_complete_genome
PA0895	ST308	ICETn43716385	CP020703.1:3401482-3474958_Pseudomonas_aeruginosa_strain_PASGNDM345_chromosome,_complete_genome	CP020703.1:3401482-3474958_Pseudomonas_aeruginosa_strain_PASGNDM345_chromosome,_complete_genome	100	66.479	22snp1indel	0.03	73477	0.496	CP020703.1:3401482-3474958_Pseudomonas_aeruginosa_strain_PASGNDM345_chromosome,_complete_genome	CP020703.1:3401482-3474958_Pseudomonas_aeruginosa_strain_PASGNDM345_chromosome,_complete_genome
PA0900	ST308	ICETn43716385	CP020703.1:3401482-3474958_Pseudomonas_aeruginosa_strain_PASGNDM345_chromosome,_complete_genome	CP020703.1:3401482-3474958_Pseudomonas_aeruginosa_strain_PASGNDM345_chromosome,_complete_genome	100	51.241	22snp1indel	0.03	73477	0.5	CP020703.1:3401482-3474958_Pseudomonas_aeruginosa_strain_PASGNDM345_chromosome,_complete_genome	CP020703.1:3401482-3474958_Pseudomonas_aeruginosa_strain_PASGNDM345_chromosome,_complete_genome
PA0939	ST308	ICETn43716385	CP020703.1:3401482-3474958_Pseudomonas_aeruginosa_strain_PASGNDM345_chromosome,_complete_genome	CP020703.1:3401482-3474958_Pseudomonas_aeruginosa_strain_PASGNDM345_chromosome,_complete_genome	100	92.8	3snp1indel	0.004	73477	0.48	CP020703.1:3401482-3474958_Pseudomonas_aeruginosa_strain_PASGNDM345_chromosome,_complete_genome	CP020703.1:3401482-3474958_Pseudomonas_aeruginosa_strain_PASGNDM345_chromosome,_complete_genome
PA0972	ST308	ICETn43716385	CP020703.1:3401482-3474958_Pseudomonas_aeruginosa_strain_PASGNDM345_chromosome,_complete_genome	CP020703.1:3401482-3474958_Pseudomonas_aeruginosa_strain_PASGNDM345_chromosome,_complete_genome	100	94.578	2snp1indel	0.003	73477	0.493	CP020703.1:3401482-3474958_Pseudomonas_aeruginosa_strain_PASGNDM345_chromosome,_complete_genome	CP020703.1:3401482-3474958_Pseudomonas_aeruginosa_strain_PASGNDM345_chromosome,_complete_genome
PA1030	ST308	ICETn43716385	CP020703.1:3401482-3474958_Pseudomonas_aeruginosa_strain_PASGNDM345_chromosome,_complete_genome	CP020703.1:3401482-3474958_Pseudomonas_aeruginosa_strain_PASGNDM345_chromosome,_complete_genome	100	66.194	22snp1indel	0.03	73477	0.5	CP020703.1:3401482-3474958_Pseudomonas_aeruginosa_strain_PASGNDM345_chromosome,_complete_genome	CP020703.1:3401482-3474958_Pseudomonas_aeruginosa_strain_PASGNDM345_chromosome,_complete_genome
PA1111	ST308	ICETn43716385	CP020703.1:3401482-3474958_Pseudomonas_aeruginosa_strain_PASGNDM345_chromosome,_complete_genome	CP020703.1:3401482-3474958_Pseudomonas_aeruginosa_strain_PASGNDM345_chromosome,_complete_genome	100	67.399	26snp1indel	0.035	73477	0.5	CP020703.1:3401482-3474958_Pseudomonas_aeruginosa_strain_PASGNDM345_chromosome,_complete_genome	CP020703.1:3401482-3474958_Pseudomonas_aeruginosa_strain_PASGNDM345_chromosome,_complete_genome
PA1250	ST308	ICETn43716385	CP020703.1:3401482-3474958_Pseudomonas_aeruginosa_strain_PASGNDM345_chromosome,_complete_genome	CP020703.1:3401482-3474958_Pseudomonas_aeruginosa_strain_PASGNDM345_chromosome,_complete_genome	100	219.857	23snp1indel	0.031	73477	0.496	CP020703.1:3401482-3474958_Pseudomonas_aeruginosa_strain_PASGNDM345_chromosome,_complete_genome	CP020703.1:3401482-3474958_Pseudomonas_aeruginosa_strain_PASGNDM345_chromosome,_complete_genome
PA1284	ST308	ICETn43716385	CP020703.1:3401482-3474958_Pseudomonas_aeruginosa_strain_PASGNDM345_chromosome,_complete_genome	CP020703.1:3401482-3474958_Pseudomonas_aeruginosa_strain_PASGNDM345_chromosome,_complete_genome	100	115.711	17snp1indel	0.023	73477	0.498	CP020703.1:3401482-3474958_Pseudomonas_aeruginosa_strain_PASGNDM345_chromosome,_complete_genome	CP020703.1:3401482-3474958_Pseudomonas_aeruginosa_strain_PASGNDM345_chromosome,_complete_genome
PA1293	ST308	ICETn43716385	CP020703.1:3401482-3474958_Pseudomonas_aeruginosa_strain_PASGNDM345_chromosome,_complete_genome	CP020703.1:3401482-3474958_Pseudomonas_aeruginosa_strain_PASGNDM345_chromosome,_complete_genome	100	130.026	20snp1indel	0.027	73477	0.498	CP020703.1:3401482-3474958_Pseudomonas_aeruginosa_strain_PASGNDM345_chromosome,_complete_genome	CP020703.1:3401482-3474958_Pseudomonas_aeruginosa_strain_PASGNDM345_chromosome,_complete_genome
PA1301	ST308	ICETn43716385	CP020703.1:3401482-3474958_Pseudomonas_aeruginosa_strain_PASGNDM345_chromosome,_complete_genome	CP020703.1:3401482-3474958_Pseudomonas_aeruginosa_strain_PASGNDM345_chromosome,_complete_genome	100	117.408	24snp1indel	0.033	73477	0.5	CP020703.1:3401482-3474958_Pseudomonas_aeruginosa_strain_PASGNDM345_chromosome,_complete_genome	CP020703.1:3401482-3474958_Pseudomonas_aeruginosa_strain_PASGNDM345_chromosome,_complete_genome
PA1318	ST308	ICETn43716385	CP020703.1:3401482-3474958_Pseudomonas_aeruginosa_strain_PASGNDM345_chromosome,_complete_genome	CP020703.1:3401482-3474958_Pseudomonas_aeruginosa_strain_PASGNDM345_chromosome,_complete_genome	100	112.79	21snp1indel	0.029	73477	0.498	CP020703.1:3401482-3474958_Pseudomonas_aeruginosa_strain_PASGNDM345_chromosome,_complete_genome	CP020703.1:3401482-3474958_Pseudomonas_aeruginosa_strain_PASGNDM345_chromosome,_complete_genome
PA1350	ST308	ICETn43716385	CP020703.1:3401482-3474958_Pseudomonas_aeruginosa_strain_PASGNDM345_chromosome,_complete_genome	CP020703.1:3401482-3474958_Pseudomonas_aeruginosa_strain_PASGNDM345_chromosome,_complete_genome	100	131.964	22snp1indel	0.03	73477	0.498	CP020703.1:3401482-3474958_Pseudomonas_aeruginosa_strain_PASGNDM345_chromosome,_complete_genome	CP020703.1:3401482-3474958_Pseudomonas_aeruginosa_strain_PASGNDM345_chromosome,_complete_genome
PA1352	ST308	ICETn43716385	CP020703.1:3401482-3474958_Pseudomonas_aeruginosa_strain_PASGNDM345_chromosome,_complete_genome	CP020703.1:3401482-3474958_Pseudomonas_aeruginosa_strain_PASGNDM345_chromosome,_complete_genome	100	96.355	20snp1indel	0.027	73477	0.497	CP020703.1:3401482-3474958_Pseudomonas_aeruginosa_strain_PASGNDM345_chromosome,_complete_genome	CP020703.1:3401482-3474958_Pseudomonas_aeruginosa_strain_PASGNDM345_chromosome,_complete_genome
PA1353	ST308	ICETn43716385	CP020703.1:3401482-3474958_Pseudomonas_aeruginosa_strain_PASGNDM345_chromosome,_complete_genome	CP020703.1:3401482-3474958_Pseudomonas_aeruginosa_strain_PASGNDM345_chromosome,_complete_genome	98.546	102.797	22snp1indel1068holes	0.03	73477	0.496	CP020703.1:3401482-3474958_Pseudomonas_aeruginosa_strain_PASGNDM345_chromosome,_complete_genome	CP020703.1:3401482-3474958_Pseudomonas_aeruginosa_strain_PASGNDM345_chromosome,_complete_genome
PA1379	ST308	ICETn43716385	CP020703.1:3401482-3474958_Pseudomonas_aeruginosa_strain_PASGNDM345_chromosome,_complete_genome	CP020703.1:3401482-3474958_Pseudomonas_aeruginosa_strain_PASGNDM345_chromosome,_complete_genome	100	141.249	19snp1indel	0.026	73477	0.5	CP020703.1:3401482-3474958_Pseudomonas_aeruginosa_strain_PASGNDM345_chromosome,_complete_genome	CP020703.1:3401482-3474958_Pseudomonas_aeruginosa_strain_PASGNDM345_chromosome,_complete_genome
PA1388	ST308	ICETn43716385	CP020703.1:3401482-3474958_Pseudomonas_aeruginosa_strain_PASGNDM345_chromosome,_complete_genome	CP020703.1:3401482-3474958_Pseudomonas_aeruginosa_strain_PASGNDM345_chromosome,_complete_genome	100	134.785	23snp1indel	0.031	73477	0.498	CP020703.1:3401482-3474958_Pseudomonas_aeruginosa_strain_PASGNDM345_chromosome,_complete_genome	CP020703.1:3401482-3474958_Pseudomonas_aeruginosa_strain_PASGNDM345_chromosome,_complete_genome
C00255	ST2613	NA
C00337	ST308	ICETn43716385	CP020703.1:3401482-3474958_Pseudomonas_aeruginosa_strain_PASGNDM345_chromosome,_complete_genome	CP020703.1:3401482-3474958_Pseudomonas_aeruginosa_strain_PASGNDM345_chromosome,_complete_genome	85.519	96.615	186snp3indel10639holes	0.296	73477	0.497	CP020703.1:3401482-3474958_Pseudomonas_aeruginosa_strain_PASGNDM345_chromosome,_complete_genome	CP020703.1:3401482-3474958_Pseudomonas_aeruginosa_strain_PASGNDM345_chromosome,_complete_genome
C01094	ST308	ICETn43716385	CP020703.1:3401482-3474958_Pseudomonas_aeruginosa_strain_PASGNDM345_chromosome,_complete_genome	CP020703.1:3401482-3474958_Pseudomonas_aeruginosa_strain_PASGNDM345_chromosome,_complete_genome	68.023	113.394	24snp1indel23496holes	0.048	73477	0.498	CP020703.1:3401482-3474958_Pseudomonas_aeruginosa_strain_PASGNDM345_chromosome,_complete_genome	CP020703.1:3401482-3474958_Pseudomonas_aeruginosa_strain_PASGNDM345_chromosome,_complete_genome

## Sheet: Table S4
Table S4: SRST2 results verifying the presence of floR_t2 region in Pseudomonas aeruginosa isolates
Sample	ST	DB	gene	allele	coverage	depth	diffs	divergence	length	maxMAF	clusterid	seqid
345	ST308	floR_t2_region	C01871_unicycler.fasta_1_length=6906207_depth=1.00x_circular=true:1349963-1376417	C01871_unicycler.fasta_1_length=6906207_depth=1.00x_circular=true:1349963-1376417	100	130.363		0	26454	0.315	C01871_unicycler.fasta_1_length=6906207_depth=1.00x_circular=true:1349963-1376417	C01871_unicycler.fasta_1_length=6906207_depth=1.00x_circular=true:1349963-1376417
544	ST308	floR_t2_region	C01871_unicycler.fasta_1_length=6906207_depth=1.00x_circular=true:1349963-1376417	C01871_unicycler.fasta_1_length=6906207_depth=1.00x_circular=true:1349963-1376417	100	117.579		0	26454	0.325	C01871_unicycler.fasta_1_length=6906207_depth=1.00x_circular=true:1349963-1376417	C01871_unicycler.fasta_1_length=6906207_depth=1.00x_circular=true:1349963-1376417
569	ST308	floR_t2_region	C01871_unicycler.fasta_1_length=6906207_depth=1.00x_circular=true:1349963-1376417	C01871_unicycler.fasta_1_length=6906207_depth=1.00x_circular=true:1349963-1376417	100	120.126		0	26454	0.318	C01871_unicycler.fasta_1_length=6906207_depth=1.00x_circular=true:1349963-1376417	C01871_unicycler.fasta_1_length=6906207_depth=1.00x_circular=true:1349963-1376417
571	ST308	floR_t2_region	C01871_unicycler.fasta_1_length=6906207_depth=1.00x_circular=true:1349963-1376417	C01871_unicycler.fasta_1_length=6906207_depth=1.00x_circular=true:1349963-1376417	100	133.879		0	26454	0.382	C01871_unicycler.fasta_1_length=6906207_depth=1.00x_circular=true:1349963-1376417	C01871_unicycler.fasta_1_length=6906207_depth=1.00x_circular=true:1349963-1376417
586	ST308	floR_t2_region	C01871_unicycler.fasta_1_length=6906207_depth=1.00x_circular=true:1349963-1376417	C01871_unicycler.fasta_1_length=6906207_depth=1.00x_circular=true:1349963-1376417	100	106.249		0	26454	0.364	C01871_unicycler.fasta_1_length=6906207_depth=1.00x_circular=true:1349963-1376417	C01871_unicycler.fasta_1_length=6906207_depth=1.00x_circular=true:1349963-1376417
587	ST308	floR_t2_region	C01871_unicycler.fasta_1_length=6906207_depth=1.00x_circular=true:1349963-1376417	C01871_unicycler.fasta_1_length=6906207_depth=1.00x_circular=true:1349963-1376417	100	128.275		0	26454	0.378	C01871_unicycler.fasta_1_length=6906207_depth=1.00x_circular=true:1349963-1376417	C01871_unicycler.fasta_1_length=6906207_depth=1.00x_circular=true:1349963-1376417
590	ST308	floR_t2_region	C01871_unicycler.fasta_1_length=6906207_depth=1.00x_circular=true:1349963-1376417	C01871_unicycler.fasta_1_length=6906207_depth=1.00x_circular=true:1349963-1376417	100	155.607		0	26454	0.309	C01871_unicycler.fasta_1_length=6906207_depth=1.00x_circular=true:1349963-1376417	C01871_unicycler.fasta_1_length=6906207_depth=1.00x_circular=true:1349963-1376417
592	ST308	floR_t2_region	C01871_unicycler.fasta_1_length=6906207_depth=1.00x_circular=true:1349963-1376417	C01871_unicycler.fasta_1_length=6906207_depth=1.00x_circular=true:1349963-1376417	100	115.176		0	26454	0.37	C01871_unicycler.fasta_1_length=6906207_depth=1.00x_circular=true:1349963-1376417	C01871_unicycler.fasta_1_length=6906207_depth=1.00x_circular=true:1349963-1376417
596	ST308	floR_t2_region	C01871_unicycler.fasta_1_length=6906207_depth=1.00x_circular=true:1349963-1376417	C01871_unicycler.fasta_1_length=6906207_depth=1.00x_circular=true:1349963-1376417	100	113.965		0	26454	0.344	C01871_unicycler.fasta_1_length=6906207_depth=1.00x_circular=true:1349963-1376417	C01871_unicycler.fasta_1_length=6906207_depth=1.00x_circular=true:1349963-1376417
597	ST308	floR_t2_region	C01871_unicycler.fasta_1_length=6906207_depth=1.00x_circular=true:1349963-1376417	C01871_unicycler.fasta_1_length=6906207_depth=1.00x_circular=true:1349963-1376417	100	122.669		0	26454	0.31	C01871_unicycler.fasta_1_length=6906207_depth=1.00x_circular=true:1349963-1376417	C01871_unicycler.fasta_1_length=6906207_depth=1.00x_circular=true:1349963-1376417
599	ST308	floR_t2_region	C01871_unicycler.fasta_1_length=6906207_depth=1.00x_circular=true:1349963-1376417	C01871_unicycler.fasta_1_length=6906207_depth=1.00x_circular=true:1349963-1376417	100	125.68		0	26454	0.339	C01871_unicycler.fasta_1_length=6906207_depth=1.00x_circular=true:1349963-1376417	C01871_unicycler.fasta_1_length=6906207_depth=1.00x_circular=true:1349963-1376417
624	ST308	floR_t2_region	C01871_unicycler.fasta_1_length=6906207_depth=1.00x_circular=true:1349963-1376417	C01871_unicycler.fasta_1_length=6906207_depth=1.00x_circular=true:1349963-1376417	100	124.808		0	26454	0.335	C01871_unicycler.fasta_1_length=6906207_depth=1.00x_circular=true:1349963-1376417	C01871_unicycler.fasta_1_length=6906207_depth=1.00x_circular=true:1349963-1376417
629	ST308	floR_t2_region	C01871_unicycler.fasta_1_length=6906207_depth=1.00x_circular=true:1349963-1376417	C01871_unicycler.fasta_1_length=6906207_depth=1.00x_circular=true:1349963-1376417	100	124.453		0	26454	0.329	C01871_unicycler.fasta_1_length=6906207_depth=1.00x_circular=true:1349963-1376417	C01871_unicycler.fasta_1_length=6906207_depth=1.00x_circular=true:1349963-1376417
642	ST308	floR_t2_region	C01871_unicycler.fasta_1_length=6906207_depth=1.00x_circular=true:1349963-1376417	C01871_unicycler.fasta_1_length=6906207_depth=1.00x_circular=true:1349963-1376417	100	125.789		0	26454	0.329	C01871_unicycler.fasta_1_length=6906207_depth=1.00x_circular=true:1349963-1376417	C01871_unicycler.fasta_1_length=6906207_depth=1.00x_circular=true:1349963-1376417
653	ST308	floR_t2_region	C01871_unicycler.fasta_1_length=6906207_depth=1.00x_circular=true:1349963-1376417	C01871_unicycler.fasta_1_length=6906207_depth=1.00x_circular=true:1349963-1376417	100	117.955		0	26454	0.353	C01871_unicycler.fasta_1_length=6906207_depth=1.00x_circular=true:1349963-1376417	C01871_unicycler.fasta_1_length=6906207_depth=1.00x_circular=true:1349963-1376417
680	ST308	floR_t2_region	C01871_unicycler.fasta_1_length=6906207_depth=1.00x_circular=true:1349963-1376417	C01871_unicycler.fasta_1_length=6906207_depth=1.00x_circular=true:1349963-1376417	100	128.192		0	26454	0.363	C01871_unicycler.fasta_1_length=6906207_depth=1.00x_circular=true:1349963-1376417	C01871_unicycler.fasta_1_length=6906207_depth=1.00x_circular=true:1349963-1376417
681	ST308	floR_t2_region	C01871_unicycler.fasta_1_length=6906207_depth=1.00x_circular=true:1349963-1376417	C01871_unicycler.fasta_1_length=6906207_depth=1.00x_circular=true:1349963-1376417	100	112.217		0	26454	0.363	C01871_unicycler.fasta_1_length=6906207_depth=1.00x_circular=true:1349963-1376417	C01871_unicycler.fasta_1_length=6906207_depth=1.00x_circular=true:1349963-1376417
683	ST308	floR_t2_region	C01871_unicycler.fasta_1_length=6906207_depth=1.00x_circular=true:1349963-1376417	C01871_unicycler.fasta_1_length=6906207_depth=1.00x_circular=true:1349963-1376417	100	101.21		0	26454	0.325	C01871_unicycler.fasta_1_length=6906207_depth=1.00x_circular=true:1349963-1376417	C01871_unicycler.fasta_1_length=6906207_depth=1.00x_circular=true:1349963-1376417
688	ST308	floR_t2_region	C01871_unicycler.fasta_1_length=6906207_depth=1.00x_circular=true:1349963-1376417	C01871_unicycler.fasta_1_length=6906207_depth=1.00x_circular=true:1349963-1376417	100	135.588		0	26454	0.327	C01871_unicycler.fasta_1_length=6906207_depth=1.00x_circular=true:1349963-1376417	C01871_unicycler.fasta_1_length=6906207_depth=1.00x_circular=true:1349963-1376417
693	ST308	floR_t2_region	C01871_unicycler.fasta_1_length=6906207_depth=1.00x_circular=true:1349963-1376417	C01871_unicycler.fasta_1_length=6906207_depth=1.00x_circular=true:1349963-1376417	100	126.859		0	26454	0.335	C01871_unicycler.fasta_1_length=6906207_depth=1.00x_circular=true:1349963-1376417	C01871_unicycler.fasta_1_length=6906207_depth=1.00x_circular=true:1349963-1376417
694	ST308	floR_t2_region	C01871_unicycler.fasta_1_length=6906207_depth=1.00x_circular=true:1349963-1376417	C01871_unicycler.fasta_1_length=6906207_depth=1.00x_circular=true:1349963-1376417	100	128.397		0	26454	0.32	C01871_unicycler.fasta_1_length=6906207_depth=1.00x_circular=true:1349963-1376417	C01871_unicycler.fasta_1_length=6906207_depth=1.00x_circular=true:1349963-1376417
699	ST308	floR_t2_region	C01871_unicycler.fasta_1_length=6906207_depth=1.00x_circular=true:1349963-1376417	C01871_unicycler.fasta_1_length=6906207_depth=1.00x_circular=true:1349963-1376417	100	121.759		0	26454	0.317	C01871_unicycler.fasta_1_length=6906207_depth=1.00x_circular=true:1349963-1376417	C01871_unicycler.fasta_1_length=6906207_depth=1.00x_circular=true:1349963-1376417
700	ST308	floR_t2_region	C01871_unicycler.fasta_1_length=6906207_depth=1.00x_circular=true:1349963-1376417	C01871_unicycler.fasta_1_length=6906207_depth=1.00x_circular=true:1349963-1376417	100	133.525		0	26454	0.365	C01871_unicycler.fasta_1_length=6906207_depth=1.00x_circular=true:1349963-1376417	C01871_unicycler.fasta_1_length=6906207_depth=1.00x_circular=true:1349963-1376417
701	ST308	floR_t2_region	C01871_unicycler.fasta_1_length=6906207_depth=1.00x_circular=true:1349963-1376417	C01871_unicycler.fasta_1_length=6906207_depth=1.00x_circular=true:1349963-1376417	100	137.14		0	26454	0.316	C01871_unicycler.fasta_1_length=6906207_depth=1.00x_circular=true:1349963-1376417	C01871_unicycler.fasta_1_length=6906207_depth=1.00x_circular=true:1349963-1376417
710	ST308	floR_t2_region	C01871_unicycler.fasta_1_length=6906207_depth=1.00x_circular=true:1349963-1376417	C01871_unicycler.fasta_1_length=6906207_depth=1.00x_circular=true:1349963-1376417	100	120.853		0	26454	0.362	C01871_unicycler.fasta_1_length=6906207_depth=1.00x_circular=true:1349963-1376417	C01871_unicycler.fasta_1_length=6906207_depth=1.00x_circular=true:1349963-1376417
723	ST308	floR_t2_region	C01871_unicycler.fasta_1_length=6906207_depth=1.00x_circular=true:1349963-1376417	C01871_unicycler.fasta_1_length=6906207_depth=1.00x_circular=true:1349963-1376417	100	123.182		0	26454	0.34	C01871_unicycler.fasta_1_length=6906207_depth=1.00x_circular=true:1349963-1376417	C01871_unicycler.fasta_1_length=6906207_depth=1.00x_circular=true:1349963-1376417
725	ST308	floR_t2_region	C01871_unicycler.fasta_1_length=6906207_depth=1.00x_circular=true:1349963-1376417	C01871_unicycler.fasta_1_length=6906207_depth=1.00x_circular=true:1349963-1376417	100	136.283		0	26454	0.364	C01871_unicycler.fasta_1_length=6906207_depth=1.00x_circular=true:1349963-1376417	C01871_unicycler.fasta_1_length=6906207_depth=1.00x_circular=true:1349963-1376417
728	ST308	floR_t2_region	C01871_unicycler.fasta_1_length=6906207_depth=1.00x_circular=true:1349963-1376417	C01871_unicycler.fasta_1_length=6906207_depth=1.00x_circular=true:1349963-1376417	100	129.827		0	26454	0.365	C01871_unicycler.fasta_1_length=6906207_depth=1.00x_circular=true:1349963-1376417	C01871_unicycler.fasta_1_length=6906207_depth=1.00x_circular=true:1349963-1376417
730	ST308	floR_t2_region	C01871_unicycler.fasta_1_length=6906207_depth=1.00x_circular=true:1349963-1376417	C01871_unicycler.fasta_1_length=6906207_depth=1.00x_circular=true:1349963-1376417	100	134.121		0	26454	0.31	C01871_unicycler.fasta_1_length=6906207_depth=1.00x_circular=true:1349963-1376417	C01871_unicycler.fasta_1_length=6906207_depth=1.00x_circular=true:1349963-1376417
733	ST308	floR_t2_region	C01871_unicycler.fasta_1_length=6906207_depth=1.00x_circular=true:1349963-1376417	C01871_unicycler.fasta_1_length=6906207_depth=1.00x_circular=true:1349963-1376417	100	132.408		0	26454	0.382	C01871_unicycler.fasta_1_length=6906207_depth=1.00x_circular=true:1349963-1376417	C01871_unicycler.fasta_1_length=6906207_depth=1.00x_circular=true:1349963-1376417
734	ST308	floR_t2_region	C01871_unicycler.fasta_1_length=6906207_depth=1.00x_circular=true:1349963-1376417	C01871_unicycler.fasta_1_length=6906207_depth=1.00x_circular=true:1349963-1376417	100	165.767		0	26454	0.351	C01871_unicycler.fasta_1_length=6906207_depth=1.00x_circular=true:1349963-1376417	C01871_unicycler.fasta_1_length=6906207_depth=1.00x_circular=true:1349963-1376417
C00024	ST308	floR_t2_region	C01871_unicycler.fasta_1_length=6906207_depth=1.00x_circular=true:1349963-1376417	C01871_unicycler.fasta_1_length=6906207_depth=1.00x_circular=true:1349963-1376417	100	158.406		0	26454	0.415	C01871_unicycler.fasta_1_length=6906207_depth=1.00x_circular=true:1349963-1376417	C01871_unicycler.fasta_1_length=6906207_depth=1.00x_circular=true:1349963-1376417
C00027	ST308	floR_t2_region	C01871_unicycler.fasta_1_length=6906207_depth=1.00x_circular=true:1349963-1376417	C01871_unicycler.fasta_1_length=6906207_depth=1.00x_circular=true:1349963-1376417	100	167.908		0	26454	0.369	C01871_unicycler.fasta_1_length=6906207_depth=1.00x_circular=true:1349963-1376417	C01871_unicycler.fasta_1_length=6906207_depth=1.00x_circular=true:1349963-1376417
C00042	ST308	floR_t2_region	C01871_unicycler.fasta_1_length=6906207_depth=1.00x_circular=true:1349963-1376417	C01871_unicycler.fasta_1_length=6906207_depth=1.00x_circular=true:1349963-1376417	100	147.951		0	26454	0.395	C01871_unicycler.fasta_1_length=6906207_depth=1.00x_circular=true:1349963-1376417	C01871_unicycler.fasta_1_length=6906207_depth=1.00x_circular=true:1349963-1376417
C00056	ST308	floR_t2_region	C01871_unicycler.fasta_1_length=6906207_depth=1.00x_circular=true:1349963-1376417	C01871_unicycler.fasta_1_length=6906207_depth=1.00x_circular=true:1349963-1376417	100	152.779		0	26454	0.393	C01871_unicycler.fasta_1_length=6906207_depth=1.00x_circular=true:1349963-1376417	C01871_unicycler.fasta_1_length=6906207_depth=1.00x_circular=true:1349963-1376417
C00068	ST308	floR_t2_region	C01871_unicycler.fasta_1_length=6906207_depth=1.00x_circular=true:1349963-1376417	C01871_unicycler.fasta_1_length=6906207_depth=1.00x_circular=true:1349963-1376417	100	139.213		0	26454	0.374	C01871_unicycler.fasta_1_length=6906207_depth=1.00x_circular=true:1349963-1376417	C01871_unicycler.fasta_1_length=6906207_depth=1.00x_circular=true:1349963-1376417
C00073	ST308	floR_t2_region	C01871_unicycler.fasta_1_length=6906207_depth=1.00x_circular=true:1349963-1376417	C01871_unicycler.fasta_1_length=6906207_depth=1.00x_circular=true:1349963-1376417	100	133.669		0	26454	0.398	C01871_unicycler.fasta_1_length=6906207_depth=1.00x_circular=true:1349963-1376417	C01871_unicycler.fasta_1_length=6906207_depth=1.00x_circular=true:1349963-1376417
C00118	ST308	floR_t2_region	C01871_unicycler.fasta_1_length=6906207_depth=1.00x_circular=true:1349963-1376417	C01871_unicycler.fasta_1_length=6906207_depth=1.00x_circular=true:1349963-1376417	100	120.577		0	26454	0.365	C01871_unicycler.fasta_1_length=6906207_depth=1.00x_circular=true:1349963-1376417	C01871_unicycler.fasta_1_length=6906207_depth=1.00x_circular=true:1349963-1376417
C00130	ST308	floR_t2_region	C01871_unicycler.fasta_1_length=6906207_depth=1.00x_circular=true:1349963-1376417	C01871_unicycler.fasta_1_length=6906207_depth=1.00x_circular=true:1349963-1376417	100	153.068		0	26454	0.395	C01871_unicycler.fasta_1_length=6906207_depth=1.00x_circular=true:1349963-1376417	C01871_unicycler.fasta_1_length=6906207_depth=1.00x_circular=true:1349963-1376417
C00131	ST308	floR_t2_region	C01871_unicycler.fasta_1_length=6906207_depth=1.00x_circular=true:1349963-1376417	C01871_unicycler.fasta_1_length=6906207_depth=1.00x_circular=true:1349963-1376417	100	117.69		0	26454	0.384	C01871_unicycler.fasta_1_length=6906207_depth=1.00x_circular=true:1349963-1376417	C01871_unicycler.fasta_1_length=6906207_depth=1.00x_circular=true:1349963-1376417
C00132	ST308	floR_t2_region	C01871_unicycler.fasta_1_length=6906207_depth=1.00x_circular=true:1349963-1376417	C01871_unicycler.fasta_1_length=6906207_depth=1.00x_circular=true:1349963-1376417	100	131.683		0	26454	0.38	C01871_unicycler.fasta_1_length=6906207_depth=1.00x_circular=true:1349963-1376417	C01871_unicycler.fasta_1_length=6906207_depth=1.00x_circular=true:1349963-1376417
C00136	ST308	floR_t2_region	C01871_unicycler.fasta_1_length=6906207_depth=1.00x_circular=true:1349963-1376417	C01871_unicycler.fasta_1_length=6906207_depth=1.00x_circular=true:1349963-1376417	100	152.121		0	26454	0.333	C01871_unicycler.fasta_1_length=6906207_depth=1.00x_circular=true:1349963-1376417	C01871_unicycler.fasta_1_length=6906207_depth=1.00x_circular=true:1349963-1376417
C00177	ST308	floR_t2_region	C01871_unicycler.fasta_1_length=6906207_depth=1.00x_circular=true:1349963-1376417	C01871_unicycler.fasta_1_length=6906207_depth=1.00x_circular=true:1349963-1376417	100	142.926		0	26454	0.391	C01871_unicycler.fasta_1_length=6906207_depth=1.00x_circular=true:1349963-1376417	C01871_unicycler.fasta_1_length=6906207_depth=1.00x_circular=true:1349963-1376417
C00183	ST308	floR_t2_region	C01871_unicycler.fasta_1_length=6906207_depth=1.00x_circular=true:1349963-1376417	C01871_unicycler.fasta_1_length=6906207_depth=1.00x_circular=true:1349963-1376417	100	161.853		0	26454	0.39	C01871_unicycler.fasta_1_length=6906207_depth=1.00x_circular=true:1349963-1376417	C01871_unicycler.fasta_1_length=6906207_depth=1.00x_circular=true:1349963-1376417
C00186	ST308	floR_t2_region	C01871_unicycler.fasta_1_length=6906207_depth=1.00x_circular=true:1349963-1376417	C01871_unicycler.fasta_1_length=6906207_depth=1.00x_circular=true:1349963-1376417	100	125.909		0	26454	0.359	C01871_unicycler.fasta_1_length=6906207_depth=1.00x_circular=true:1349963-1376417	C01871_unicycler.fasta_1_length=6906207_depth=1.00x_circular=true:1349963-1376417
C00189	Unknown_ST	floR_t2_region	C01871_unicycler.fasta_1_length=6906207_depth=1.00x_circular=true:1349963-1376417	C01871_unicycler.fasta_1_length=6906207_depth=1.00x_circular=true:1349963-1376417	100	47.526		0	26454	0.364	C01871_unicycler.fasta_1_length=6906207_depth=1.00x_circular=true:1349963-1376417	C01871_unicycler.fasta_1_length=6906207_depth=1.00x_circular=true:1349963-1376417
C00194	ST308	floR_t2_region	C01871_unicycler.fasta_1_length=6906207_depth=1.00x_circular=true:1349963-1376417	C01871_unicycler.fasta_1_length=6906207_depth=1.00x_circular=true:1349963-1376417	100	146.643		0	26454	0.367	C01871_unicycler.fasta_1_length=6906207_depth=1.00x_circular=true:1349963-1376417	C01871_unicycler.fasta_1_length=6906207_depth=1.00x_circular=true:1349963-1376417
C00219	ST308	floR_t2_region	C01871_unicycler.fasta_1_length=6906207_depth=1.00x_circular=true:1349963-1376417	C01871_unicycler.fasta_1_length=6906207_depth=1.00x_circular=true:1349963-1376417	100	152.093		0	26454	0.371	C01871_unicycler.fasta_1_length=6906207_depth=1.00x_circular=true:1349963-1376417	C01871_unicycler.fasta_1_length=6906207_depth=1.00x_circular=true:1349963-1376417
C00220	ST308	floR_t2_region	C01871_unicycler.fasta_1_length=6906207_depth=1.00x_circular=true:1349963-1376417	C01871_unicycler.fasta_1_length=6906207_depth=1.00x_circular=true:1349963-1376417	100	119.236		0	26454	0.381	C01871_unicycler.fasta_1_length=6906207_depth=1.00x_circular=true:1349963-1376417	C01871_unicycler.fasta_1_length=6906207_depth=1.00x_circular=true:1349963-1376417
C00270	ST308	floR_t2_region	C01871_unicycler.fasta_1_length=6906207_depth=1.00x_circular=true:1349963-1376417	C01871_unicycler.fasta_1_length=6906207_depth=1.00x_circular=true:1349963-1376417	100	127.946		0	26454	0.424	C01871_unicycler.fasta_1_length=6906207_depth=1.00x_circular=true:1349963-1376417	C01871_unicycler.fasta_1_length=6906207_depth=1.00x_circular=true:1349963-1376417
C00280	ST308	floR_t2_region	C01871_unicycler.fasta_1_length=6906207_depth=1.00x_circular=true:1349963-1376417	C01871_unicycler.fasta_1_length=6906207_depth=1.00x_circular=true:1349963-1376417	100	151.259		0	26454	0.378	C01871_unicycler.fasta_1_length=6906207_depth=1.00x_circular=true:1349963-1376417	C01871_unicycler.fasta_1_length=6906207_depth=1.00x_circular=true:1349963-1376417
C00281	ST308	floR_t2_region	C01871_unicycler.fasta_1_length=6906207_depth=1.00x_circular=true:1349963-1376417	C01871_unicycler.fasta_1_length=6906207_depth=1.00x_circular=true:1349963-1376417	100	123.258		0	26454	0.446	C01871_unicycler.fasta_1_length=6906207_depth=1.00x_circular=true:1349963-1376417	C01871_unicycler.fasta_1_length=6906207_depth=1.00x_circular=true:1349963-1376417
C00309	ST308	floR_t2_region	C01871_unicycler.fasta_1_length=6906207_depth=1.00x_circular=true:1349963-1376417	C01871_unicycler.fasta_1_length=6906207_depth=1.00x_circular=true:1349963-1376417	100	137.122		0	26454	0.413	C01871_unicycler.fasta_1_length=6906207_depth=1.00x_circular=true:1349963-1376417	C01871_unicycler.fasta_1_length=6906207_depth=1.00x_circular=true:1349963-1376417
C00318	ST308	floR_t2_region	C01871_unicycler.fasta_1_length=6906207_depth=1.00x_circular=true:1349963-1376417	C01871_unicycler.fasta_1_length=6906207_depth=1.00x_circular=true:1349963-1376417	100	152.91		0	26454	0.422	C01871_unicycler.fasta_1_length=6906207_depth=1.00x_circular=true:1349963-1376417	C01871_unicycler.fasta_1_length=6906207_depth=1.00x_circular=true:1349963-1376417
C00336	ST308	floR_t2_region	C01871_unicycler.fasta_1_length=6906207_depth=1.00x_circular=true:1349963-1376417	C01871_unicycler.fasta_1_length=6906207_depth=1.00x_circular=true:1349963-1376417	100	125.584	1snp	0.004	26454	0.382	C01871_unicycler.fasta_1_length=6906207_depth=1.00x_circular=true:1349963-1376417	C01871_unicycler.fasta_1_length=6906207_depth=1.00x_circular=true:1349963-1376417
C00337	ST308	floR_t2_region	C01871_unicycler.fasta_1_length=6906207_depth=1.00x_circular=true:1349963-1376417	C01871_unicycler.fasta_1_length=6906207_depth=1.00x_circular=true:1349963-1376417	100	141.989		0	26454	0.378	C01871_unicycler.fasta_1_length=6906207_depth=1.00x_circular=true:1349963-1376417	C01871_unicycler.fasta_1_length=6906207_depth=1.00x_circular=true:1349963-1376417
C00369	ST308	floR_t2_region	C01871_unicycler.fasta_1_length=6906207_depth=1.00x_circular=true:1349963-1376417	C01871_unicycler.fasta_1_length=6906207_depth=1.00x_circular=true:1349963-1376417	100	158.85		0	26454	0.398	C01871_unicycler.fasta_1_length=6906207_depth=1.00x_circular=true:1349963-1376417	C01871_unicycler.fasta_1_length=6906207_depth=1.00x_circular=true:1349963-1376417
C00386	ST308	floR_t2_region	C01871_unicycler.fasta_1_length=6906207_depth=1.00x_circular=true:1349963-1376417	C01871_unicycler.fasta_1_length=6906207_depth=1.00x_circular=true:1349963-1376417	100	131.92		0	26454	0.405	C01871_unicycler.fasta_1_length=6906207_depth=1.00x_circular=true:1349963-1376417	C01871_unicycler.fasta_1_length=6906207_depth=1.00x_circular=true:1349963-1376417
C00387	ST308	floR_t2_region	C01871_unicycler.fasta_1_length=6906207_depth=1.00x_circular=true:1349963-1376417	C01871_unicycler.fasta_1_length=6906207_depth=1.00x_circular=true:1349963-1376417	100	145.309		0	26454	0.425	C01871_unicycler.fasta_1_length=6906207_depth=1.00x_circular=true:1349963-1376417	C01871_unicycler.fasta_1_length=6906207_depth=1.00x_circular=true:1349963-1376417
C00389	ST308	floR_t2_region	C01871_unicycler.fasta_1_length=6906207_depth=1.00x_circular=true:1349963-1376417	C01871_unicycler.fasta_1_length=6906207_depth=1.00x_circular=true:1349963-1376417	100	160.581		0	26454	0.367	C01871_unicycler.fasta_1_length=6906207_depth=1.00x_circular=true:1349963-1376417	C01871_unicycler.fasta_1_length=6906207_depth=1.00x_circular=true:1349963-1376417
C00391	ST308	floR_t2_region	C01871_unicycler.fasta_1_length=6906207_depth=1.00x_circular=true:1349963-1376417	C01871_unicycler.fasta_1_length=6906207_depth=1.00x_circular=true:1349963-1376417	100	173.406		0	26454	0.384	C01871_unicycler.fasta_1_length=6906207_depth=1.00x_circular=true:1349963-1376417	C01871_unicycler.fasta_1_length=6906207_depth=1.00x_circular=true:1349963-1376417
C00400	ST308	floR_t2_region	C01871_unicycler.fasta_1_length=6906207_depth=1.00x_circular=true:1349963-1376417	C01871_unicycler.fasta_1_length=6906207_depth=1.00x_circular=true:1349963-1376417	100	143.586		0	26454	0.415	C01871_unicycler.fasta_1_length=6906207_depth=1.00x_circular=true:1349963-1376417	C01871_unicycler.fasta_1_length=6906207_depth=1.00x_circular=true:1349963-1376417
C00401	ST308	floR_t2_region	C01871_unicycler.fasta_1_length=6906207_depth=1.00x_circular=true:1349963-1376417	C01871_unicycler.fasta_1_length=6906207_depth=1.00x_circular=true:1349963-1376417	100	124.267	5snp	0.019	26454	0.5	C01871_unicycler.fasta_1_length=6906207_depth=1.00x_circular=true:1349963-1376417	C01871_unicycler.fasta_1_length=6906207_depth=1.00x_circular=true:1349963-1376417
C00432	ST308	floR_t2_region	C01871_unicycler.fasta_1_length=6906207_depth=1.00x_circular=true:1349963-1376417	C01871_unicycler.fasta_1_length=6906207_depth=1.00x_circular=true:1349963-1376417	100	154.93		0	26454	0.429	C01871_unicycler.fasta_1_length=6906207_depth=1.00x_circular=true:1349963-1376417	C01871_unicycler.fasta_1_length=6906207_depth=1.00x_circular=true:1349963-1376417
C00461	ST308	floR_t2_region	C01871_unicycler.fasta_1_length=6906207_depth=1.00x_circular=true:1349963-1376417	C01871_unicycler.fasta_1_length=6906207_depth=1.00x_circular=true:1349963-1376417	100	142.386		0	26454	0.401	C01871_unicycler.fasta_1_length=6906207_depth=1.00x_circular=true:1349963-1376417	C01871_unicycler.fasta_1_length=6906207_depth=1.00x_circular=true:1349963-1376417
C00472	ST308	floR_t2_region	C01871_unicycler.fasta_1_length=6906207_depth=1.00x_circular=true:1349963-1376417	C01871_unicycler.fasta_1_length=6906207_depth=1.00x_circular=true:1349963-1376417	100	134.165		0	26454	0.406	C01871_unicycler.fasta_1_length=6906207_depth=1.00x_circular=true:1349963-1376417	C01871_unicycler.fasta_1_length=6906207_depth=1.00x_circular=true:1349963-1376417
C00487	ST308	floR_t2_region	C01871_unicycler.fasta_1_length=6906207_depth=1.00x_circular=true:1349963-1376417	C01871_unicycler.fasta_1_length=6906207_depth=1.00x_circular=true:1349963-1376417	100	165.913	2snp	0.008	26454	0.48	C01871_unicycler.fasta_1_length=6906207_depth=1.00x_circular=true:1349963-1376417	C01871_unicycler.fasta_1_length=6906207_depth=1.00x_circular=true:1349963-1376417
C00496	ST308	floR_t2_region	C01871_unicycler.fasta_1_length=6906207_depth=1.00x_circular=true:1349963-1376417	C01871_unicycler.fasta_1_length=6906207_depth=1.00x_circular=true:1349963-1376417	100	128.21		0	26454	0.372	C01871_unicycler.fasta_1_length=6906207_depth=1.00x_circular=true:1349963-1376417	C01871_unicycler.fasta_1_length=6906207_depth=1.00x_circular=true:1349963-1376417
C00507	ST308	floR_t2_region	C01871_unicycler.fasta_1_length=6906207_depth=1.00x_circular=true:1349963-1376417	C01871_unicycler.fasta_1_length=6906207_depth=1.00x_circular=true:1349963-1376417	100	153.492		0	26454	0.376	C01871_unicycler.fasta_1_length=6906207_depth=1.00x_circular=true:1349963-1376417	C01871_unicycler.fasta_1_length=6906207_depth=1.00x_circular=true:1349963-1376417
C00569	ST308	floR_t2_region	C01871_unicycler.fasta_1_length=6906207_depth=1.00x_circular=true:1349963-1376417	C01871_unicycler.fasta_1_length=6906207_depth=1.00x_circular=true:1349963-1376417	100	187.346		0	26454	0.411	C01871_unicycler.fasta_1_length=6906207_depth=1.00x_circular=true:1349963-1376417	C01871_unicycler.fasta_1_length=6906207_depth=1.00x_circular=true:1349963-1376417
C00625	ST308	floR_t2_region	C01871_unicycler.fasta_1_length=6906207_depth=1.00x_circular=true:1349963-1376417	C01871_unicycler.fasta_1_length=6906207_depth=1.00x_circular=true:1349963-1376417	100	155.598		0	26454	0.324	C01871_unicycler.fasta_1_length=6906207_depth=1.00x_circular=true:1349963-1376417	C01871_unicycler.fasta_1_length=6906207_depth=1.00x_circular=true:1349963-1376417
C00651	ST308	floR_t2_region	C01871_unicycler.fasta_1_length=6906207_depth=1.00x_circular=true:1349963-1376417	C01871_unicycler.fasta_1_length=6906207_depth=1.00x_circular=true:1349963-1376417	100	131.121		0	26454	0.37	C01871_unicycler.fasta_1_length=6906207_depth=1.00x_circular=true:1349963-1376417	C01871_unicycler.fasta_1_length=6906207_depth=1.00x_circular=true:1349963-1376417
C00669	ST308	floR_t2_region	C01871_unicycler.fasta_1_length=6906207_depth=1.00x_circular=true:1349963-1376417	C01871_unicycler.fasta_1_length=6906207_depth=1.00x_circular=true:1349963-1376417	100	154.428		0	26454	0.384	C01871_unicycler.fasta_1_length=6906207_depth=1.00x_circular=true:1349963-1376417	C01871_unicycler.fasta_1_length=6906207_depth=1.00x_circular=true:1349963-1376417
C00696	ST308	floR_t2_region	C01871_unicycler.fasta_1_length=6906207_depth=1.00x_circular=true:1349963-1376417	C01871_unicycler.fasta_1_length=6906207_depth=1.00x_circular=true:1349963-1376417	100	148.842		0	26454	0.37	C01871_unicycler.fasta_1_length=6906207_depth=1.00x_circular=true:1349963-1376417	C01871_unicycler.fasta_1_length=6906207_depth=1.00x_circular=true:1349963-1376417
C00703	ST308	floR_t2_region	C01871_unicycler.fasta_1_length=6906207_depth=1.00x_circular=true:1349963-1376417	C01871_unicycler.fasta_1_length=6906207_depth=1.00x_circular=true:1349963-1376417	100	151.564		0	26454	0.355	C01871_unicycler.fasta_1_length=6906207_depth=1.00x_circular=true:1349963-1376417	C01871_unicycler.fasta_1_length=6906207_depth=1.00x_circular=true:1349963-1376417
C00707	ST308	floR_t2_region	C01871_unicycler.fasta_1_length=6906207_depth=1.00x_circular=true:1349963-1376417	C01871_unicycler.fasta_1_length=6906207_depth=1.00x_circular=true:1349963-1376417	100	132.772		0	26454	0.396	C01871_unicycler.fasta_1_length=6906207_depth=1.00x_circular=true:1349963-1376417	C01871_unicycler.fasta_1_length=6906207_depth=1.00x_circular=true:1349963-1376417
C00716	ST308	floR_t2_region	C01871_unicycler.fasta_1_length=6906207_depth=1.00x_circular=true:1349963-1376417	C01871_unicycler.fasta_1_length=6906207_depth=1.00x_circular=true:1349963-1376417	100	151.55		0	26454	0.344	C01871_unicycler.fasta_1_length=6906207_depth=1.00x_circular=true:1349963-1376417	C01871_unicycler.fasta_1_length=6906207_depth=1.00x_circular=true:1349963-1376417
C00718	ST308	floR_t2_region	C01871_unicycler.fasta_1_length=6906207_depth=1.00x_circular=true:1349963-1376417	C01871_unicycler.fasta_1_length=6906207_depth=1.00x_circular=true:1349963-1376417	100	167.343		0	26454	0.381	C01871_unicycler.fasta_1_length=6906207_depth=1.00x_circular=true:1349963-1376417	C01871_unicycler.fasta_1_length=6906207_depth=1.00x_circular=true:1349963-1376417
C00746	ST308	floR_t2_region	C01871_unicycler.fasta_1_length=6906207_depth=1.00x_circular=true:1349963-1376417	C01871_unicycler.fasta_1_length=6906207_depth=1.00x_circular=true:1349963-1376417	100	158.43		0	26454	0.405	C01871_unicycler.fasta_1_length=6906207_depth=1.00x_circular=true:1349963-1376417	C01871_unicycler.fasta_1_length=6906207_depth=1.00x_circular=true:1349963-1376417
C00765	ST308	floR_t2_region	C01871_unicycler.fasta_1_length=6906207_depth=1.00x_circular=true:1349963-1376417	C01871_unicycler.fasta_1_length=6906207_depth=1.00x_circular=true:1349963-1376417	100	127.237		0	26454	0.369	C01871_unicycler.fasta_1_length=6906207_depth=1.00x_circular=true:1349963-1376417	C01871_unicycler.fasta_1_length=6906207_depth=1.00x_circular=true:1349963-1376417
C00787	ST308	floR_t2_region	C01871_unicycler.fasta_1_length=6906207_depth=1.00x_circular=true:1349963-1376417	C01871_unicycler.fasta_1_length=6906207_depth=1.00x_circular=true:1349963-1376417	100	144.254		0	26454	0.359	C01871_unicycler.fasta_1_length=6906207_depth=1.00x_circular=true:1349963-1376417	C01871_unicycler.fasta_1_length=6906207_depth=1.00x_circular=true:1349963-1376417
C00811	ST308	floR_t2_region	C01871_unicycler.fasta_1_length=6906207_depth=1.00x_circular=true:1349963-1376417	C01871_unicycler.fasta_1_length=6906207_depth=1.00x_circular=true:1349963-1376417	100	150.168		0	26454	0.398	C01871_unicycler.fasta_1_length=6906207_depth=1.00x_circular=true:1349963-1376417	C01871_unicycler.fasta_1_length=6906207_depth=1.00x_circular=true:1349963-1376417
C00814	ST308	floR_t2_region	C01871_unicycler.fasta_1_length=6906207_depth=1.00x_circular=true:1349963-1376417	C01871_unicycler.fasta_1_length=6906207_depth=1.00x_circular=true:1349963-1376417	100	137.838		0	26454	0.348	C01871_unicycler.fasta_1_length=6906207_depth=1.00x_circular=true:1349963-1376417	C01871_unicycler.fasta_1_length=6906207_depth=1.00x_circular=true:1349963-1376417
C00818	ST308	floR_t2_region	C01871_unicycler.fasta_1_length=6906207_depth=1.00x_circular=true:1349963-1376417	C01871_unicycler.fasta_1_length=6906207_depth=1.00x_circular=true:1349963-1376417	100	130.226		0	26454	0.392	C01871_unicycler.fasta_1_length=6906207_depth=1.00x_circular=true:1349963-1376417	C01871_unicycler.fasta_1_length=6906207_depth=1.00x_circular=true:1349963-1376417
C00819	ST308	floR_t2_region	C01871_unicycler.fasta_1_length=6906207_depth=1.00x_circular=true:1349963-1376417	C01871_unicycler.fasta_1_length=6906207_depth=1.00x_circular=true:1349963-1376417	100	172.523		0	26454	0.394	C01871_unicycler.fasta_1_length=6906207_depth=1.00x_circular=true:1349963-1376417	C01871_unicycler.fasta_1_length=6906207_depth=1.00x_circular=true:1349963-1376417
C00851	ST308	floR_t2_region	C01871_unicycler.fasta_1_length=6906207_depth=1.00x_circular=true:1349963-1376417	C01871_unicycler.fasta_1_length=6906207_depth=1.00x_circular=true:1349963-1376417	100	162.315		0	26454	0.362	C01871_unicycler.fasta_1_length=6906207_depth=1.00x_circular=true:1349963-1376417	C01871_unicycler.fasta_1_length=6906207_depth=1.00x_circular=true:1349963-1376417
C00881	ST308	floR_t2_region	C01871_unicycler.fasta_1_length=6906207_depth=1.00x_circular=true:1349963-1376417	C01871_unicycler.fasta_1_length=6906207_depth=1.00x_circular=true:1349963-1376417	100	164.186		0	26454	0.377	C01871_unicycler.fasta_1_length=6906207_depth=1.00x_circular=true:1349963-1376417	C01871_unicycler.fasta_1_length=6906207_depth=1.00x_circular=true:1349963-1376417
C00916	ST308	floR_t2_region	C01871_unicycler.fasta_1_length=6906207_depth=1.00x_circular=true:1349963-1376417	C01871_unicycler.fasta_1_length=6906207_depth=1.00x_circular=true:1349963-1376417	100	127.967		0	26454	0.455	C01871_unicycler.fasta_1_length=6906207_depth=1.00x_circular=true:1349963-1376417	C01871_unicycler.fasta_1_length=6906207_depth=1.00x_circular=true:1349963-1376417
C00950	ST308	floR_t2_region	C01871_unicycler.fasta_1_length=6906207_depth=1.00x_circular=true:1349963-1376417	C01871_unicycler.fasta_1_length=6906207_depth=1.00x_circular=true:1349963-1376417	100	139.895		0	26454	0.359	C01871_unicycler.fasta_1_length=6906207_depth=1.00x_circular=true:1349963-1376417	C01871_unicycler.fasta_1_length=6906207_depth=1.00x_circular=true:1349963-1376417
C00954	ST308	floR_t2_region	C01871_unicycler.fasta_1_length=6906207_depth=1.00x_circular=true:1349963-1376417	C01871_unicycler.fasta_1_length=6906207_depth=1.00x_circular=true:1349963-1376417	100	156.072		0	26454	0.383	C01871_unicycler.fasta_1_length=6906207_depth=1.00x_circular=true:1349963-1376417	C01871_unicycler.fasta_1_length=6906207_depth=1.00x_circular=true:1349963-1376417
C01020	ST1654	floR_t2_region	C01871_unicycler.fasta_1_length=6906207_depth=1.00x_circular=true:1349963-1376417	C01871_unicycler.fasta_1_length=6906207_depth=1.00x_circular=true:1349963-1376417	100	15.567		0	26454	0.364	C01871_unicycler.fasta_1_length=6906207_depth=1.00x_circular=true:1349963-1376417	C01871_unicycler.fasta_1_length=6906207_depth=1.00x_circular=true:1349963-1376417
C01074	ST308	floR_t2_region	C01871_unicycler.fasta_1_length=6906207_depth=1.00x_circular=true:1349963-1376417	C01871_unicycler.fasta_1_length=6906207_depth=1.00x_circular=true:1349963-1376417	100	152.404		0	26454	0.353	C01871_unicycler.fasta_1_length=6906207_depth=1.00x_circular=true:1349963-1376417	C01871_unicycler.fasta_1_length=6906207_depth=1.00x_circular=true:1349963-1376417
C01076	ST308	floR_t2_region	C01871_unicycler.fasta_1_length=6906207_depth=1.00x_circular=true:1349963-1376417	C01871_unicycler.fasta_1_length=6906207_depth=1.00x_circular=true:1349963-1376417	100	172.521		0	26454	0.375	C01871_unicycler.fasta_1_length=6906207_depth=1.00x_circular=true:1349963-1376417	C01871_unicycler.fasta_1_length=6906207_depth=1.00x_circular=true:1349963-1376417
C01094	ST308	floR_t2_region	C01871_unicycler.fasta_1_length=6906207_depth=1.00x_circular=true:1349963-1376417	C01871_unicycler.fasta_1_length=6906207_depth=1.00x_circular=true:1349963-1376417	100	133.041		0	26454	0.383	C01871_unicycler.fasta_1_length=6906207_depth=1.00x_circular=true:1349963-1376417	C01871_unicycler.fasta_1_length=6906207_depth=1.00x_circular=true:1349963-1376417
C01107	ST308	floR_t2_region	C01871_unicycler.fasta_1_length=6906207_depth=1.00x_circular=true:1349963-1376417	C01871_unicycler.fasta_1_length=6906207_depth=1.00x_circular=true:1349963-1376417	100	128.611		0	26454	0.376	C01871_unicycler.fasta_1_length=6906207_depth=1.00x_circular=true:1349963-1376417	C01871_unicycler.fasta_1_length=6906207_depth=1.00x_circular=true:1349963-1376417
C01121	ST308	floR_t2_region	C01871_unicycler.fasta_1_length=6906207_depth=1.00x_circular=true:1349963-1376417	C01871_unicycler.fasta_1_length=6906207_depth=1.00x_circular=true:1349963-1376417	100	129.637		0	26454	0.402	C01871_unicycler.fasta_1_length=6906207_depth=1.00x_circular=true:1349963-1376417	C01871_unicycler.fasta_1_length=6906207_depth=1.00x_circular=true:1349963-1376417
C01148	ST308	floR_t2_region	C01871_unicycler.fasta_1_length=6906207_depth=1.00x_circular=true:1349963-1376417	C01871_unicycler.fasta_1_length=6906207_depth=1.00x_circular=true:1349963-1376417	100	148.903		0	26454	0.395	C01871_unicycler.fasta_1_length=6906207_depth=1.00x_circular=true:1349963-1376417	C01871_unicycler.fasta_1_length=6906207_depth=1.00x_circular=true:1349963-1376417
C01157	ST308	floR_t2_region	C01871_unicycler.fasta_1_length=6906207_depth=1.00x_circular=true:1349963-1376417	C01871_unicycler.fasta_1_length=6906207_depth=1.00x_circular=true:1349963-1376417	100	107.928		0	26454	0.429	C01871_unicycler.fasta_1_length=6906207_depth=1.00x_circular=true:1349963-1376417	C01871_unicycler.fasta_1_length=6906207_depth=1.00x_circular=true:1349963-1376417
C01187	ST308	floR_t2_region	C01871_unicycler.fasta_1_length=6906207_depth=1.00x_circular=true:1349963-1376417	C01871_unicycler.fasta_1_length=6906207_depth=1.00x_circular=true:1349963-1376417	100	153.692		0	26454	0.366	C01871_unicycler.fasta_1_length=6906207_depth=1.00x_circular=true:1349963-1376417	C01871_unicycler.fasta_1_length=6906207_depth=1.00x_circular=true:1349963-1376417
C01196	ST308	floR_t2_region	C01871_unicycler.fasta_1_length=6906207_depth=1.00x_circular=true:1349963-1376417	C01871_unicycler.fasta_1_length=6906207_depth=1.00x_circular=true:1349963-1376417	100	152.186	6snp	0.023	26454	0.485	C01871_unicycler.fasta_1_length=6906207_depth=1.00x_circular=true:1349963-1376417	C01871_unicycler.fasta_1_length=6906207_depth=1.00x_circular=true:1349963-1376417
C01201	ST308	floR_t2_region	C01871_unicycler.fasta_1_length=6906207_depth=1.00x_circular=true:1349963-1376417	C01871_unicycler.fasta_1_length=6906207_depth=1.00x_circular=true:1349963-1376417	100	155.847		0	26454	0.379	C01871_unicycler.fasta_1_length=6906207_depth=1.00x_circular=true:1349963-1376417	C01871_unicycler.fasta_1_length=6906207_depth=1.00x_circular=true:1349963-1376417
C01206	ST308	floR_t2_region	C01871_unicycler.fasta_1_length=6906207_depth=1.00x_circular=true:1349963-1376417	C01871_unicycler.fasta_1_length=6906207_depth=1.00x_circular=true:1349963-1376417	100	144.764		0	26454	0.358	C01871_unicycler.fasta_1_length=6906207_depth=1.00x_circular=true:1349963-1376417	C01871_unicycler.fasta_1_length=6906207_depth=1.00x_circular=true:1349963-1376417
C01237	ST308	floR_t2_region	C01871_unicycler.fasta_1_length=6906207_depth=1.00x_circular=true:1349963-1376417	C01871_unicycler.fasta_1_length=6906207_depth=1.00x_circular=true:1349963-1376417	100	122.02		0	26454	0.346	C01871_unicycler.fasta_1_length=6906207_depth=1.00x_circular=true:1349963-1376417	C01871_unicycler.fasta_1_length=6906207_depth=1.00x_circular=true:1349963-1376417
C01238	ST308	floR_t2_region	C01871_unicycler.fasta_1_length=6906207_depth=1.00x_circular=true:1349963-1376417	C01871_unicycler.fasta_1_length=6906207_depth=1.00x_circular=true:1349963-1376417	100	120.504		0	26454	0.381	C01871_unicycler.fasta_1_length=6906207_depth=1.00x_circular=true:1349963-1376417	C01871_unicycler.fasta_1_length=6906207_depth=1.00x_circular=true:1349963-1376417
C01243	ST308	floR_t2_region	C01871_unicycler.fasta_1_length=6906207_depth=1.00x_circular=true:1349963-1376417	C01871_unicycler.fasta_1_length=6906207_depth=1.00x_circular=true:1349963-1376417	100	184.758		0	26454	0.399	C01871_unicycler.fasta_1_length=6906207_depth=1.00x_circular=true:1349963-1376417	C01871_unicycler.fasta_1_length=6906207_depth=1.00x_circular=true:1349963-1376417
C01244	ST308	floR_t2_region	C01871_unicycler.fasta_1_length=6906207_depth=1.00x_circular=true:1349963-1376417	C01871_unicycler.fasta_1_length=6906207_depth=1.00x_circular=true:1349963-1376417	100	190.005		0	26454	0.413	C01871_unicycler.fasta_1_length=6906207_depth=1.00x_circular=true:1349963-1376417	C01871_unicycler.fasta_1_length=6906207_depth=1.00x_circular=true:1349963-1376417
C01245	ST308	floR_t2_region	C01871_unicycler.fasta_1_length=6906207_depth=1.00x_circular=true:1349963-1376417	C01871_unicycler.fasta_1_length=6906207_depth=1.00x_circular=true:1349963-1376417	100	119.021		0	26454	0.369	C01871_unicycler.fasta_1_length=6906207_depth=1.00x_circular=true:1349963-1376417	C01871_unicycler.fasta_1_length=6906207_depth=1.00x_circular=true:1349963-1376417
C01267	ST308	floR_t2_region	C01871_unicycler.fasta_1_length=6906207_depth=1.00x_circular=true:1349963-1376417	C01871_unicycler.fasta_1_length=6906207_depth=1.00x_circular=true:1349963-1376417	100	196.351		0	26454	0.379	C01871_unicycler.fasta_1_length=6906207_depth=1.00x_circular=true:1349963-1376417	C01871_unicycler.fasta_1_length=6906207_depth=1.00x_circular=true:1349963-1376417
C01295	ST308	floR_t2_region	C01871_unicycler.fasta_1_length=6906207_depth=1.00x_circular=true:1349963-1376417	C01871_unicycler.fasta_1_length=6906207_depth=1.00x_circular=true:1349963-1376417	100	118.787		0	26454	0.362	C01871_unicycler.fasta_1_length=6906207_depth=1.00x_circular=true:1349963-1376417	C01871_unicycler.fasta_1_length=6906207_depth=1.00x_circular=true:1349963-1376417
C01305	ST308	floR_t2_region	C01871_unicycler.fasta_1_length=6906207_depth=1.00x_circular=true:1349963-1376417	C01871_unicycler.fasta_1_length=6906207_depth=1.00x_circular=true:1349963-1376417	100	196.666		0	26454	0.357	C01871_unicycler.fasta_1_length=6906207_depth=1.00x_circular=true:1349963-1376417	C01871_unicycler.fasta_1_length=6906207_depth=1.00x_circular=true:1349963-1376417
C01336	ST308	floR_t2_region	C01871_unicycler.fasta_1_length=6906207_depth=1.00x_circular=true:1349963-1376417	C01871_unicycler.fasta_1_length=6906207_depth=1.00x_circular=true:1349963-1376417	100	145.527		0	26454	0.401	C01871_unicycler.fasta_1_length=6906207_depth=1.00x_circular=true:1349963-1376417	C01871_unicycler.fasta_1_length=6906207_depth=1.00x_circular=true:1349963-1376417
C01337	ST308	floR_t2_region	C01871_unicycler.fasta_1_length=6906207_depth=1.00x_circular=true:1349963-1376417	C01871_unicycler.fasta_1_length=6906207_depth=1.00x_circular=true:1349963-1376417	100	136.437		0	26454	0.365	C01871_unicycler.fasta_1_length=6906207_depth=1.00x_circular=true:1349963-1376417	C01871_unicycler.fasta_1_length=6906207_depth=1.00x_circular=true:1349963-1376417
C01338	ST308	floR_t2_region	C01871_unicycler.fasta_1_length=6906207_depth=1.00x_circular=true:1349963-1376417	C01871_unicycler.fasta_1_length=6906207_depth=1.00x_circular=true:1349963-1376417	100	241.482		0	26454	0.397	C01871_unicycler.fasta_1_length=6906207_depth=1.00x_circular=true:1349963-1376417	C01871_unicycler.fasta_1_length=6906207_depth=1.00x_circular=true:1349963-1376417
C01339	ST308	floR_t2_region	C01871_unicycler.fasta_1_length=6906207_depth=1.00x_circular=true:1349963-1376417	C01871_unicycler.fasta_1_length=6906207_depth=1.00x_circular=true:1349963-1376417	100	138.057		0	26454	0.336	C01871_unicycler.fasta_1_length=6906207_depth=1.00x_circular=true:1349963-1376417	C01871_unicycler.fasta_1_length=6906207_depth=1.00x_circular=true:1349963-1376417
C01340	ST308	floR_t2_region	C01871_unicycler.fasta_1_length=6906207_depth=1.00x_circular=true:1349963-1376417	C01871_unicycler.fasta_1_length=6906207_depth=1.00x_circular=true:1349963-1376417	100	129.234		0	26454	0.351	C01871_unicycler.fasta_1_length=6906207_depth=1.00x_circular=true:1349963-1376417	C01871_unicycler.fasta_1_length=6906207_depth=1.00x_circular=true:1349963-1376417
C01390	ST308	floR_t2_region	C01871_unicycler.fasta_1_length=6906207_depth=1.00x_circular=true:1349963-1376417	C01871_unicycler.fasta_1_length=6906207_depth=1.00x_circular=true:1349963-1376417	100	181.627		0	26454	0.353	C01871_unicycler.fasta_1_length=6906207_depth=1.00x_circular=true:1349963-1376417	C01871_unicycler.fasta_1_length=6906207_depth=1.00x_circular=true:1349963-1376417
C01391	ST308	floR_t2_region	C01871_unicycler.fasta_1_length=6906207_depth=1.00x_circular=true:1349963-1376417	C01871_unicycler.fasta_1_length=6906207_depth=1.00x_circular=true:1349963-1376417	100	138.879		0	26454	0.391	C01871_unicycler.fasta_1_length=6906207_depth=1.00x_circular=true:1349963-1376417	C01871_unicycler.fasta_1_length=6906207_depth=1.00x_circular=true:1349963-1376417
C01395	ST308	floR_t2_region	C01871_unicycler.fasta_1_length=6906207_depth=1.00x_circular=true:1349963-1376417	C01871_unicycler.fasta_1_length=6906207_depth=1.00x_circular=true:1349963-1376417	100	215.591		0	26454	0.481	C01871_unicycler.fasta_1_length=6906207_depth=1.00x_circular=true:1349963-1376417	C01871_unicycler.fasta_1_length=6906207_depth=1.00x_circular=true:1349963-1376417
C01399	ST308	floR_t2_region	C01871_unicycler.fasta_1_length=6906207_depth=1.00x_circular=true:1349963-1376417	C01871_unicycler.fasta_1_length=6906207_depth=1.00x_circular=true:1349963-1376417	100	119.4		0	26454	0.384	C01871_unicycler.fasta_1_length=6906207_depth=1.00x_circular=true:1349963-1376417	C01871_unicycler.fasta_1_length=6906207_depth=1.00x_circular=true:1349963-1376417
C01412	ST308	floR_t2_region	C01871_unicycler.fasta_1_length=6906207_depth=1.00x_circular=true:1349963-1376417	C01871_unicycler.fasta_1_length=6906207_depth=1.00x_circular=true:1349963-1376417	100	161.016		0	26454	0.37	C01871_unicycler.fasta_1_length=6906207_depth=1.00x_circular=true:1349963-1376417	C01871_unicycler.fasta_1_length=6906207_depth=1.00x_circular=true:1349963-1376417
C01429	ST308	floR_t2_region	C01871_unicycler.fasta_1_length=6906207_depth=1.00x_circular=true:1349963-1376417	C01871_unicycler.fasta_1_length=6906207_depth=1.00x_circular=true:1349963-1376417	100	145.918		0	26454	0.39	C01871_unicycler.fasta_1_length=6906207_depth=1.00x_circular=true:1349963-1376417	C01871_unicycler.fasta_1_length=6906207_depth=1.00x_circular=true:1349963-1376417
C01446	ST308	floR_t2_region	C01871_unicycler.fasta_1_length=6906207_depth=1.00x_circular=true:1349963-1376417	C01871_unicycler.fasta_1_length=6906207_depth=1.00x_circular=true:1349963-1376417	100	136.678		0	26454	0.399	C01871_unicycler.fasta_1_length=6906207_depth=1.00x_circular=true:1349963-1376417	C01871_unicycler.fasta_1_length=6906207_depth=1.00x_circular=true:1349963-1376417
C01447	ST308	floR_t2_region	C01871_unicycler.fasta_1_length=6906207_depth=1.00x_circular=true:1349963-1376417	C01871_unicycler.fasta_1_length=6906207_depth=1.00x_circular=true:1349963-1376417	100	135.367		0	26454	0.365	C01871_unicycler.fasta_1_length=6906207_depth=1.00x_circular=true:1349963-1376417	C01871_unicycler.fasta_1_length=6906207_depth=1.00x_circular=true:1349963-1376417
C01448	ST308	floR_t2_region	C01871_unicycler.fasta_1_length=6906207_depth=1.00x_circular=true:1349963-1376417	C01871_unicycler.fasta_1_length=6906207_depth=1.00x_circular=true:1349963-1376417	100	132.307		0	26454	0.358	C01871_unicycler.fasta_1_length=6906207_depth=1.00x_circular=true:1349963-1376417	C01871_unicycler.fasta_1_length=6906207_depth=1.00x_circular=true:1349963-1376417
C01494	ST308	floR_t2_region	C01871_unicycler.fasta_1_length=6906207_depth=1.00x_circular=true:1349963-1376417	C01871_unicycler.fasta_1_length=6906207_depth=1.00x_circular=true:1349963-1376417	100	124.537		0	26454	0.371	C01871_unicycler.fasta_1_length=6906207_depth=1.00x_circular=true:1349963-1376417	C01871_unicycler.fasta_1_length=6906207_depth=1.00x_circular=true:1349963-1376417
C01495	ST308	floR_t2_region	C01871_unicycler.fasta_1_length=6906207_depth=1.00x_circular=true:1349963-1376417	C01871_unicycler.fasta_1_length=6906207_depth=1.00x_circular=true:1349963-1376417	100	138.87		0	26454	0.374	C01871_unicycler.fasta_1_length=6906207_depth=1.00x_circular=true:1349963-1376417	C01871_unicycler.fasta_1_length=6906207_depth=1.00x_circular=true:1349963-1376417
C01505	ST308	floR_t2_region	C01871_unicycler.fasta_1_length=6906207_depth=1.00x_circular=true:1349963-1376417	C01871_unicycler.fasta_1_length=6906207_depth=1.00x_circular=true:1349963-1376417	100	121.987		0	26454	0.36	C01871_unicycler.fasta_1_length=6906207_depth=1.00x_circular=true:1349963-1376417	C01871_unicycler.fasta_1_length=6906207_depth=1.00x_circular=true:1349963-1376417
C01528	ST308	floR_t2_region	C01871_unicycler.fasta_1_length=6906207_depth=1.00x_circular=true:1349963-1376417	C01871_unicycler.fasta_1_length=6906207_depth=1.00x_circular=true:1349963-1376417	100	114.883		0	26454	0.388	C01871_unicycler.fasta_1_length=6906207_depth=1.00x_circular=true:1349963-1376417	C01871_unicycler.fasta_1_length=6906207_depth=1.00x_circular=true:1349963-1376417
C01571	ST308	floR_t2_region	C01871_unicycler.fasta_1_length=6906207_depth=1.00x_circular=true:1349963-1376417	C01871_unicycler.fasta_1_length=6906207_depth=1.00x_circular=true:1349963-1376417	100	157.57		0	26454	0.363	C01871_unicycler.fasta_1_length=6906207_depth=1.00x_circular=true:1349963-1376417	C01871_unicycler.fasta_1_length=6906207_depth=1.00x_circular=true:1349963-1376417
C01572	ST308	floR_t2_region	C01871_unicycler.fasta_1_length=6906207_depth=1.00x_circular=true:1349963-1376417	C01871_unicycler.fasta_1_length=6906207_depth=1.00x_circular=true:1349963-1376417	100	133.677		0	26454	0.378	C01871_unicycler.fasta_1_length=6906207_depth=1.00x_circular=true:1349963-1376417	C01871_unicycler.fasta_1_length=6906207_depth=1.00x_circular=true:1349963-1376417
C01578	ST308	floR_t2_region	C01871_unicycler.fasta_1_length=6906207_depth=1.00x_circular=true:1349963-1376417	C01871_unicycler.fasta_1_length=6906207_depth=1.00x_circular=true:1349963-1376417	100	214.21		0	26454	0.38	C01871_unicycler.fasta_1_length=6906207_depth=1.00x_circular=true:1349963-1376417	C01871_unicycler.fasta_1_length=6906207_depth=1.00x_circular=true:1349963-1376417
C01591	ST308	floR_t2_region	C01871_unicycler.fasta_1_length=6906207_depth=1.00x_circular=true:1349963-1376417	C01871_unicycler.fasta_1_length=6906207_depth=1.00x_circular=true:1349963-1376417	100	148.716		0	26454	0.351	C01871_unicycler.fasta_1_length=6906207_depth=1.00x_circular=true:1349963-1376417	C01871_unicycler.fasta_1_length=6906207_depth=1.00x_circular=true:1349963-1376417
C01603	ST308	floR_t2_region	C01871_unicycler.fasta_1_length=6906207_depth=1.00x_circular=true:1349963-1376417	C01871_unicycler.fasta_1_length=6906207_depth=1.00x_circular=true:1349963-1376417	100	141.55		0	26454	0.422	C01871_unicycler.fasta_1_length=6906207_depth=1.00x_circular=true:1349963-1376417	C01871_unicycler.fasta_1_length=6906207_depth=1.00x_circular=true:1349963-1376417
C01623	ST308	floR_t2_region	C01871_unicycler.fasta_1_length=6906207_depth=1.00x_circular=true:1349963-1376417	C01871_unicycler.fasta_1_length=6906207_depth=1.00x_circular=true:1349963-1376417	100	124.384		0	26454	0.339	C01871_unicycler.fasta_1_length=6906207_depth=1.00x_circular=true:1349963-1376417	C01871_unicycler.fasta_1_length=6906207_depth=1.00x_circular=true:1349963-1376417
C01657	ST308	floR_t2_region	C01871_unicycler.fasta_1_length=6906207_depth=1.00x_circular=true:1349963-1376417	C01871_unicycler.fasta_1_length=6906207_depth=1.00x_circular=true:1349963-1376417	100	124.211		0	26454	0.355	C01871_unicycler.fasta_1_length=6906207_depth=1.00x_circular=true:1349963-1376417	C01871_unicycler.fasta_1_length=6906207_depth=1.00x_circular=true:1349963-1376417
C01681	ST308	floR_t2_region	C01871_unicycler.fasta_1_length=6906207_depth=1.00x_circular=true:1349963-1376417	C01871_unicycler.fasta_1_length=6906207_depth=1.00x_circular=true:1349963-1376417	100	222.76	1snp	0.004	26454	0.353	C01871_unicycler.fasta_1_length=6906207_depth=1.00x_circular=true:1349963-1376417	C01871_unicycler.fasta_1_length=6906207_depth=1.00x_circular=true:1349963-1376417
C01683	ST308	floR_t2_region	C01871_unicycler.fasta_1_length=6906207_depth=1.00x_circular=true:1349963-1376417	C01871_unicycler.fasta_1_length=6906207_depth=1.00x_circular=true:1349963-1376417	100	137.497		0	26454	0.333	C01871_unicycler.fasta_1_length=6906207_depth=1.00x_circular=true:1349963-1376417	C01871_unicycler.fasta_1_length=6906207_depth=1.00x_circular=true:1349963-1376417
C01695	ST308	floR_t2_region	C01871_unicycler.fasta_1_length=6906207_depth=1.00x_circular=true:1349963-1376417	C01871_unicycler.fasta_1_length=6906207_depth=1.00x_circular=true:1349963-1376417	100	210.167		0	26454	0.371	C01871_unicycler.fasta_1_length=6906207_depth=1.00x_circular=true:1349963-1376417	C01871_unicycler.fasta_1_length=6906207_depth=1.00x_circular=true:1349963-1376417
C01716	ST308	floR_t2_region	C01871_unicycler.fasta_1_length=6906207_depth=1.00x_circular=true:1349963-1376417	C01871_unicycler.fasta_1_length=6906207_depth=1.00x_circular=true:1349963-1376417	100	132.037		0	26454	0.399	C01871_unicycler.fasta_1_length=6906207_depth=1.00x_circular=true:1349963-1376417	C01871_unicycler.fasta_1_length=6906207_depth=1.00x_circular=true:1349963-1376417
C01727	ST308	floR_t2_region	C01871_unicycler.fasta_1_length=6906207_depth=1.00x_circular=true:1349963-1376417	C01871_unicycler.fasta_1_length=6906207_depth=1.00x_circular=true:1349963-1376417	100	119.955		0	26454	0.363	C01871_unicycler.fasta_1_length=6906207_depth=1.00x_circular=true:1349963-1376417	C01871_unicycler.fasta_1_length=6906207_depth=1.00x_circular=true:1349963-1376417
C01747	ST308	floR_t2_region	C01871_unicycler.fasta_1_length=6906207_depth=1.00x_circular=true:1349963-1376417	C01871_unicycler.fasta_1_length=6906207_depth=1.00x_circular=true:1349963-1376417	100	128.092		0	26454	0.371	C01871_unicycler.fasta_1_length=6906207_depth=1.00x_circular=true:1349963-1376417	C01871_unicycler.fasta_1_length=6906207_depth=1.00x_circular=true:1349963-1376417
C01756	ST308	floR_t2_region	C01871_unicycler.fasta_1_length=6906207_depth=1.00x_circular=true:1349963-1376417	C01871_unicycler.fasta_1_length=6906207_depth=1.00x_circular=true:1349963-1376417	100	126.306		0	26454	0.371	C01871_unicycler.fasta_1_length=6906207_depth=1.00x_circular=true:1349963-1376417	C01871_unicycler.fasta_1_length=6906207_depth=1.00x_circular=true:1349963-1376417
C01758	ST308	floR_t2_region	C01871_unicycler.fasta_1_length=6906207_depth=1.00x_circular=true:1349963-1376417	C01871_unicycler.fasta_1_length=6906207_depth=1.00x_circular=true:1349963-1376417	100	142.189		0	26454	0.374	C01871_unicycler.fasta_1_length=6906207_depth=1.00x_circular=true:1349963-1376417	C01871_unicycler.fasta_1_length=6906207_depth=1.00x_circular=true:1349963-1376417
C01776	ST308	floR_t2_region	C01871_unicycler.fasta_1_length=6906207_depth=1.00x_circular=true:1349963-1376417	C01871_unicycler.fasta_1_length=6906207_depth=1.00x_circular=true:1349963-1376417	100	134.519		0	26454	0.389	C01871_unicycler.fasta_1_length=6906207_depth=1.00x_circular=true:1349963-1376417	C01871_unicycler.fasta_1_length=6906207_depth=1.00x_circular=true:1349963-1376417
C01809	ST308	floR_t2_region	C01871_unicycler.fasta_1_length=6906207_depth=1.00x_circular=true:1349963-1376417	C01871_unicycler.fasta_1_length=6906207_depth=1.00x_circular=true:1349963-1376417	100	164.522		0	26454	0.365	C01871_unicycler.fasta_1_length=6906207_depth=1.00x_circular=true:1349963-1376417	C01871_unicycler.fasta_1_length=6906207_depth=1.00x_circular=true:1349963-1376417
C01812	ST308	floR_t2_region	C01871_unicycler.fasta_1_length=6906207_depth=1.00x_circular=true:1349963-1376417	C01871_unicycler.fasta_1_length=6906207_depth=1.00x_circular=true:1349963-1376417	100	118.04		0	26454	0.331	C01871_unicycler.fasta_1_length=6906207_depth=1.00x_circular=true:1349963-1376417	C01871_unicycler.fasta_1_length=6906207_depth=1.00x_circular=true:1349963-1376417
C01813	ST308	floR_t2_region	C01871_unicycler.fasta_1_length=6906207_depth=1.00x_circular=true:1349963-1376417	C01871_unicycler.fasta_1_length=6906207_depth=1.00x_circular=true:1349963-1376417	100	188.11		0	26454	0.384	C01871_unicycler.fasta_1_length=6906207_depth=1.00x_circular=true:1349963-1376417	C01871_unicycler.fasta_1_length=6906207_depth=1.00x_circular=true:1349963-1376417
C01843	ST308	floR_t2_region	C01871_unicycler.fasta_1_length=6906207_depth=1.00x_circular=true:1349963-1376417	C01871_unicycler.fasta_1_length=6906207_depth=1.00x_circular=true:1349963-1376417	100	140.485		0	26454	0.348	C01871_unicycler.fasta_1_length=6906207_depth=1.00x_circular=true:1349963-1376417	C01871_unicycler.fasta_1_length=6906207_depth=1.00x_circular=true:1349963-1376417
C01844	ST308	floR_t2_region	C01871_unicycler.fasta_1_length=6906207_depth=1.00x_circular=true:1349963-1376417	C01871_unicycler.fasta_1_length=6906207_depth=1.00x_circular=true:1349963-1376417	100	216.798		0	26454	0.341	C01871_unicycler.fasta_1_length=6906207_depth=1.00x_circular=true:1349963-1376417	C01871_unicycler.fasta_1_length=6906207_depth=1.00x_circular=true:1349963-1376417
C01845	ST308	floR_t2_region	C01871_unicycler.fasta_1_length=6906207_depth=1.00x_circular=true:1349963-1376417	C01871_unicycler.fasta_1_length=6906207_depth=1.00x_circular=true:1349963-1376417	100	228.714		0	26454	0.345	C01871_unicycler.fasta_1_length=6906207_depth=1.00x_circular=true:1349963-1376417	C01871_unicycler.fasta_1_length=6906207_depth=1.00x_circular=true:1349963-1376417
C01863	ST308	floR_t2_region	C01871_unicycler.fasta_1_length=6906207_depth=1.00x_circular=true:1349963-1376417	C01871_unicycler.fasta_1_length=6906207_depth=1.00x_circular=true:1349963-1376417	100	152.754		0	26454	0.369	C01871_unicycler.fasta_1_length=6906207_depth=1.00x_circular=true:1349963-1376417	C01871_unicycler.fasta_1_length=6906207_depth=1.00x_circular=true:1349963-1376417
C01871	ST308	floR_t2_region	C01871_unicycler.fasta_1_length=6906207_depth=1.00x_circular=true:1349963-1376417	C01871_unicycler.fasta_1_length=6906207_depth=1.00x_circular=true:1349963-1376417	100	133.88		0	26454	0.366	C01871_unicycler.fasta_1_length=6906207_depth=1.00x_circular=true:1349963-1376417	C01871_unicycler.fasta_1_length=6906207_depth=1.00x_circular=true:1349963-1376417
C01872	ST308	floR_t2_region	C01871_unicycler.fasta_1_length=6906207_depth=1.00x_circular=true:1349963-1376417	C01871_unicycler.fasta_1_length=6906207_depth=1.00x_circular=true:1349963-1376417	100	201.776		0	26454	0.344	C01871_unicycler.fasta_1_length=6906207_depth=1.00x_circular=true:1349963-1376417	C01871_unicycler.fasta_1_length=6906207_depth=1.00x_circular=true:1349963-1376417
C01873	ST308	floR_t2_region	C01871_unicycler.fasta_1_length=6906207_depth=1.00x_circular=true:1349963-1376417	C01871_unicycler.fasta_1_length=6906207_depth=1.00x_circular=true:1349963-1376417	100	137.104		0	26454	0.409	C01871_unicycler.fasta_1_length=6906207_depth=1.00x_circular=true:1349963-1376417	C01871_unicycler.fasta_1_length=6906207_depth=1.00x_circular=true:1349963-1376417
C01877	ST308	floR_t2_region	C01871_unicycler.fasta_1_length=6906207_depth=1.00x_circular=true:1349963-1376417	C01871_unicycler.fasta_1_length=6906207_depth=1.00x_circular=true:1349963-1376417	100	226.615		0	26454	0.365	C01871_unicycler.fasta_1_length=6906207_depth=1.00x_circular=true:1349963-1376417	C01871_unicycler.fasta_1_length=6906207_depth=1.00x_circular=true:1349963-1376417
C01883	ST308	floR_t2_region	C01871_unicycler.fasta_1_length=6906207_depth=1.00x_circular=true:1349963-1376417	C01871_unicycler.fasta_1_length=6906207_depth=1.00x_circular=true:1349963-1376417	100	139.411		0	26454	0.387	C01871_unicycler.fasta_1_length=6906207_depth=1.00x_circular=true:1349963-1376417	C01871_unicycler.fasta_1_length=6906207_depth=1.00x_circular=true:1349963-1376417
C01888	ST308	floR_t2_region	C01871_unicycler.fasta_1_length=6906207_depth=1.00x_circular=true:1349963-1376417	C01871_unicycler.fasta_1_length=6906207_depth=1.00x_circular=true:1349963-1376417	100	121.673		0	26454	0.354	C01871_unicycler.fasta_1_length=6906207_depth=1.00x_circular=true:1349963-1376417	C01871_unicycler.fasta_1_length=6906207_depth=1.00x_circular=true:1349963-1376417
C01889	ST308	floR_t2_region	C01871_unicycler.fasta_1_length=6906207_depth=1.00x_circular=true:1349963-1376417	C01871_unicycler.fasta_1_length=6906207_depth=1.00x_circular=true:1349963-1376417	100	117.515		0	26454	0.384	C01871_unicycler.fasta_1_length=6906207_depth=1.00x_circular=true:1349963-1376417	C01871_unicycler.fasta_1_length=6906207_depth=1.00x_circular=true:1349963-1376417
C01890	ST308	floR_t2_region	C01871_unicycler.fasta_1_length=6906207_depth=1.00x_circular=true:1349963-1376417	C01871_unicycler.fasta_1_length=6906207_depth=1.00x_circular=true:1349963-1376417	100	134.059		0	26454	0.371	C01871_unicycler.fasta_1_length=6906207_depth=1.00x_circular=true:1349963-1376417	C01871_unicycler.fasta_1_length=6906207_depth=1.00x_circular=true:1349963-1376417
C01907	ST308	floR_t2_region	C01871_unicycler.fasta_1_length=6906207_depth=1.00x_circular=true:1349963-1376417	C01871_unicycler.fasta_1_length=6906207_depth=1.00x_circular=true:1349963-1376417	100	72.165		0	26454	0.417	C01871_unicycler.fasta_1_length=6906207_depth=1.00x_circular=true:1349963-1376417	C01871_unicycler.fasta_1_length=6906207_depth=1.00x_circular=true:1349963-1376417
C01914	ST308	floR_t2_region	C01871_unicycler.fasta_1_length=6906207_depth=1.00x_circular=true:1349963-1376417	C01871_unicycler.fasta_1_length=6906207_depth=1.00x_circular=true:1349963-1376417	100	131.814		0	26454	0.343	C01871_unicycler.fasta_1_length=6906207_depth=1.00x_circular=true:1349963-1376417	C01871_unicycler.fasta_1_length=6906207_depth=1.00x_circular=true:1349963-1376417
C01921	ST308	floR_t2_region	C01871_unicycler.fasta_1_length=6906207_depth=1.00x_circular=true:1349963-1376417	C01871_unicycler.fasta_1_length=6906207_depth=1.00x_circular=true:1349963-1376417	100	118.375		0	26454	0.378	C01871_unicycler.fasta_1_length=6906207_depth=1.00x_circular=true:1349963-1376417	C01871_unicycler.fasta_1_length=6906207_depth=1.00x_circular=true:1349963-1376417
C01922	ST308	floR_t2_region	C01871_unicycler.fasta_1_length=6906207_depth=1.00x_circular=true:1349963-1376417	C01871_unicycler.fasta_1_length=6906207_depth=1.00x_circular=true:1349963-1376417	100	215.065		0	26454	0.381	C01871_unicycler.fasta_1_length=6906207_depth=1.00x_circular=true:1349963-1376417	C01871_unicycler.fasta_1_length=6906207_depth=1.00x_circular=true:1349963-1376417
C01965	ST308	floR_t2_region	C01871_unicycler.fasta_1_length=6906207_depth=1.00x_circular=true:1349963-1376417	C01871_unicycler.fasta_1_length=6906207_depth=1.00x_circular=true:1349963-1376417	100	132.607	1snp	0.004	26454	0.385	C01871_unicycler.fasta_1_length=6906207_depth=1.00x_circular=true:1349963-1376417	C01871_unicycler.fasta_1_length=6906207_depth=1.00x_circular=true:1349963-1376417
C01978	ST308	floR_t2_region	C01871_unicycler.fasta_1_length=6906207_depth=1.00x_circular=true:1349963-1376417	C01871_unicycler.fasta_1_length=6906207_depth=1.00x_circular=true:1349963-1376417	100	214.078		0	26454	0.473	C01871_unicycler.fasta_1_length=6906207_depth=1.00x_circular=true:1349963-1376417	C01871_unicycler.fasta_1_length=6906207_depth=1.00x_circular=true:1349963-1376417
C01992	ST308	floR_t2_region	C01871_unicycler.fasta_1_length=6906207_depth=1.00x_circular=true:1349963-1376417	C01871_unicycler.fasta_1_length=6906207_depth=1.00x_circular=true:1349963-1376417	100	210.405		0	26454	0.379	C01871_unicycler.fasta_1_length=6906207_depth=1.00x_circular=true:1349963-1376417	C01871_unicycler.fasta_1_length=6906207_depth=1.00x_circular=true:1349963-1376417
C01996	ST308	floR_t2_region	C01871_unicycler.fasta_1_length=6906207_depth=1.00x_circular=true:1349963-1376417	C01871_unicycler.fasta_1_length=6906207_depth=1.00x_circular=true:1349963-1376417	100	136.473		0	26454	0.387	C01871_unicycler.fasta_1_length=6906207_depth=1.00x_circular=true:1349963-1376417	C01871_unicycler.fasta_1_length=6906207_depth=1.00x_circular=true:1349963-1376417
C02021	ST308	floR_t2_region	C01871_unicycler.fasta_1_length=6906207_depth=1.00x_circular=true:1349963-1376417	C01871_unicycler.fasta_1_length=6906207_depth=1.00x_circular=true:1349963-1376417	100	137.282		0	26454	0.364	C01871_unicycler.fasta_1_length=6906207_depth=1.00x_circular=true:1349963-1376417	C01871_unicycler.fasta_1_length=6906207_depth=1.00x_circular=true:1349963-1376417
C02071	ST308	floR_t2_region	C01871_unicycler.fasta_1_length=6906207_depth=1.00x_circular=true:1349963-1376417	C01871_unicycler.fasta_1_length=6906207_depth=1.00x_circular=true:1349963-1376417	100	142.938		0	26454	0.405	C01871_unicycler.fasta_1_length=6906207_depth=1.00x_circular=true:1349963-1376417	C01871_unicycler.fasta_1_length=6906207_depth=1.00x_circular=true:1349963-1376417
C02092	ST308	floR_t2_region	C01871_unicycler.fasta_1_length=6906207_depth=1.00x_circular=true:1349963-1376417	C01871_unicycler.fasta_1_length=6906207_depth=1.00x_circular=true:1349963-1376417	100	121.934		0	26454	0.431	C01871_unicycler.fasta_1_length=6906207_depth=1.00x_circular=true:1349963-1376417	C01871_unicycler.fasta_1_length=6906207_depth=1.00x_circular=true:1349963-1376417
C02099	ST308	floR_t2_region	C01871_unicycler.fasta_1_length=6906207_depth=1.00x_circular=true:1349963-1376417	C01871_unicycler.fasta_1_length=6906207_depth=1.00x_circular=true:1349963-1376417	100	142.38		0	26454	0.333	C01871_unicycler.fasta_1_length=6906207_depth=1.00x_circular=true:1349963-1376417	C01871_unicycler.fasta_1_length=6906207_depth=1.00x_circular=true:1349963-1376417
C02120	ST308	floR_t2_region	C01871_unicycler.fasta_1_length=6906207_depth=1.00x_circular=true:1349963-1376417	C01871_unicycler.fasta_1_length=6906207_depth=1.00x_circular=true:1349963-1376417	100	128.705		0	26454	0.407	C01871_unicycler.fasta_1_length=6906207_depth=1.00x_circular=true:1349963-1376417	C01871_unicycler.fasta_1_length=6906207_depth=1.00x_circular=true:1349963-1376417
C02123	ST308	floR_t2_region	C01871_unicycler.fasta_1_length=6906207_depth=1.00x_circular=true:1349963-1376417	C01871_unicycler.fasta_1_length=6906207_depth=1.00x_circular=true:1349963-1376417	100	149.612		0	26454	0.389	C01871_unicycler.fasta_1_length=6906207_depth=1.00x_circular=true:1349963-1376417	C01871_unicycler.fasta_1_length=6906207_depth=1.00x_circular=true:1349963-1376417
C02164	ST308	floR_t2_region	C01871_unicycler.fasta_1_length=6906207_depth=1.00x_circular=true:1349963-1376417	C01871_unicycler.fasta_1_length=6906207_depth=1.00x_circular=true:1349963-1376417	100	158.633		0	26454	0.384	C01871_unicycler.fasta_1_length=6906207_depth=1.00x_circular=true:1349963-1376417	C01871_unicycler.fasta_1_length=6906207_depth=1.00x_circular=true:1349963-1376417
C02191	ST308	floR_t2_region	C01871_unicycler.fasta_1_length=6906207_depth=1.00x_circular=true:1349963-1376417	C01871_unicycler.fasta_1_length=6906207_depth=1.00x_circular=true:1349963-1376417	100	227.02		0	26454	0.363	C01871_unicycler.fasta_1_length=6906207_depth=1.00x_circular=true:1349963-1376417	C01871_unicycler.fasta_1_length=6906207_depth=1.00x_circular=true:1349963-1376417
C02223	ST308	floR_t2_region	C01871_unicycler.fasta_1_length=6906207_depth=1.00x_circular=true:1349963-1376417	C01871_unicycler.fasta_1_length=6906207_depth=1.00x_circular=true:1349963-1376417	100	135.81		0	26454	0.374	C01871_unicycler.fasta_1_length=6906207_depth=1.00x_circular=true:1349963-1376417	C01871_unicycler.fasta_1_length=6906207_depth=1.00x_circular=true:1349963-1376417
C02224	ST308	floR_t2_region	C01871_unicycler.fasta_1_length=6906207_depth=1.00x_circular=true:1349963-1376417	C01871_unicycler.fasta_1_length=6906207_depth=1.00x_circular=true:1349963-1376417	100	137.948		0	26454	0.338	C01871_unicycler.fasta_1_length=6906207_depth=1.00x_circular=true:1349963-1376417	C01871_unicycler.fasta_1_length=6906207_depth=1.00x_circular=true:1349963-1376417
C02244	Unknown_ST	floR_t2_region	C01871_unicycler.fasta_1_length=6906207_depth=1.00x_circular=true:1349963-1376417	C01871_unicycler.fasta_1_length=6906207_depth=1.00x_circular=true:1349963-1376417	100	35.986		0	26454	0.357	C01871_unicycler.fasta_1_length=6906207_depth=1.00x_circular=true:1349963-1376417	C01871_unicycler.fasta_1_length=6906207_depth=1.00x_circular=true:1349963-1376417
C02247	ST308	floR_t2_region	C01871_unicycler.fasta_1_length=6906207_depth=1.00x_circular=true:1349963-1376417	C01871_unicycler.fasta_1_length=6906207_depth=1.00x_circular=true:1349963-1376417	100	256.217		0	26454	0.359	C01871_unicycler.fasta_1_length=6906207_depth=1.00x_circular=true:1349963-1376417	C01871_unicycler.fasta_1_length=6906207_depth=1.00x_circular=true:1349963-1376417
C02252	ST308	floR_t2_region	C01871_unicycler.fasta_1_length=6906207_depth=1.00x_circular=true:1349963-1376417	C01871_unicycler.fasta_1_length=6906207_depth=1.00x_circular=true:1349963-1376417	100	238.912		0	26454	0.366	C01871_unicycler.fasta_1_length=6906207_depth=1.00x_circular=true:1349963-1376417	C01871_unicycler.fasta_1_length=6906207_depth=1.00x_circular=true:1349963-1376417
C02263	ST308	floR_t2_region	C01871_unicycler.fasta_1_length=6906207_depth=1.00x_circular=true:1349963-1376417	C01871_unicycler.fasta_1_length=6906207_depth=1.00x_circular=true:1349963-1376417	100	117.381	6snp	0.023	26454	0.436	C01871_unicycler.fasta_1_length=6906207_depth=1.00x_circular=true:1349963-1376417	C01871_unicycler.fasta_1_length=6906207_depth=1.00x_circular=true:1349963-1376417
C02288	ST308	floR_t2_region	C01871_unicycler.fasta_1_length=6906207_depth=1.00x_circular=true:1349963-1376417	C01871_unicycler.fasta_1_length=6906207_depth=1.00x_circular=true:1349963-1376417	100	160.257		0	26454	0.333	C01871_unicycler.fasta_1_length=6906207_depth=1.00x_circular=true:1349963-1376417	C01871_unicycler.fasta_1_length=6906207_depth=1.00x_circular=true:1349963-1376417
C02318	ST308	floR_t2_region	C01871_unicycler.fasta_1_length=6906207_depth=1.00x_circular=true:1349963-1376417	C01871_unicycler.fasta_1_length=6906207_depth=1.00x_circular=true:1349963-1376417	100	144.63		0	26454	0.389	C01871_unicycler.fasta_1_length=6906207_depth=1.00x_circular=true:1349963-1376417	C01871_unicycler.fasta_1_length=6906207_depth=1.00x_circular=true:1349963-1376417
C02322	ST308	floR_t2_region	C01871_unicycler.fasta_1_length=6906207_depth=1.00x_circular=true:1349963-1376417	C01871_unicycler.fasta_1_length=6906207_depth=1.00x_circular=true:1349963-1376417	100	231.579		0	26454	0.359	C01871_unicycler.fasta_1_length=6906207_depth=1.00x_circular=true:1349963-1376417	C01871_unicycler.fasta_1_length=6906207_depth=1.00x_circular=true:1349963-1376417
C02329	ST308	floR_t2_region	C01871_unicycler.fasta_1_length=6906207_depth=1.00x_circular=true:1349963-1376417	C01871_unicycler.fasta_1_length=6906207_depth=1.00x_circular=true:1349963-1376417	100	135.153		0	26454	0.362	C01871_unicycler.fasta_1_length=6906207_depth=1.00x_circular=true:1349963-1376417	C01871_unicycler.fasta_1_length=6906207_depth=1.00x_circular=true:1349963-1376417
C02340	ST308	floR_t2_region	C01871_unicycler.fasta_1_length=6906207_depth=1.00x_circular=true:1349963-1376417	C01871_unicycler.fasta_1_length=6906207_depth=1.00x_circular=true:1349963-1376417	100	144.164		0	26454	0.415	C01871_unicycler.fasta_1_length=6906207_depth=1.00x_circular=true:1349963-1376417	C01871_unicycler.fasta_1_length=6906207_depth=1.00x_circular=true:1349963-1376417
C02345	ST308	floR_t2_region	C01871_unicycler.fasta_1_length=6906207_depth=1.00x_circular=true:1349963-1376417	C01871_unicycler.fasta_1_length=6906207_depth=1.00x_circular=true:1349963-1376417	100	149.406		0	26454	0.364	C01871_unicycler.fasta_1_length=6906207_depth=1.00x_circular=true:1349963-1376417	C01871_unicycler.fasta_1_length=6906207_depth=1.00x_circular=true:1349963-1376417
C02349	ST308	floR_t2_region	C01871_unicycler.fasta_1_length=6906207_depth=1.00x_circular=true:1349963-1376417	C01871_unicycler.fasta_1_length=6906207_depth=1.00x_circular=true:1349963-1376417	100	126.114		0	26454	0.381	C01871_unicycler.fasta_1_length=6906207_depth=1.00x_circular=true:1349963-1376417	C01871_unicycler.fasta_1_length=6906207_depth=1.00x_circular=true:1349963-1376417
C02357	ST308	floR_t2_region	C01871_unicycler.fasta_1_length=6906207_depth=1.00x_circular=true:1349963-1376417	C01871_unicycler.fasta_1_length=6906207_depth=1.00x_circular=true:1349963-1376417	100	148.147		0	26454	0.358	C01871_unicycler.fasta_1_length=6906207_depth=1.00x_circular=true:1349963-1376417	C01871_unicycler.fasta_1_length=6906207_depth=1.00x_circular=true:1349963-1376417
C02358	ST308	floR_t2_region	C01871_unicycler.fasta_1_length=6906207_depth=1.00x_circular=true:1349963-1376417	C01871_unicycler.fasta_1_length=6906207_depth=1.00x_circular=true:1349963-1376417	100	162.401		0	26454	0.382	C01871_unicycler.fasta_1_length=6906207_depth=1.00x_circular=true:1349963-1376417	C01871_unicycler.fasta_1_length=6906207_depth=1.00x_circular=true:1349963-1376417
C02360	ST308	floR_t2_region	C01871_unicycler.fasta_1_length=6906207_depth=1.00x_circular=true:1349963-1376417	C01871_unicycler.fasta_1_length=6906207_depth=1.00x_circular=true:1349963-1376417	100	136.492	1snp	0.004	26454	0.379	C01871_unicycler.fasta_1_length=6906207_depth=1.00x_circular=true:1349963-1376417	C01871_unicycler.fasta_1_length=6906207_depth=1.00x_circular=true:1349963-1376417
C02361	ST308	floR_t2_region	C01871_unicycler.fasta_1_length=6906207_depth=1.00x_circular=true:1349963-1376417	C01871_unicycler.fasta_1_length=6906207_depth=1.00x_circular=true:1349963-1376417	100	129.332		0	26454	0.379	C01871_unicycler.fasta_1_length=6906207_depth=1.00x_circular=true:1349963-1376417	C01871_unicycler.fasta_1_length=6906207_depth=1.00x_circular=true:1349963-1376417
C02364	ST308	floR_t2_region	C01871_unicycler.fasta_1_length=6906207_depth=1.00x_circular=true:1349963-1376417	C01871_unicycler.fasta_1_length=6906207_depth=1.00x_circular=true:1349963-1376417	100	144.923		0	26454	0.346	C01871_unicycler.fasta_1_length=6906207_depth=1.00x_circular=true:1349963-1376417	C01871_unicycler.fasta_1_length=6906207_depth=1.00x_circular=true:1349963-1376417
C02374	ST308	floR_t2_region	C01871_unicycler.fasta_1_length=6906207_depth=1.00x_circular=true:1349963-1376417	C01871_unicycler.fasta_1_length=6906207_depth=1.00x_circular=true:1349963-1376417	100	135.825		0	26454	0.385	C01871_unicycler.fasta_1_length=6906207_depth=1.00x_circular=true:1349963-1376417	C01871_unicycler.fasta_1_length=6906207_depth=1.00x_circular=true:1349963-1376417
C02382	ST308	floR_t2_region	C01871_unicycler.fasta_1_length=6906207_depth=1.00x_circular=true:1349963-1376417	C01871_unicycler.fasta_1_length=6906207_depth=1.00x_circular=true:1349963-1376417	100	138.716		0	26454	0.386	C01871_unicycler.fasta_1_length=6906207_depth=1.00x_circular=true:1349963-1376417	C01871_unicycler.fasta_1_length=6906207_depth=1.00x_circular=true:1349963-1376417
C02385	ST308	floR_t2_region	C01871_unicycler.fasta_1_length=6906207_depth=1.00x_circular=true:1349963-1376417	C01871_unicycler.fasta_1_length=6906207_depth=1.00x_circular=true:1349963-1376417	100	149.669		0	26454	0.384	C01871_unicycler.fasta_1_length=6906207_depth=1.00x_circular=true:1349963-1376417	C01871_unicycler.fasta_1_length=6906207_depth=1.00x_circular=true:1349963-1376417
C02397	ST308	floR_t2_region	C01871_unicycler.fasta_1_length=6906207_depth=1.00x_circular=true:1349963-1376417	C01871_unicycler.fasta_1_length=6906207_depth=1.00x_circular=true:1349963-1376417	100	141.002		0	26454	0.362	C01871_unicycler.fasta_1_length=6906207_depth=1.00x_circular=true:1349963-1376417	C01871_unicycler.fasta_1_length=6906207_depth=1.00x_circular=true:1349963-1376417
C02429	ST308	floR_t2_region	C01871_unicycler.fasta_1_length=6906207_depth=1.00x_circular=true:1349963-1376417	C01871_unicycler.fasta_1_length=6906207_depth=1.00x_circular=true:1349963-1376417	100	138.455		0	26454	0.412	C01871_unicycler.fasta_1_length=6906207_depth=1.00x_circular=true:1349963-1376417	C01871_unicycler.fasta_1_length=6906207_depth=1.00x_circular=true:1349963-1376417
C02430	ST308	floR_t2_region	C01871_unicycler.fasta_1_length=6906207_depth=1.00x_circular=true:1349963-1376417	C01871_unicycler.fasta_1_length=6906207_depth=1.00x_circular=true:1349963-1376417	100	140.351		0	26454	0.418	C01871_unicycler.fasta_1_length=6906207_depth=1.00x_circular=true:1349963-1376417	C01871_unicycler.fasta_1_length=6906207_depth=1.00x_circular=true:1349963-1376417
C02431	ST308	floR_t2_region	C01871_unicycler.fasta_1_length=6906207_depth=1.00x_circular=true:1349963-1376417	C01871_unicycler.fasta_1_length=6906207_depth=1.00x_circular=true:1349963-1376417	100	137.583		0	26454	0.364	C01871_unicycler.fasta_1_length=6906207_depth=1.00x_circular=true:1349963-1376417	C01871_unicycler.fasta_1_length=6906207_depth=1.00x_circular=true:1349963-1376417
C02432	ST308	floR_t2_region	C01871_unicycler.fasta_1_length=6906207_depth=1.00x_circular=true:1349963-1376417	C01871_unicycler.fasta_1_length=6906207_depth=1.00x_circular=true:1349963-1376417	100	140.054		0	26454	0.358	C01871_unicycler.fasta_1_length=6906207_depth=1.00x_circular=true:1349963-1376417	C01871_unicycler.fasta_1_length=6906207_depth=1.00x_circular=true:1349963-1376417
C02433	ST308	floR_t2_region	C01871_unicycler.fasta_1_length=6906207_depth=1.00x_circular=true:1349963-1376417	C01871_unicycler.fasta_1_length=6906207_depth=1.00x_circular=true:1349963-1376417	100	161.728		0	26454	0.348	C01871_unicycler.fasta_1_length=6906207_depth=1.00x_circular=true:1349963-1376417	C01871_unicycler.fasta_1_length=6906207_depth=1.00x_circular=true:1349963-1376417
C02481	ST308	floR_t2_region	C01871_unicycler.fasta_1_length=6906207_depth=1.00x_circular=true:1349963-1376417	C01871_unicycler.fasta_1_length=6906207_depth=1.00x_circular=true:1349963-1376417	100	132.784		0	26454	0.42	C01871_unicycler.fasta_1_length=6906207_depth=1.00x_circular=true:1349963-1376417	C01871_unicycler.fasta_1_length=6906207_depth=1.00x_circular=true:1349963-1376417
C1000	ST308	floR_t2_region	C01871_unicycler.fasta_1_length=6906207_depth=1.00x_circular=true:1349963-1376417	C01871_unicycler.fasta_1_length=6906207_depth=1.00x_circular=true:1349963-1376417	100	260.015		0	26454	0.373	C01871_unicycler.fasta_1_length=6906207_depth=1.00x_circular=true:1349963-1376417	C01871_unicycler.fasta_1_length=6906207_depth=1.00x_circular=true:1349963-1376417
C1042	ST308	floR_t2_region	C01871_unicycler.fasta_1_length=6906207_depth=1.00x_circular=true:1349963-1376417	C01871_unicycler.fasta_1_length=6906207_depth=1.00x_circular=true:1349963-1376417	100	267.023		0	26454	0.357	C01871_unicycler.fasta_1_length=6906207_depth=1.00x_circular=true:1349963-1376417	C01871_unicycler.fasta_1_length=6906207_depth=1.00x_circular=true:1349963-1376417
C1044	ST308	floR_t2_region	C01871_unicycler.fasta_1_length=6906207_depth=1.00x_circular=true:1349963-1376417	C01871_unicycler.fasta_1_length=6906207_depth=1.00x_circular=true:1349963-1376417	100	253.032		0	26454	0.382	C01871_unicycler.fasta_1_length=6906207_depth=1.00x_circular=true:1349963-1376417	C01871_unicycler.fasta_1_length=6906207_depth=1.00x_circular=true:1349963-1376417
C1094	ST308	floR_t2_region	C01871_unicycler.fasta_1_length=6906207_depth=1.00x_circular=true:1349963-1376417	C01871_unicycler.fasta_1_length=6906207_depth=1.00x_circular=true:1349963-1376417	100	222.947		0	26454	0.318	C01871_unicycler.fasta_1_length=6906207_depth=1.00x_circular=true:1349963-1376417	C01871_unicycler.fasta_1_length=6906207_depth=1.00x_circular=true:1349963-1376417
C1199	ST308	floR_t2_region	C01871_unicycler.fasta_1_length=6906207_depth=1.00x_circular=true:1349963-1376417	C01871_unicycler.fasta_1_length=6906207_depth=1.00x_circular=true:1349963-1376417	100	231.564		0	26454	0.337	C01871_unicycler.fasta_1_length=6906207_depth=1.00x_circular=true:1349963-1376417	C01871_unicycler.fasta_1_length=6906207_depth=1.00x_circular=true:1349963-1376417
C498	ST308	floR_t2_region	C01871_unicycler.fasta_1_length=6906207_depth=1.00x_circular=true:1349963-1376417	C01871_unicycler.fasta_1_length=6906207_depth=1.00x_circular=true:1349963-1376417	100	220.112	1snp	0.004	26454	0.482	C01871_unicycler.fasta_1_length=6906207_depth=1.00x_circular=true:1349963-1376417	C01871_unicycler.fasta_1_length=6906207_depth=1.00x_circular=true:1349963-1376417
C503	ST308	floR_t2_region	C01871_unicycler.fasta_1_length=6906207_depth=1.00x_circular=true:1349963-1376417	C01871_unicycler.fasta_1_length=6906207_depth=1.00x_circular=true:1349963-1376417	100	184.125		0	26454	0.394	C01871_unicycler.fasta_1_length=6906207_depth=1.00x_circular=true:1349963-1376417	C01871_unicycler.fasta_1_length=6906207_depth=1.00x_circular=true:1349963-1376417
C509	ST308	floR_t2_region	C01871_unicycler.fasta_1_length=6906207_depth=1.00x_circular=true:1349963-1376417	C01871_unicycler.fasta_1_length=6906207_depth=1.00x_circular=true:1349963-1376417	100	190.667	3snp	0.011	26454	0.5	C01871_unicycler.fasta_1_length=6906207_depth=1.00x_circular=true:1349963-1376417	C01871_unicycler.fasta_1_length=6906207_depth=1.00x_circular=true:1349963-1376417
C529	ST308	floR_t2_region	C01871_unicycler.fasta_1_length=6906207_depth=1.00x_circular=true:1349963-1376417	C01871_unicycler.fasta_1_length=6906207_depth=1.00x_circular=true:1349963-1376417	100	197.673	2snp	0.008	26454	0.49	C01871_unicycler.fasta_1_length=6906207_depth=1.00x_circular=true:1349963-1376417	C01871_unicycler.fasta_1_length=6906207_depth=1.00x_circular=true:1349963-1376417
C545	ST308	floR_t2_region	C01871_unicycler.fasta_1_length=6906207_depth=1.00x_circular=true:1349963-1376417	C01871_unicycler.fasta_1_length=6906207_depth=1.00x_circular=true:1349963-1376417	100	224.328		0	26454	0.342	C01871_unicycler.fasta_1_length=6906207_depth=1.00x_circular=true:1349963-1376417	C01871_unicycler.fasta_1_length=6906207_depth=1.00x_circular=true:1349963-1376417
C581	ST308	floR_t2_region	C01871_unicycler.fasta_1_length=6906207_depth=1.00x_circular=true:1349963-1376417	C01871_unicycler.fasta_1_length=6906207_depth=1.00x_circular=true:1349963-1376417	100	213.114		0	26454	0.412	C01871_unicycler.fasta_1_length=6906207_depth=1.00x_circular=true:1349963-1376417	C01871_unicycler.fasta_1_length=6906207_depth=1.00x_circular=true:1349963-1376417
C592	ST308	floR_t2_region	C01871_unicycler.fasta_1_length=6906207_depth=1.00x_circular=true:1349963-1376417	C01871_unicycler.fasta_1_length=6906207_depth=1.00x_circular=true:1349963-1376417	100	210.853		0	26454	0.36	C01871_unicycler.fasta_1_length=6906207_depth=1.00x_circular=true:1349963-1376417	C01871_unicycler.fasta_1_length=6906207_depth=1.00x_circular=true:1349963-1376417
C616	ST308	floR_t2_region	C01871_unicycler.fasta_1_length=6906207_depth=1.00x_circular=true:1349963-1376417	C01871_unicycler.fasta_1_length=6906207_depth=1.00x_circular=true:1349963-1376417	100	245.271		0	26454	0.353	C01871_unicycler.fasta_1_length=6906207_depth=1.00x_circular=true:1349963-1376417	C01871_unicycler.fasta_1_length=6906207_depth=1.00x_circular=true:1349963-1376417
C636	ST308	floR_t2_region	C01871_unicycler.fasta_1_length=6906207_depth=1.00x_circular=true:1349963-1376417	C01871_unicycler.fasta_1_length=6906207_depth=1.00x_circular=true:1349963-1376417	100	264.755		0	26454	0.324	C01871_unicycler.fasta_1_length=6906207_depth=1.00x_circular=true:1349963-1376417	C01871_unicycler.fasta_1_length=6906207_depth=1.00x_circular=true:1349963-1376417
C717	ST308	floR_t2_region	C01871_unicycler.fasta_1_length=6906207_depth=1.00x_circular=true:1349963-1376417	C01871_unicycler.fasta_1_length=6906207_depth=1.00x_circular=true:1349963-1376417	100	194.178		0	26454	0.342	C01871_unicycler.fasta_1_length=6906207_depth=1.00x_circular=true:1349963-1376417	C01871_unicycler.fasta_1_length=6906207_depth=1.00x_circular=true:1349963-1376417
C779	ST308	floR_t2_region	C01871_unicycler.fasta_1_length=6906207_depth=1.00x_circular=true:1349963-1376417	C01871_unicycler.fasta_1_length=6906207_depth=1.00x_circular=true:1349963-1376417	100	236.401		0	26454	0.33	C01871_unicycler.fasta_1_length=6906207_depth=1.00x_circular=true:1349963-1376417	C01871_unicycler.fasta_1_length=6906207_depth=1.00x_circular=true:1349963-1376417
PA0197	ST308	floR_t2_region	C01871_unicycler.fasta_1_length=6906207_depth=1.00x_circular=true:1349963-1376417	C01871_unicycler.fasta_1_length=6906207_depth=1.00x_circular=true:1349963-1376417	100	332.987		0	26454	0.382	C01871_unicycler.fasta_1_length=6906207_depth=1.00x_circular=true:1349963-1376417	C01871_unicycler.fasta_1_length=6906207_depth=1.00x_circular=true:1349963-1376417
PA0260	ST308	floR_t2_region	C01871_unicycler.fasta_1_length=6906207_depth=1.00x_circular=true:1349963-1376417	C01871_unicycler.fasta_1_length=6906207_depth=1.00x_circular=true:1349963-1376417	100	264.888		0	26454	0.377	C01871_unicycler.fasta_1_length=6906207_depth=1.00x_circular=true:1349963-1376417	C01871_unicycler.fasta_1_length=6906207_depth=1.00x_circular=true:1349963-1376417
PA0312	ST308	floR_t2_region	C01871_unicycler.fasta_1_length=6906207_depth=1.00x_circular=true:1349963-1376417	C01871_unicycler.fasta_1_length=6906207_depth=1.00x_circular=true:1349963-1376417	100	61.872		0	26454	0.386	C01871_unicycler.fasta_1_length=6906207_depth=1.00x_circular=true:1349963-1376417	C01871_unicycler.fasta_1_length=6906207_depth=1.00x_circular=true:1349963-1376417
PA0315	ST308	floR_t2_region	C01871_unicycler.fasta_1_length=6906207_depth=1.00x_circular=true:1349963-1376417	C01871_unicycler.fasta_1_length=6906207_depth=1.00x_circular=true:1349963-1376417	100	249.397		0	26454	0.402	C01871_unicycler.fasta_1_length=6906207_depth=1.00x_circular=true:1349963-1376417	C01871_unicycler.fasta_1_length=6906207_depth=1.00x_circular=true:1349963-1376417
PA0317	ST308	floR_t2_region	C01871_unicycler.fasta_1_length=6906207_depth=1.00x_circular=true:1349963-1376417	C01871_unicycler.fasta_1_length=6906207_depth=1.00x_circular=true:1349963-1376417	100	126.888		0	26454	0.317	C01871_unicycler.fasta_1_length=6906207_depth=1.00x_circular=true:1349963-1376417	C01871_unicycler.fasta_1_length=6906207_depth=1.00x_circular=true:1349963-1376417
PA0349	ST308	floR_t2_region	C01871_unicycler.fasta_1_length=6906207_depth=1.00x_circular=true:1349963-1376417	C01871_unicycler.fasta_1_length=6906207_depth=1.00x_circular=true:1349963-1376417	100	169.162		0	26454	0.333	C01871_unicycler.fasta_1_length=6906207_depth=1.00x_circular=true:1349963-1376417	C01871_unicycler.fasta_1_length=6906207_depth=1.00x_circular=true:1349963-1376417
PA0360	ST308	floR_t2_region	C01871_unicycler.fasta_1_length=6906207_depth=1.00x_circular=true:1349963-1376417	C01871_unicycler.fasta_1_length=6906207_depth=1.00x_circular=true:1349963-1376417	100	123.739		0	26454	0.305	C01871_unicycler.fasta_1_length=6906207_depth=1.00x_circular=true:1349963-1376417	C01871_unicycler.fasta_1_length=6906207_depth=1.00x_circular=true:1349963-1376417
PA0393	ST308	floR_t2_region	C01871_unicycler.fasta_1_length=6906207_depth=1.00x_circular=true:1349963-1376417	C01871_unicycler.fasta_1_length=6906207_depth=1.00x_circular=true:1349963-1376417	100	101.804		0	26454	0.339	C01871_unicycler.fasta_1_length=6906207_depth=1.00x_circular=true:1349963-1376417	C01871_unicycler.fasta_1_length=6906207_depth=1.00x_circular=true:1349963-1376417
PA0395	ST308	floR_t2_region	C01871_unicycler.fasta_1_length=6906207_depth=1.00x_circular=true:1349963-1376417	C01871_unicycler.fasta_1_length=6906207_depth=1.00x_circular=true:1349963-1376417	100	103.119		0	26454	0.374	C01871_unicycler.fasta_1_length=6906207_depth=1.00x_circular=true:1349963-1376417	C01871_unicycler.fasta_1_length=6906207_depth=1.00x_circular=true:1349963-1376417
PA0408	ST308	floR_t2_region	C01871_unicycler.fasta_1_length=6906207_depth=1.00x_circular=true:1349963-1376417	C01871_unicycler.fasta_1_length=6906207_depth=1.00x_circular=true:1349963-1376417	100	102.006		0	26454	0.339	C01871_unicycler.fasta_1_length=6906207_depth=1.00x_circular=true:1349963-1376417	C01871_unicycler.fasta_1_length=6906207_depth=1.00x_circular=true:1349963-1376417
PA0424	ST308	floR_t2_region	C01871_unicycler.fasta_1_length=6906207_depth=1.00x_circular=true:1349963-1376417	C01871_unicycler.fasta_1_length=6906207_depth=1.00x_circular=true:1349963-1376417	100	111.574		0	26454	0.355	C01871_unicycler.fasta_1_length=6906207_depth=1.00x_circular=true:1349963-1376417	C01871_unicycler.fasta_1_length=6906207_depth=1.00x_circular=true:1349963-1376417
PA0436	ST308	floR_t2_region	C01871_unicycler.fasta_1_length=6906207_depth=1.00x_circular=true:1349963-1376417	C01871_unicycler.fasta_1_length=6906207_depth=1.00x_circular=true:1349963-1376417	100	119.395		0	26454	0.318	C01871_unicycler.fasta_1_length=6906207_depth=1.00x_circular=true:1349963-1376417	C01871_unicycler.fasta_1_length=6906207_depth=1.00x_circular=true:1349963-1376417
PA0453	ST308	floR_t2_region	C01871_unicycler.fasta_1_length=6906207_depth=1.00x_circular=true:1349963-1376417	C01871_unicycler.fasta_1_length=6906207_depth=1.00x_circular=true:1349963-1376417	100	94.625		0	26454	0.338	C01871_unicycler.fasta_1_length=6906207_depth=1.00x_circular=true:1349963-1376417	C01871_unicycler.fasta_1_length=6906207_depth=1.00x_circular=true:1349963-1376417
PA0461	ST308	floR_t2_region	C01871_unicycler.fasta_1_length=6906207_depth=1.00x_circular=true:1349963-1376417	C01871_unicycler.fasta_1_length=6906207_depth=1.00x_circular=true:1349963-1376417	100	285.132		0	26454	0.411	C01871_unicycler.fasta_1_length=6906207_depth=1.00x_circular=true:1349963-1376417	C01871_unicycler.fasta_1_length=6906207_depth=1.00x_circular=true:1349963-1376417
PA0465	ST308	floR_t2_region	C01871_unicycler.fasta_1_length=6906207_depth=1.00x_circular=true:1349963-1376417	C01871_unicycler.fasta_1_length=6906207_depth=1.00x_circular=true:1349963-1376417	100	131.94		0	26454	0.375	C01871_unicycler.fasta_1_length=6906207_depth=1.00x_circular=true:1349963-1376417	C01871_unicycler.fasta_1_length=6906207_depth=1.00x_circular=true:1349963-1376417
PA0472	ST308	floR_t2_region	C01871_unicycler.fasta_1_length=6906207_depth=1.00x_circular=true:1349963-1376417	C01871_unicycler.fasta_1_length=6906207_depth=1.00x_circular=true:1349963-1376417	100	112.026		0	26454	0.434	C01871_unicycler.fasta_1_length=6906207_depth=1.00x_circular=true:1349963-1376417	C01871_unicycler.fasta_1_length=6906207_depth=1.00x_circular=true:1349963-1376417
PA0473	ST308	floR_t2_region	C01871_unicycler.fasta_1_length=6906207_depth=1.00x_circular=true:1349963-1376417	C01871_unicycler.fasta_1_length=6906207_depth=1.00x_circular=true:1349963-1376417	100	106.089		0	26454	0.294	C01871_unicycler.fasta_1_length=6906207_depth=1.00x_circular=true:1349963-1376417	C01871_unicycler.fasta_1_length=6906207_depth=1.00x_circular=true:1349963-1376417
PA0480	ST308	floR_t2_region	C01871_unicycler.fasta_1_length=6906207_depth=1.00x_circular=true:1349963-1376417	C01871_unicycler.fasta_1_length=6906207_depth=1.00x_circular=true:1349963-1376417	100	254.884		0	26454	0.435	C01871_unicycler.fasta_1_length=6906207_depth=1.00x_circular=true:1349963-1376417	C01871_unicycler.fasta_1_length=6906207_depth=1.00x_circular=true:1349963-1376417
PA0486	ST308	floR_t2_region	C01871_unicycler.fasta_1_length=6906207_depth=1.00x_circular=true:1349963-1376417	C01871_unicycler.fasta_1_length=6906207_depth=1.00x_circular=true:1349963-1376417	100	143.964		0	26454	0.364	C01871_unicycler.fasta_1_length=6906207_depth=1.00x_circular=true:1349963-1376417	C01871_unicycler.fasta_1_length=6906207_depth=1.00x_circular=true:1349963-1376417
PA0556	ST308	floR_t2_region	C01871_unicycler.fasta_1_length=6906207_depth=1.00x_circular=true:1349963-1376417	C01871_unicycler.fasta_1_length=6906207_depth=1.00x_circular=true:1349963-1376417	100	54.419		0	26454	0.362	C01871_unicycler.fasta_1_length=6906207_depth=1.00x_circular=true:1349963-1376417	C01871_unicycler.fasta_1_length=6906207_depth=1.00x_circular=true:1349963-1376417
PA0823	ST308	floR_t2_region	C01871_unicycler.fasta_1_length=6906207_depth=1.00x_circular=true:1349963-1376417	C01871_unicycler.fasta_1_length=6906207_depth=1.00x_circular=true:1349963-1376417	100	625.097		0	26454	0.359	C01871_unicycler.fasta_1_length=6906207_depth=1.00x_circular=true:1349963-1376417	C01871_unicycler.fasta_1_length=6906207_depth=1.00x_circular=true:1349963-1376417
PA0834	ST308	floR_t2_region	C01871_unicycler.fasta_1_length=6906207_depth=1.00x_circular=true:1349963-1376417	C01871_unicycler.fasta_1_length=6906207_depth=1.00x_circular=true:1349963-1376417	100	105.185		0	26454	0.305	C01871_unicycler.fasta_1_length=6906207_depth=1.00x_circular=true:1349963-1376417	C01871_unicycler.fasta_1_length=6906207_depth=1.00x_circular=true:1349963-1376417
PA0874	ST308	floR_t2_region	C01871_unicycler.fasta_1_length=6906207_depth=1.00x_circular=true:1349963-1376417	C01871_unicycler.fasta_1_length=6906207_depth=1.00x_circular=true:1349963-1376417	100	66.413		0	26454	0.479	C01871_unicycler.fasta_1_length=6906207_depth=1.00x_circular=true:1349963-1376417	C01871_unicycler.fasta_1_length=6906207_depth=1.00x_circular=true:1349963-1376417
PA0887	ST308	floR_t2_region	C01871_unicycler.fasta_1_length=6906207_depth=1.00x_circular=true:1349963-1376417	C01871_unicycler.fasta_1_length=6906207_depth=1.00x_circular=true:1349963-1376417	100	86.301		0	26454	0.341	C01871_unicycler.fasta_1_length=6906207_depth=1.00x_circular=true:1349963-1376417	C01871_unicycler.fasta_1_length=6906207_depth=1.00x_circular=true:1349963-1376417
PA0895	ST308	floR_t2_region	C01871_unicycler.fasta_1_length=6906207_depth=1.00x_circular=true:1349963-1376417	C01871_unicycler.fasta_1_length=6906207_depth=1.00x_circular=true:1349963-1376417	100	78.062		0	26454	0.293	C01871_unicycler.fasta_1_length=6906207_depth=1.00x_circular=true:1349963-1376417	C01871_unicycler.fasta_1_length=6906207_depth=1.00x_circular=true:1349963-1376417
PA0900	ST308	floR_t2_region	C01871_unicycler.fasta_1_length=6906207_depth=1.00x_circular=true:1349963-1376417	C01871_unicycler.fasta_1_length=6906207_depth=1.00x_circular=true:1349963-1376417	100	69.886		0	26454	0.322	C01871_unicycler.fasta_1_length=6906207_depth=1.00x_circular=true:1349963-1376417	C01871_unicycler.fasta_1_length=6906207_depth=1.00x_circular=true:1349963-1376417
PA0939	ST308	floR_t2_region	C01871_unicycler.fasta_1_length=6906207_depth=1.00x_circular=true:1349963-1376417	C01871_unicycler.fasta_1_length=6906207_depth=1.00x_circular=true:1349963-1376417	91.185	121.909	115snp1indel2332holes	0.477	26454	0.269	C01871_unicycler.fasta_1_length=6906207_depth=1.00x_circular=true:1349963-1376417	C01871_unicycler.fasta_1_length=6906207_depth=1.00x_circular=true:1349963-1376417
PA0972	ST308	floR_t2_region	C01871_unicycler.fasta_1_length=6906207_depth=1.00x_circular=true:1349963-1376417	C01871_unicycler.fasta_1_length=6906207_depth=1.00x_circular=true:1349963-1376417	100	128.754		0	26454	0.362	C01871_unicycler.fasta_1_length=6906207_depth=1.00x_circular=true:1349963-1376417	C01871_unicycler.fasta_1_length=6906207_depth=1.00x_circular=true:1349963-1376417
PA1030	ST308	floR_t2_region	C01871_unicycler.fasta_1_length=6906207_depth=1.00x_circular=true:1349963-1376417	C01871_unicycler.fasta_1_length=6906207_depth=1.00x_circular=true:1349963-1376417	100	91.647		0	26454	0.346	C01871_unicycler.fasta_1_length=6906207_depth=1.00x_circular=true:1349963-1376417	C01871_unicycler.fasta_1_length=6906207_depth=1.00x_circular=true:1349963-1376417
PA1111	ST308	floR_t2_region	C01871_unicycler.fasta_1_length=6906207_depth=1.00x_circular=true:1349963-1376417	C01871_unicycler.fasta_1_length=6906207_depth=1.00x_circular=true:1349963-1376417	100	85.514		0	26454	0.366	C01871_unicycler.fasta_1_length=6906207_depth=1.00x_circular=true:1349963-1376417	C01871_unicycler.fasta_1_length=6906207_depth=1.00x_circular=true:1349963-1376417
PA1250	ST308	floR_t2_region	C01871_unicycler.fasta_1_length=6906207_depth=1.00x_circular=true:1349963-1376417	C01871_unicycler.fasta_1_length=6906207_depth=1.00x_circular=true:1349963-1376417	100	296.923		0	26454	0.382	C01871_unicycler.fasta_1_length=6906207_depth=1.00x_circular=true:1349963-1376417	C01871_unicycler.fasta_1_length=6906207_depth=1.00x_circular=true:1349963-1376417
PA1284	ST308	floR_t2_region	C01871_unicycler.fasta_1_length=6906207_depth=1.00x_circular=true:1349963-1376417	C01871_unicycler.fasta_1_length=6906207_depth=1.00x_circular=true:1349963-1376417	100	155.237		0	26454	0.358	C01871_unicycler.fasta_1_length=6906207_depth=1.00x_circular=true:1349963-1376417	C01871_unicycler.fasta_1_length=6906207_depth=1.00x_circular=true:1349963-1376417
PA1293	ST308	floR_t2_region	C01871_unicycler.fasta_1_length=6906207_depth=1.00x_circular=true:1349963-1376417	C01871_unicycler.fasta_1_length=6906207_depth=1.00x_circular=true:1349963-1376417	100	184.836		0	26454	0.407	C01871_unicycler.fasta_1_length=6906207_depth=1.00x_circular=true:1349963-1376417	C01871_unicycler.fasta_1_length=6906207_depth=1.00x_circular=true:1349963-1376417
PA1301	ST308	floR_t2_region	C01871_unicycler.fasta_1_length=6906207_depth=1.00x_circular=true:1349963-1376417	C01871_unicycler.fasta_1_length=6906207_depth=1.00x_circular=true:1349963-1376417	100	157.722		0	26454	0.416	C01871_unicycler.fasta_1_length=6906207_depth=1.00x_circular=true:1349963-1376417	C01871_unicycler.fasta_1_length=6906207_depth=1.00x_circular=true:1349963-1376417
PA1318	ST308	floR_t2_region	C01871_unicycler.fasta_1_length=6906207_depth=1.00x_circular=true:1349963-1376417	C01871_unicycler.fasta_1_length=6906207_depth=1.00x_circular=true:1349963-1376417	100	148.156		0	26454	0.442	C01871_unicycler.fasta_1_length=6906207_depth=1.00x_circular=true:1349963-1376417	C01871_unicycler.fasta_1_length=6906207_depth=1.00x_circular=true:1349963-1376417
PA1350	ST308	floR_t2_region	C01871_unicycler.fasta_1_length=6906207_depth=1.00x_circular=true:1349963-1376417	C01871_unicycler.fasta_1_length=6906207_depth=1.00x_circular=true:1349963-1376417	100	221.657		0	26454	0.424	C01871_unicycler.fasta_1_length=6906207_depth=1.00x_circular=true:1349963-1376417	C01871_unicycler.fasta_1_length=6906207_depth=1.00x_circular=true:1349963-1376417
PA1352	ST308	floR_t2_region	C01871_unicycler.fasta_1_length=6906207_depth=1.00x_circular=true:1349963-1376417	C01871_unicycler.fasta_1_length=6906207_depth=1.00x_circular=true:1349963-1376417	100	124.576		0	26454	0.416	C01871_unicycler.fasta_1_length=6906207_depth=1.00x_circular=true:1349963-1376417	C01871_unicycler.fasta_1_length=6906207_depth=1.00x_circular=true:1349963-1376417
PA1353	ST308	floR_t2_region	C01871_unicycler.fasta_1_length=6906207_depth=1.00x_circular=true:1349963-1376417	C01871_unicycler.fasta_1_length=6906207_depth=1.00x_circular=true:1349963-1376417	100	116.437		0	26454	0.378	C01871_unicycler.fasta_1_length=6906207_depth=1.00x_circular=true:1349963-1376417	C01871_unicycler.fasta_1_length=6906207_depth=1.00x_circular=true:1349963-1376417
PA1379	ST308	floR_t2_region	C01871_unicycler.fasta_1_length=6906207_depth=1.00x_circular=true:1349963-1376417	C01871_unicycler.fasta_1_length=6906207_depth=1.00x_circular=true:1349963-1376417	100	187.173		0	26454	0.361	C01871_unicycler.fasta_1_length=6906207_depth=1.00x_circular=true:1349963-1376417	C01871_unicycler.fasta_1_length=6906207_depth=1.00x_circular=true:1349963-1376417
PA1388	ST308	floR_t2_region	C01871_unicycler.fasta_1_length=6906207_depth=1.00x_circular=true:1349963-1376417	C01871_unicycler.fasta_1_length=6906207_depth=1.00x_circular=true:1349963-1376417	100	183.469		0	26454	0.387	C01871_unicycler.fasta_1_length=6906207_depth=1.00x_circular=true:1349963-1376417	C01871_unicycler.fasta_1_length=6906207_depth=1.00x_circular=true:1349963-1376417

## Sheet: Table S5
Table S5: SRST2 results verifying the presence of qnrVC1 region in Pseudomonas aeruginosa isolates
Sample	ST	DB	gene	allele	coverage	depth	diffs	divergence	length	maxMAF	clusterid	seqid
345	ST308	qnrVC1_region	C01871_unicycler.fasta_1_length=6906207_depth=1.00x_circular=true:6247062-6259328	C01871_unicycler.fasta_1_length=6906207_depth=1.00x_circular=true:6247062-6259328	100	173.621		0	12266	0.491	C01871_unicycler.fasta_1_length=6906207_depth=1.00x_circular=true:6247062-6259328	C01871_unicycler.fasta_1_length=6906207_depth=1.00x_circular=true:6247062-6259328
544	ST308	qnrVC1_region	C01871_unicycler.fasta_1_length=6906207_depth=1.00x_circular=true:6247062-6259328	C01871_unicycler.fasta_1_length=6906207_depth=1.00x_circular=true:6247062-6259328	100	150.634	1snp	0.008	12266	0.498	C01871_unicycler.fasta_1_length=6906207_depth=1.00x_circular=true:6247062-6259328	C01871_unicycler.fasta_1_length=6906207_depth=1.00x_circular=true:6247062-6259328
569	ST308	qnrVC1_region	C01871_unicycler.fasta_1_length=6906207_depth=1.00x_circular=true:6247062-6259328	C01871_unicycler.fasta_1_length=6906207_depth=1.00x_circular=true:6247062-6259328	100	162.392	1snp	0.008	12266	0.495	C01871_unicycler.fasta_1_length=6906207_depth=1.00x_circular=true:6247062-6259328	C01871_unicycler.fasta_1_length=6906207_depth=1.00x_circular=true:6247062-6259328
571	ST308	qnrVC1_region	C01871_unicycler.fasta_1_length=6906207_depth=1.00x_circular=true:6247062-6259328	C01871_unicycler.fasta_1_length=6906207_depth=1.00x_circular=true:6247062-6259328	100	173.018	1snp	0.008	12266	0.474	C01871_unicycler.fasta_1_length=6906207_depth=1.00x_circular=true:6247062-6259328	C01871_unicycler.fasta_1_length=6906207_depth=1.00x_circular=true:6247062-6259328
586	ST308	qnrVC1_region	C01871_unicycler.fasta_1_length=6906207_depth=1.00x_circular=true:6247062-6259328	C01871_unicycler.fasta_1_length=6906207_depth=1.00x_circular=true:6247062-6259328	100	141.43		0	12266	0.483	C01871_unicycler.fasta_1_length=6906207_depth=1.00x_circular=true:6247062-6259328	C01871_unicycler.fasta_1_length=6906207_depth=1.00x_circular=true:6247062-6259328
587	ST308	qnrVC1_region	C01871_unicycler.fasta_1_length=6906207_depth=1.00x_circular=true:6247062-6259328	C01871_unicycler.fasta_1_length=6906207_depth=1.00x_circular=true:6247062-6259328	100	167.741	1snp	0.008	12266	0.468	C01871_unicycler.fasta_1_length=6906207_depth=1.00x_circular=true:6247062-6259328	C01871_unicycler.fasta_1_length=6906207_depth=1.00x_circular=true:6247062-6259328
590	ST308	qnrVC1_region	C01871_unicycler.fasta_1_length=6906207_depth=1.00x_circular=true:6247062-6259328	C01871_unicycler.fasta_1_length=6906207_depth=1.00x_circular=true:6247062-6259328	100	194.008		0	12266	0.487	C01871_unicycler.fasta_1_length=6906207_depth=1.00x_circular=true:6247062-6259328	C01871_unicycler.fasta_1_length=6906207_depth=1.00x_circular=true:6247062-6259328
592	ST308	qnrVC1_region	C01871_unicycler.fasta_1_length=6906207_depth=1.00x_circular=true:6247062-6259328	C01871_unicycler.fasta_1_length=6906207_depth=1.00x_circular=true:6247062-6259328	100	142.047		0	12266	0.5	C01871_unicycler.fasta_1_length=6906207_depth=1.00x_circular=true:6247062-6259328	C01871_unicycler.fasta_1_length=6906207_depth=1.00x_circular=true:6247062-6259328
596	ST308	qnrVC1_region	C01871_unicycler.fasta_1_length=6906207_depth=1.00x_circular=true:6247062-6259328	C01871_unicycler.fasta_1_length=6906207_depth=1.00x_circular=true:6247062-6259328	100	143.225	1snp	0.008	12266	0.479	C01871_unicycler.fasta_1_length=6906207_depth=1.00x_circular=true:6247062-6259328	C01871_unicycler.fasta_1_length=6906207_depth=1.00x_circular=true:6247062-6259328
597	ST308	qnrVC1_region	C01871_unicycler.fasta_1_length=6906207_depth=1.00x_circular=true:6247062-6259328	C01871_unicycler.fasta_1_length=6906207_depth=1.00x_circular=true:6247062-6259328	100	163.956	1snp	0.008	12266	0.487	C01871_unicycler.fasta_1_length=6906207_depth=1.00x_circular=true:6247062-6259328	C01871_unicycler.fasta_1_length=6906207_depth=1.00x_circular=true:6247062-6259328
599	ST308	qnrVC1_region	C01871_unicycler.fasta_1_length=6906207_depth=1.00x_circular=true:6247062-6259328	C01871_unicycler.fasta_1_length=6906207_depth=1.00x_circular=true:6247062-6259328	100	164.436	1snp	0.008	12266	0.486	C01871_unicycler.fasta_1_length=6906207_depth=1.00x_circular=true:6247062-6259328	C01871_unicycler.fasta_1_length=6906207_depth=1.00x_circular=true:6247062-6259328
624	ST308	qnrVC1_region	C01871_unicycler.fasta_1_length=6906207_depth=1.00x_circular=true:6247062-6259328	C01871_unicycler.fasta_1_length=6906207_depth=1.00x_circular=true:6247062-6259328	100	160.814	1snp	0.008	12266	0.476	C01871_unicycler.fasta_1_length=6906207_depth=1.00x_circular=true:6247062-6259328	C01871_unicycler.fasta_1_length=6906207_depth=1.00x_circular=true:6247062-6259328
629	ST308	qnrVC1_region	C01871_unicycler.fasta_1_length=6906207_depth=1.00x_circular=true:6247062-6259328	C01871_unicycler.fasta_1_length=6906207_depth=1.00x_circular=true:6247062-6259328	100	162.717	1snp	0.008	12266	0.477	C01871_unicycler.fasta_1_length=6906207_depth=1.00x_circular=true:6247062-6259328	C01871_unicycler.fasta_1_length=6906207_depth=1.00x_circular=true:6247062-6259328
642	ST308	qnrVC1_region	C01871_unicycler.fasta_1_length=6906207_depth=1.00x_circular=true:6247062-6259328	C01871_unicycler.fasta_1_length=6906207_depth=1.00x_circular=true:6247062-6259328	100	157.37	1snp	0.008	12266	0.492	C01871_unicycler.fasta_1_length=6906207_depth=1.00x_circular=true:6247062-6259328	C01871_unicycler.fasta_1_length=6906207_depth=1.00x_circular=true:6247062-6259328
653	ST308	qnrVC1_region	C01871_unicycler.fasta_1_length=6906207_depth=1.00x_circular=true:6247062-6259328	C01871_unicycler.fasta_1_length=6906207_depth=1.00x_circular=true:6247062-6259328	100	146.372	1snp	0.008	12266	0.471	C01871_unicycler.fasta_1_length=6906207_depth=1.00x_circular=true:6247062-6259328	C01871_unicycler.fasta_1_length=6906207_depth=1.00x_circular=true:6247062-6259328
680	ST308	qnrVC1_region	C01871_unicycler.fasta_1_length=6906207_depth=1.00x_circular=true:6247062-6259328	C01871_unicycler.fasta_1_length=6906207_depth=1.00x_circular=true:6247062-6259328	100	159.012	1snp	0.008	12266	0.452	C01871_unicycler.fasta_1_length=6906207_depth=1.00x_circular=true:6247062-6259328	C01871_unicycler.fasta_1_length=6906207_depth=1.00x_circular=true:6247062-6259328
681	ST308	qnrVC1_region	C01871_unicycler.fasta_1_length=6906207_depth=1.00x_circular=true:6247062-6259328	C01871_unicycler.fasta_1_length=6906207_depth=1.00x_circular=true:6247062-6259328	100	146.488		0	12266	0.488	C01871_unicycler.fasta_1_length=6906207_depth=1.00x_circular=true:6247062-6259328	C01871_unicycler.fasta_1_length=6906207_depth=1.00x_circular=true:6247062-6259328
683	ST308	qnrVC1_region	C01871_unicycler.fasta_1_length=6906207_depth=1.00x_circular=true:6247062-6259328	C01871_unicycler.fasta_1_length=6906207_depth=1.00x_circular=true:6247062-6259328	100	127.54	1snp	0.008	12266	0.48	C01871_unicycler.fasta_1_length=6906207_depth=1.00x_circular=true:6247062-6259328	C01871_unicycler.fasta_1_length=6906207_depth=1.00x_circular=true:6247062-6259328
688	ST308	qnrVC1_region	C01871_unicycler.fasta_1_length=6906207_depth=1.00x_circular=true:6247062-6259328	C01871_unicycler.fasta_1_length=6906207_depth=1.00x_circular=true:6247062-6259328	100	167.109	1snp	0.008	12266	0.483	C01871_unicycler.fasta_1_length=6906207_depth=1.00x_circular=true:6247062-6259328	C01871_unicycler.fasta_1_length=6906207_depth=1.00x_circular=true:6247062-6259328
693	ST308	qnrVC1_region	C01871_unicycler.fasta_1_length=6906207_depth=1.00x_circular=true:6247062-6259328	C01871_unicycler.fasta_1_length=6906207_depth=1.00x_circular=true:6247062-6259328	100	163.129		0	12266	0.489	C01871_unicycler.fasta_1_length=6906207_depth=1.00x_circular=true:6247062-6259328	C01871_unicycler.fasta_1_length=6906207_depth=1.00x_circular=true:6247062-6259328
694	ST308	qnrVC1_region	C01871_unicycler.fasta_1_length=6906207_depth=1.00x_circular=true:6247062-6259328	C01871_unicycler.fasta_1_length=6906207_depth=1.00x_circular=true:6247062-6259328	100	160.617	1snp	0.008	12266	0.493	C01871_unicycler.fasta_1_length=6906207_depth=1.00x_circular=true:6247062-6259328	C01871_unicycler.fasta_1_length=6906207_depth=1.00x_circular=true:6247062-6259328
699	ST308	qnrVC1_region	C01871_unicycler.fasta_1_length=6906207_depth=1.00x_circular=true:6247062-6259328	C01871_unicycler.fasta_1_length=6906207_depth=1.00x_circular=true:6247062-6259328	100	157.386	1snp	0.008	12266	0.47	C01871_unicycler.fasta_1_length=6906207_depth=1.00x_circular=true:6247062-6259328	C01871_unicycler.fasta_1_length=6906207_depth=1.00x_circular=true:6247062-6259328
700	ST308	qnrVC1_region	C01871_unicycler.fasta_1_length=6906207_depth=1.00x_circular=true:6247062-6259328	C01871_unicycler.fasta_1_length=6906207_depth=1.00x_circular=true:6247062-6259328	100	167.245	1snp	0.008	12266	0.472	C01871_unicycler.fasta_1_length=6906207_depth=1.00x_circular=true:6247062-6259328	C01871_unicycler.fasta_1_length=6906207_depth=1.00x_circular=true:6247062-6259328
701	ST308	qnrVC1_region	C01871_unicycler.fasta_1_length=6906207_depth=1.00x_circular=true:6247062-6259328	C01871_unicycler.fasta_1_length=6906207_depth=1.00x_circular=true:6247062-6259328	100	162.533	1snp	0.008	12266	0.443	C01871_unicycler.fasta_1_length=6906207_depth=1.00x_circular=true:6247062-6259328	C01871_unicycler.fasta_1_length=6906207_depth=1.00x_circular=true:6247062-6259328
710	ST308	qnrVC1_region	C01871_unicycler.fasta_1_length=6906207_depth=1.00x_circular=true:6247062-6259328	C01871_unicycler.fasta_1_length=6906207_depth=1.00x_circular=true:6247062-6259328	100	155.473		0	12266	0.488	C01871_unicycler.fasta_1_length=6906207_depth=1.00x_circular=true:6247062-6259328	C01871_unicycler.fasta_1_length=6906207_depth=1.00x_circular=true:6247062-6259328
723	ST308	qnrVC1_region	C01871_unicycler.fasta_1_length=6906207_depth=1.00x_circular=true:6247062-6259328	C01871_unicycler.fasta_1_length=6906207_depth=1.00x_circular=true:6247062-6259328	100	152.661	1snp	0.008	12266	0.479	C01871_unicycler.fasta_1_length=6906207_depth=1.00x_circular=true:6247062-6259328	C01871_unicycler.fasta_1_length=6906207_depth=1.00x_circular=true:6247062-6259328
725	ST308	qnrVC1_region	C01871_unicycler.fasta_1_length=6906207_depth=1.00x_circular=true:6247062-6259328	C01871_unicycler.fasta_1_length=6906207_depth=1.00x_circular=true:6247062-6259328	100	173.337		0	12266	0.5	C01871_unicycler.fasta_1_length=6906207_depth=1.00x_circular=true:6247062-6259328	C01871_unicycler.fasta_1_length=6906207_depth=1.00x_circular=true:6247062-6259328
728	ST308	qnrVC1_region	C01871_unicycler.fasta_1_length=6906207_depth=1.00x_circular=true:6247062-6259328	C01871_unicycler.fasta_1_length=6906207_depth=1.00x_circular=true:6247062-6259328	100	164.29	1snp	0.008	12266	0.479	C01871_unicycler.fasta_1_length=6906207_depth=1.00x_circular=true:6247062-6259328	C01871_unicycler.fasta_1_length=6906207_depth=1.00x_circular=true:6247062-6259328
730	ST308	qnrVC1_region	C01871_unicycler.fasta_1_length=6906207_depth=1.00x_circular=true:6247062-6259328	C01871_unicycler.fasta_1_length=6906207_depth=1.00x_circular=true:6247062-6259328	100	167.452		0	12266	0.485	C01871_unicycler.fasta_1_length=6906207_depth=1.00x_circular=true:6247062-6259328	C01871_unicycler.fasta_1_length=6906207_depth=1.00x_circular=true:6247062-6259328
733	ST308	qnrVC1_region	C01871_unicycler.fasta_1_length=6906207_depth=1.00x_circular=true:6247062-6259328	C01871_unicycler.fasta_1_length=6906207_depth=1.00x_circular=true:6247062-6259328	100	159.709	1snp	0.008	12266	0.452	C01871_unicycler.fasta_1_length=6906207_depth=1.00x_circular=true:6247062-6259328	C01871_unicycler.fasta_1_length=6906207_depth=1.00x_circular=true:6247062-6259328
734	ST308	qnrVC1_region	C01871_unicycler.fasta_1_length=6906207_depth=1.00x_circular=true:6247062-6259328	C01871_unicycler.fasta_1_length=6906207_depth=1.00x_circular=true:6247062-6259328	100	208.291		0	12266	0.493	C01871_unicycler.fasta_1_length=6906207_depth=1.00x_circular=true:6247062-6259328	C01871_unicycler.fasta_1_length=6906207_depth=1.00x_circular=true:6247062-6259328
C00024	ST308	qnrVC1_region	C01871_unicycler.fasta_1_length=6906207_depth=1.00x_circular=true:6247062-6259328	C01871_unicycler.fasta_1_length=6906207_depth=1.00x_circular=true:6247062-6259328	100	195.056	1snp	0.008	12266	0.488	C01871_unicycler.fasta_1_length=6906207_depth=1.00x_circular=true:6247062-6259328	C01871_unicycler.fasta_1_length=6906207_depth=1.00x_circular=true:6247062-6259328
C00027	ST308	qnrVC1_region	C01871_unicycler.fasta_1_length=6906207_depth=1.00x_circular=true:6247062-6259328	C01871_unicycler.fasta_1_length=6906207_depth=1.00x_circular=true:6247062-6259328	100	198.64		0	12266	0.499	C01871_unicycler.fasta_1_length=6906207_depth=1.00x_circular=true:6247062-6259328	C01871_unicycler.fasta_1_length=6906207_depth=1.00x_circular=true:6247062-6259328
C00042	ST308	qnrVC1_region	C01871_unicycler.fasta_1_length=6906207_depth=1.00x_circular=true:6247062-6259328	C01871_unicycler.fasta_1_length=6906207_depth=1.00x_circular=true:6247062-6259328	100	189.423	1snp	0.008	12266	0.483	C01871_unicycler.fasta_1_length=6906207_depth=1.00x_circular=true:6247062-6259328	C01871_unicycler.fasta_1_length=6906207_depth=1.00x_circular=true:6247062-6259328
C00056	ST308	qnrVC1_region	C01871_unicycler.fasta_1_length=6906207_depth=1.00x_circular=true:6247062-6259328	C01871_unicycler.fasta_1_length=6906207_depth=1.00x_circular=true:6247062-6259328	100	186.988		0	12266	0.486	C01871_unicycler.fasta_1_length=6906207_depth=1.00x_circular=true:6247062-6259328	C01871_unicycler.fasta_1_length=6906207_depth=1.00x_circular=true:6247062-6259328
C00068	ST308	qnrVC1_region	C01871_unicycler.fasta_1_length=6906207_depth=1.00x_circular=true:6247062-6259328	C01871_unicycler.fasta_1_length=6906207_depth=1.00x_circular=true:6247062-6259328	100	163.021		0	12266	0.489	C01871_unicycler.fasta_1_length=6906207_depth=1.00x_circular=true:6247062-6259328	C01871_unicycler.fasta_1_length=6906207_depth=1.00x_circular=true:6247062-6259328
C00073	ST308	qnrVC1_region	C01871_unicycler.fasta_1_length=6906207_depth=1.00x_circular=true:6247062-6259328	C01871_unicycler.fasta_1_length=6906207_depth=1.00x_circular=true:6247062-6259328	100	156.362		0	12266	0.482	C01871_unicycler.fasta_1_length=6906207_depth=1.00x_circular=true:6247062-6259328	C01871_unicycler.fasta_1_length=6906207_depth=1.00x_circular=true:6247062-6259328
C00118	ST308	qnrVC1_region	C01871_unicycler.fasta_1_length=6906207_depth=1.00x_circular=true:6247062-6259328	C01871_unicycler.fasta_1_length=6906207_depth=1.00x_circular=true:6247062-6259328	100	144.928		0	12266	0.481	C01871_unicycler.fasta_1_length=6906207_depth=1.00x_circular=true:6247062-6259328	C01871_unicycler.fasta_1_length=6906207_depth=1.00x_circular=true:6247062-6259328
C00130	ST308	qnrVC1_region	C01871_unicycler.fasta_1_length=6906207_depth=1.00x_circular=true:6247062-6259328	C01871_unicycler.fasta_1_length=6906207_depth=1.00x_circular=true:6247062-6259328	100	178.769		0	12266	0.487	C01871_unicycler.fasta_1_length=6906207_depth=1.00x_circular=true:6247062-6259328	C01871_unicycler.fasta_1_length=6906207_depth=1.00x_circular=true:6247062-6259328
C00131	ST308	qnrVC1_region	C01871_unicycler.fasta_1_length=6906207_depth=1.00x_circular=true:6247062-6259328	C01871_unicycler.fasta_1_length=6906207_depth=1.00x_circular=true:6247062-6259328	100	138.763		0	12266	0.488	C01871_unicycler.fasta_1_length=6906207_depth=1.00x_circular=true:6247062-6259328	C01871_unicycler.fasta_1_length=6906207_depth=1.00x_circular=true:6247062-6259328
C00132	ST308	qnrVC1_region	C01871_unicycler.fasta_1_length=6906207_depth=1.00x_circular=true:6247062-6259328	C01871_unicycler.fasta_1_length=6906207_depth=1.00x_circular=true:6247062-6259328	100	162.612		0	12266	0.497	C01871_unicycler.fasta_1_length=6906207_depth=1.00x_circular=true:6247062-6259328	C01871_unicycler.fasta_1_length=6906207_depth=1.00x_circular=true:6247062-6259328
C00136	ST308	qnrVC1_region	C01871_unicycler.fasta_1_length=6906207_depth=1.00x_circular=true:6247062-6259328	C01871_unicycler.fasta_1_length=6906207_depth=1.00x_circular=true:6247062-6259328	100	195.298		0	12266	0.472	C01871_unicycler.fasta_1_length=6906207_depth=1.00x_circular=true:6247062-6259328	C01871_unicycler.fasta_1_length=6906207_depth=1.00x_circular=true:6247062-6259328
C00177	ST308	qnrVC1_region	C01871_unicycler.fasta_1_length=6906207_depth=1.00x_circular=true:6247062-6259328	C01871_unicycler.fasta_1_length=6906207_depth=1.00x_circular=true:6247062-6259328	100	164.322	1snp	0.008	12266	0.484	C01871_unicycler.fasta_1_length=6906207_depth=1.00x_circular=true:6247062-6259328	C01871_unicycler.fasta_1_length=6906207_depth=1.00x_circular=true:6247062-6259328
C00183	ST308	qnrVC1_region	C01871_unicycler.fasta_1_length=6906207_depth=1.00x_circular=true:6247062-6259328	C01871_unicycler.fasta_1_length=6906207_depth=1.00x_circular=true:6247062-6259328	100	203.38		0	12266	0.499	C01871_unicycler.fasta_1_length=6906207_depth=1.00x_circular=true:6247062-6259328	C01871_unicycler.fasta_1_length=6906207_depth=1.00x_circular=true:6247062-6259328
C00186	ST308	qnrVC1_region	C01871_unicycler.fasta_1_length=6906207_depth=1.00x_circular=true:6247062-6259328	C01871_unicycler.fasta_1_length=6906207_depth=1.00x_circular=true:6247062-6259328	100	146.661		0	12266	0.477	C01871_unicycler.fasta_1_length=6906207_depth=1.00x_circular=true:6247062-6259328	C01871_unicycler.fasta_1_length=6906207_depth=1.00x_circular=true:6247062-6259328
C00189	Unknown_ST	qnrVC1_region	C01871_unicycler.fasta_1_length=6906207_depth=1.00x_circular=true:6247062-6259328	C01871_unicycler.fasta_1_length=6906207_depth=1.00x_circular=true:6247062-6259328	100	56.973	3snp	0.024	12266	0.484	C01871_unicycler.fasta_1_length=6906207_depth=1.00x_circular=true:6247062-6259328	C01871_unicycler.fasta_1_length=6906207_depth=1.00x_circular=true:6247062-6259328
C00194	ST308	qnrVC1_region	C01871_unicycler.fasta_1_length=6906207_depth=1.00x_circular=true:6247062-6259328	C01871_unicycler.fasta_1_length=6906207_depth=1.00x_circular=true:6247062-6259328	100	164.735		0	12266	0.478	C01871_unicycler.fasta_1_length=6906207_depth=1.00x_circular=true:6247062-6259328	C01871_unicycler.fasta_1_length=6906207_depth=1.00x_circular=true:6247062-6259328
C00219	ST308	qnrVC1_region	C01871_unicycler.fasta_1_length=6906207_depth=1.00x_circular=true:6247062-6259328	C01871_unicycler.fasta_1_length=6906207_depth=1.00x_circular=true:6247062-6259328	100	183.03	1snp	0.008	12266	0.469	C01871_unicycler.fasta_1_length=6906207_depth=1.00x_circular=true:6247062-6259328	C01871_unicycler.fasta_1_length=6906207_depth=1.00x_circular=true:6247062-6259328
C00220	ST308	qnrVC1_region	C01871_unicycler.fasta_1_length=6906207_depth=1.00x_circular=true:6247062-6259328	C01871_unicycler.fasta_1_length=6906207_depth=1.00x_circular=true:6247062-6259328	100	150.195		0	12266	0.478	C01871_unicycler.fasta_1_length=6906207_depth=1.00x_circular=true:6247062-6259328	C01871_unicycler.fasta_1_length=6906207_depth=1.00x_circular=true:6247062-6259328
C00270	ST308	qnrVC1_region	C01871_unicycler.fasta_1_length=6906207_depth=1.00x_circular=true:6247062-6259328	C01871_unicycler.fasta_1_length=6906207_depth=1.00x_circular=true:6247062-6259328	100	153.352	1snp	0.008	12266	0.466	C01871_unicycler.fasta_1_length=6906207_depth=1.00x_circular=true:6247062-6259328	C01871_unicycler.fasta_1_length=6906207_depth=1.00x_circular=true:6247062-6259328
C00280	ST308	qnrVC1_region	C01871_unicycler.fasta_1_length=6906207_depth=1.00x_circular=true:6247062-6259328	C01871_unicycler.fasta_1_length=6906207_depth=1.00x_circular=true:6247062-6259328	100	180.303		0	12266	0.484	C01871_unicycler.fasta_1_length=6906207_depth=1.00x_circular=true:6247062-6259328	C01871_unicycler.fasta_1_length=6906207_depth=1.00x_circular=true:6247062-6259328
C00281	ST308	qnrVC1_region	C01871_unicycler.fasta_1_length=6906207_depth=1.00x_circular=true:6247062-6259328	C01871_unicycler.fasta_1_length=6906207_depth=1.00x_circular=true:6247062-6259328	100	153.099	1snp	0.008	12266	0.49	C01871_unicycler.fasta_1_length=6906207_depth=1.00x_circular=true:6247062-6259328	C01871_unicycler.fasta_1_length=6906207_depth=1.00x_circular=true:6247062-6259328
C00309	ST308	qnrVC1_region	C01871_unicycler.fasta_1_length=6906207_depth=1.00x_circular=true:6247062-6259328	C01871_unicycler.fasta_1_length=6906207_depth=1.00x_circular=true:6247062-6259328	100	170.86		0	12266	0.484	C01871_unicycler.fasta_1_length=6906207_depth=1.00x_circular=true:6247062-6259328	C01871_unicycler.fasta_1_length=6906207_depth=1.00x_circular=true:6247062-6259328
C00336	ST308	qnrVC1_region	C01871_unicycler.fasta_1_length=6906207_depth=1.00x_circular=true:6247062-6259328	C01871_unicycler.fasta_1_length=6906207_depth=1.00x_circular=true:6247062-6259328	100	147.228		0	12266	0.49	C01871_unicycler.fasta_1_length=6906207_depth=1.00x_circular=true:6247062-6259328	C01871_unicycler.fasta_1_length=6906207_depth=1.00x_circular=true:6247062-6259328
C00337	ST308	qnrVC1_region	C01871_unicycler.fasta_1_length=6906207_depth=1.00x_circular=true:6247062-6259328	C01871_unicycler.fasta_1_length=6906207_depth=1.00x_circular=true:6247062-6259328	100	169.139		0	12266	0.494	C01871_unicycler.fasta_1_length=6906207_depth=1.00x_circular=true:6247062-6259328	C01871_unicycler.fasta_1_length=6906207_depth=1.00x_circular=true:6247062-6259328
C00369	ST308	qnrVC1_region	C01871_unicycler.fasta_1_length=6906207_depth=1.00x_circular=true:6247062-6259328	C01871_unicycler.fasta_1_length=6906207_depth=1.00x_circular=true:6247062-6259328	100	198.1		0	12266	0.493	C01871_unicycler.fasta_1_length=6906207_depth=1.00x_circular=true:6247062-6259328	C01871_unicycler.fasta_1_length=6906207_depth=1.00x_circular=true:6247062-6259328
C00386	ST308	qnrVC1_region	C01871_unicycler.fasta_1_length=6906207_depth=1.00x_circular=true:6247062-6259328	C01871_unicycler.fasta_1_length=6906207_depth=1.00x_circular=true:6247062-6259328	100	159.361	1snp	0.008	12266	0.481	C01871_unicycler.fasta_1_length=6906207_depth=1.00x_circular=true:6247062-6259328	C01871_unicycler.fasta_1_length=6906207_depth=1.00x_circular=true:6247062-6259328
C00387	ST308	qnrVC1_region	C01871_unicycler.fasta_1_length=6906207_depth=1.00x_circular=true:6247062-6259328	C01871_unicycler.fasta_1_length=6906207_depth=1.00x_circular=true:6247062-6259328	100	177.653		0	12266	0.485	C01871_unicycler.fasta_1_length=6906207_depth=1.00x_circular=true:6247062-6259328	C01871_unicycler.fasta_1_length=6906207_depth=1.00x_circular=true:6247062-6259328
C00389	ST308	qnrVC1_region	C01871_unicycler.fasta_1_length=6906207_depth=1.00x_circular=true:6247062-6259328	C01871_unicycler.fasta_1_length=6906207_depth=1.00x_circular=true:6247062-6259328	100	203.08	1snp	0.008	12266	0.491	C01871_unicycler.fasta_1_length=6906207_depth=1.00x_circular=true:6247062-6259328	C01871_unicycler.fasta_1_length=6906207_depth=1.00x_circular=true:6247062-6259328
C00391	ST308	qnrVC1_region	C01871_unicycler.fasta_1_length=6906207_depth=1.00x_circular=true:6247062-6259328	C01871_unicycler.fasta_1_length=6906207_depth=1.00x_circular=true:6247062-6259328	100	207.37	1snp	0.008	12266	0.491	C01871_unicycler.fasta_1_length=6906207_depth=1.00x_circular=true:6247062-6259328	C01871_unicycler.fasta_1_length=6906207_depth=1.00x_circular=true:6247062-6259328
C00400	ST308	qnrVC1_region	C01871_unicycler.fasta_1_length=6906207_depth=1.00x_circular=true:6247062-6259328	C01871_unicycler.fasta_1_length=6906207_depth=1.00x_circular=true:6247062-6259328	100	173.185	1snp	0.008	12266	0.497	C01871_unicycler.fasta_1_length=6906207_depth=1.00x_circular=true:6247062-6259328	C01871_unicycler.fasta_1_length=6906207_depth=1.00x_circular=true:6247062-6259328
C00401	ST308	qnrVC1_region	C01871_unicycler.fasta_1_length=6906207_depth=1.00x_circular=true:6247062-6259328	C01871_unicycler.fasta_1_length=6906207_depth=1.00x_circular=true:6247062-6259328	100	152.104		0	12266	0.497	C01871_unicycler.fasta_1_length=6906207_depth=1.00x_circular=true:6247062-6259328	C01871_unicycler.fasta_1_length=6906207_depth=1.00x_circular=true:6247062-6259328
C00432	ST308	qnrVC1_region	C01871_unicycler.fasta_1_length=6906207_depth=1.00x_circular=true:6247062-6259328	C01871_unicycler.fasta_1_length=6906207_depth=1.00x_circular=true:6247062-6259328	100	184.489	1snp	0.008	12266	0.454	C01871_unicycler.fasta_1_length=6906207_depth=1.00x_circular=true:6247062-6259328	C01871_unicycler.fasta_1_length=6906207_depth=1.00x_circular=true:6247062-6259328
C00461	ST308	qnrVC1_region	C01871_unicycler.fasta_1_length=6906207_depth=1.00x_circular=true:6247062-6259328	C01871_unicycler.fasta_1_length=6906207_depth=1.00x_circular=true:6247062-6259328	100	177.602		0	12266	0.486	C01871_unicycler.fasta_1_length=6906207_depth=1.00x_circular=true:6247062-6259328	C01871_unicycler.fasta_1_length=6906207_depth=1.00x_circular=true:6247062-6259328
C00472	ST308	qnrVC1_region	C01871_unicycler.fasta_1_length=6906207_depth=1.00x_circular=true:6247062-6259328	C01871_unicycler.fasta_1_length=6906207_depth=1.00x_circular=true:6247062-6259328	100	166.82	1snp	0.008	12266	0.402	C01871_unicycler.fasta_1_length=6906207_depth=1.00x_circular=true:6247062-6259328	C01871_unicycler.fasta_1_length=6906207_depth=1.00x_circular=true:6247062-6259328
C00476	ST308	qnrVC1_region	C01871_unicycler.fasta_1_length=6906207_depth=1.00x_circular=true:6247062-6259328	C01871_unicycler.fasta_1_length=6906207_depth=1.00x_circular=true:6247062-6259328	100	183.846	1snp	0.008	12266	0.459	C01871_unicycler.fasta_1_length=6906207_depth=1.00x_circular=true:6247062-6259328	C01871_unicycler.fasta_1_length=6906207_depth=1.00x_circular=true:6247062-6259328
C00487	ST308	qnrVC1_region	C01871_unicycler.fasta_1_length=6906207_depth=1.00x_circular=true:6247062-6259328	C01871_unicycler.fasta_1_length=6906207_depth=1.00x_circular=true:6247062-6259328	100	191.203		0	12266	0.5	C01871_unicycler.fasta_1_length=6906207_depth=1.00x_circular=true:6247062-6259328	C01871_unicycler.fasta_1_length=6906207_depth=1.00x_circular=true:6247062-6259328
C00488	ST308	qnrVC1_region	C01871_unicycler.fasta_1_length=6906207_depth=1.00x_circular=true:6247062-6259328	C01871_unicycler.fasta_1_length=6906207_depth=1.00x_circular=true:6247062-6259328	100	194.45		0	12266	0.483	C01871_unicycler.fasta_1_length=6906207_depth=1.00x_circular=true:6247062-6259328	C01871_unicycler.fasta_1_length=6906207_depth=1.00x_circular=true:6247062-6259328
C00496	ST308	qnrVC1_region	C01871_unicycler.fasta_1_length=6906207_depth=1.00x_circular=true:6247062-6259328	C01871_unicycler.fasta_1_length=6906207_depth=1.00x_circular=true:6247062-6259328	100	156.638	1snp	0.008	12266	0.489	C01871_unicycler.fasta_1_length=6906207_depth=1.00x_circular=true:6247062-6259328	C01871_unicycler.fasta_1_length=6906207_depth=1.00x_circular=true:6247062-6259328
C00499	ST308	qnrVC1_region	C01871_unicycler.fasta_1_length=6906207_depth=1.00x_circular=true:6247062-6259328	C01871_unicycler.fasta_1_length=6906207_depth=1.00x_circular=true:6247062-6259328	100	201.065	1snp	0.008	12266	0.475	C01871_unicycler.fasta_1_length=6906207_depth=1.00x_circular=true:6247062-6259328	C01871_unicycler.fasta_1_length=6906207_depth=1.00x_circular=true:6247062-6259328
C00507	ST308	qnrVC1_region	C01871_unicycler.fasta_1_length=6906207_depth=1.00x_circular=true:6247062-6259328	C01871_unicycler.fasta_1_length=6906207_depth=1.00x_circular=true:6247062-6259328	100	181.695	1snp	0.008	12266	0.49	C01871_unicycler.fasta_1_length=6906207_depth=1.00x_circular=true:6247062-6259328	C01871_unicycler.fasta_1_length=6906207_depth=1.00x_circular=true:6247062-6259328
C00569	ST308	qnrVC1_region	C01871_unicycler.fasta_1_length=6906207_depth=1.00x_circular=true:6247062-6259328	C01871_unicycler.fasta_1_length=6906207_depth=1.00x_circular=true:6247062-6259328	100	227.287		0	12266	0.49	C01871_unicycler.fasta_1_length=6906207_depth=1.00x_circular=true:6247062-6259328	C01871_unicycler.fasta_1_length=6906207_depth=1.00x_circular=true:6247062-6259328
C00584	ST308	qnrVC1_region	C01871_unicycler.fasta_1_length=6906207_depth=1.00x_circular=true:6247062-6259328	C01871_unicycler.fasta_1_length=6906207_depth=1.00x_circular=true:6247062-6259328	100	150.213	1snp	0.008	12266	0.495	C01871_unicycler.fasta_1_length=6906207_depth=1.00x_circular=true:6247062-6259328	C01871_unicycler.fasta_1_length=6906207_depth=1.00x_circular=true:6247062-6259328
C00625	ST308	qnrVC1_region	C01871_unicycler.fasta_1_length=6906207_depth=1.00x_circular=true:6247062-6259328	C01871_unicycler.fasta_1_length=6906207_depth=1.00x_circular=true:6247062-6259328	100	181.454		0	12266	0.495	C01871_unicycler.fasta_1_length=6906207_depth=1.00x_circular=true:6247062-6259328	C01871_unicycler.fasta_1_length=6906207_depth=1.00x_circular=true:6247062-6259328
C00651	ST308	qnrVC1_region	C01871_unicycler.fasta_1_length=6906207_depth=1.00x_circular=true:6247062-6259328	C01871_unicycler.fasta_1_length=6906207_depth=1.00x_circular=true:6247062-6259328	100	158.581	1snp	0.008	12266	0.495	C01871_unicycler.fasta_1_length=6906207_depth=1.00x_circular=true:6247062-6259328	C01871_unicycler.fasta_1_length=6906207_depth=1.00x_circular=true:6247062-6259328
C00669	ST308	qnrVC1_region	C01871_unicycler.fasta_1_length=6906207_depth=1.00x_circular=true:6247062-6259328	C01871_unicycler.fasta_1_length=6906207_depth=1.00x_circular=true:6247062-6259328	100	188.229		0	12266	0.477	C01871_unicycler.fasta_1_length=6906207_depth=1.00x_circular=true:6247062-6259328	C01871_unicycler.fasta_1_length=6906207_depth=1.00x_circular=true:6247062-6259328
C00696	ST308	qnrVC1_region	C01871_unicycler.fasta_1_length=6906207_depth=1.00x_circular=true:6247062-6259328	C01871_unicycler.fasta_1_length=6906207_depth=1.00x_circular=true:6247062-6259328	100	175.522	1snp	0.008	12266	0.474	C01871_unicycler.fasta_1_length=6906207_depth=1.00x_circular=true:6247062-6259328	C01871_unicycler.fasta_1_length=6906207_depth=1.00x_circular=true:6247062-6259328
C00703	ST308	qnrVC1_region	C01871_unicycler.fasta_1_length=6906207_depth=1.00x_circular=true:6247062-6259328	C01871_unicycler.fasta_1_length=6906207_depth=1.00x_circular=true:6247062-6259328	100	180.275	1snp	0.008	12266	0.499	C01871_unicycler.fasta_1_length=6906207_depth=1.00x_circular=true:6247062-6259328	C01871_unicycler.fasta_1_length=6906207_depth=1.00x_circular=true:6247062-6259328
C00707	ST308	qnrVC1_region	C01871_unicycler.fasta_1_length=6906207_depth=1.00x_circular=true:6247062-6259328	C01871_unicycler.fasta_1_length=6906207_depth=1.00x_circular=true:6247062-6259328	100	148.392	1snp	0.008	12266	0.452	C01871_unicycler.fasta_1_length=6906207_depth=1.00x_circular=true:6247062-6259328	C01871_unicycler.fasta_1_length=6906207_depth=1.00x_circular=true:6247062-6259328
C00716	ST308	qnrVC1_region	C01871_unicycler.fasta_1_length=6906207_depth=1.00x_circular=true:6247062-6259328	C01871_unicycler.fasta_1_length=6906207_depth=1.00x_circular=true:6247062-6259328	100	179.149		0	12266	0.486	C01871_unicycler.fasta_1_length=6906207_depth=1.00x_circular=true:6247062-6259328	C01871_unicycler.fasta_1_length=6906207_depth=1.00x_circular=true:6247062-6259328
C00718	ST308	qnrVC1_region	C01871_unicycler.fasta_1_length=6906207_depth=1.00x_circular=true:6247062-6259328	C01871_unicycler.fasta_1_length=6906207_depth=1.00x_circular=true:6247062-6259328	100	207.574		0	12266	0.492	C01871_unicycler.fasta_1_length=6906207_depth=1.00x_circular=true:6247062-6259328	C01871_unicycler.fasta_1_length=6906207_depth=1.00x_circular=true:6247062-6259328
C00746	ST308	qnrVC1_region	C01871_unicycler.fasta_1_length=6906207_depth=1.00x_circular=true:6247062-6259328	C01871_unicycler.fasta_1_length=6906207_depth=1.00x_circular=true:6247062-6259328	100	184.801		0	12266	0.494	C01871_unicycler.fasta_1_length=6906207_depth=1.00x_circular=true:6247062-6259328	C01871_unicycler.fasta_1_length=6906207_depth=1.00x_circular=true:6247062-6259328
C00765	ST308	qnrVC1_region	C01871_unicycler.fasta_1_length=6906207_depth=1.00x_circular=true:6247062-6259328	C01871_unicycler.fasta_1_length=6906207_depth=1.00x_circular=true:6247062-6259328	100	155.041	1snp	0.008	12266	0.421	C01871_unicycler.fasta_1_length=6906207_depth=1.00x_circular=true:6247062-6259328	C01871_unicycler.fasta_1_length=6906207_depth=1.00x_circular=true:6247062-6259328
C00787	ST308	qnrVC1_region	C01871_unicycler.fasta_1_length=6906207_depth=1.00x_circular=true:6247062-6259328	C01871_unicycler.fasta_1_length=6906207_depth=1.00x_circular=true:6247062-6259328	100	178.584	1snp	0.008	12266	0.485	C01871_unicycler.fasta_1_length=6906207_depth=1.00x_circular=true:6247062-6259328	C01871_unicycler.fasta_1_length=6906207_depth=1.00x_circular=true:6247062-6259328
C00811	ST308	qnrVC1_region	C01871_unicycler.fasta_1_length=6906207_depth=1.00x_circular=true:6247062-6259328	C01871_unicycler.fasta_1_length=6906207_depth=1.00x_circular=true:6247062-6259328	100	185.607	1snp	0.008	12266	0.492	C01871_unicycler.fasta_1_length=6906207_depth=1.00x_circular=true:6247062-6259328	C01871_unicycler.fasta_1_length=6906207_depth=1.00x_circular=true:6247062-6259328
C00814	ST308	qnrVC1_region	C01871_unicycler.fasta_1_length=6906207_depth=1.00x_circular=true:6247062-6259328	C01871_unicycler.fasta_1_length=6906207_depth=1.00x_circular=true:6247062-6259328	100	169.406	1snp	0.008	12266	0.491	C01871_unicycler.fasta_1_length=6906207_depth=1.00x_circular=true:6247062-6259328	C01871_unicycler.fasta_1_length=6906207_depth=1.00x_circular=true:6247062-6259328
C00818	ST308	qnrVC1_region	C01871_unicycler.fasta_1_length=6906207_depth=1.00x_circular=true:6247062-6259328	C01871_unicycler.fasta_1_length=6906207_depth=1.00x_circular=true:6247062-6259328	100	156.573	1snp	0.008	12266	0.478	C01871_unicycler.fasta_1_length=6906207_depth=1.00x_circular=true:6247062-6259328	C01871_unicycler.fasta_1_length=6906207_depth=1.00x_circular=true:6247062-6259328
C00819	ST308	qnrVC1_region	C01871_unicycler.fasta_1_length=6906207_depth=1.00x_circular=true:6247062-6259328	C01871_unicycler.fasta_1_length=6906207_depth=1.00x_circular=true:6247062-6259328	100	214.247	1snp	0.008	12266	0.499	C01871_unicycler.fasta_1_length=6906207_depth=1.00x_circular=true:6247062-6259328	C01871_unicycler.fasta_1_length=6906207_depth=1.00x_circular=true:6247062-6259328
C00851	ST308	qnrVC1_region	C01871_unicycler.fasta_1_length=6906207_depth=1.00x_circular=true:6247062-6259328	C01871_unicycler.fasta_1_length=6906207_depth=1.00x_circular=true:6247062-6259328	100	187.357	1snp	0.008	12266	0.487	C01871_unicycler.fasta_1_length=6906207_depth=1.00x_circular=true:6247062-6259328	C01871_unicycler.fasta_1_length=6906207_depth=1.00x_circular=true:6247062-6259328
C00881	ST308	qnrVC1_region	C01871_unicycler.fasta_1_length=6906207_depth=1.00x_circular=true:6247062-6259328	C01871_unicycler.fasta_1_length=6906207_depth=1.00x_circular=true:6247062-6259328	100	189.38		0	12266	0.493	C01871_unicycler.fasta_1_length=6906207_depth=1.00x_circular=true:6247062-6259328	C01871_unicycler.fasta_1_length=6906207_depth=1.00x_circular=true:6247062-6259328
C00916	ST308	qnrVC1_region	C01871_unicycler.fasta_1_length=6906207_depth=1.00x_circular=true:6247062-6259328	C01871_unicycler.fasta_1_length=6906207_depth=1.00x_circular=true:6247062-6259328	100	151.787	1snp	0.008	12266	0.44	C01871_unicycler.fasta_1_length=6906207_depth=1.00x_circular=true:6247062-6259328	C01871_unicycler.fasta_1_length=6906207_depth=1.00x_circular=true:6247062-6259328
C00950	ST308	qnrVC1_region	C01871_unicycler.fasta_1_length=6906207_depth=1.00x_circular=true:6247062-6259328	C01871_unicycler.fasta_1_length=6906207_depth=1.00x_circular=true:6247062-6259328	100	164.458	1snp	0.008	12266	0.495	C01871_unicycler.fasta_1_length=6906207_depth=1.00x_circular=true:6247062-6259328	C01871_unicycler.fasta_1_length=6906207_depth=1.00x_circular=true:6247062-6259328
C00954	ST308	qnrVC1_region	C01871_unicycler.fasta_1_length=6906207_depth=1.00x_circular=true:6247062-6259328	C01871_unicycler.fasta_1_length=6906207_depth=1.00x_circular=true:6247062-6259328	100	183.005		0	12266	0.491	C01871_unicycler.fasta_1_length=6906207_depth=1.00x_circular=true:6247062-6259328	C01871_unicycler.fasta_1_length=6906207_depth=1.00x_circular=true:6247062-6259328
C01020	ST1654	qnrVC1_region	C01871_unicycler.fasta_1_length=6906207_depth=1.00x_circular=true:6247062-6259328	C01871_unicycler.fasta_1_length=6906207_depth=1.00x_circular=true:6247062-6259328	100	18.441	4snp	0.033	12266	0.421	C01871_unicycler.fasta_1_length=6906207_depth=1.00x_circular=true:6247062-6259328	C01871_unicycler.fasta_1_length=6906207_depth=1.00x_circular=true:6247062-6259328
C01074	ST308	qnrVC1_region	C01871_unicycler.fasta_1_length=6906207_depth=1.00x_circular=true:6247062-6259328	C01871_unicycler.fasta_1_length=6906207_depth=1.00x_circular=true:6247062-6259328	100	172.694		0	12266	0.489	C01871_unicycler.fasta_1_length=6906207_depth=1.00x_circular=true:6247062-6259328	C01871_unicycler.fasta_1_length=6906207_depth=1.00x_circular=true:6247062-6259328
C01076	ST308	qnrVC1_region	C01871_unicycler.fasta_1_length=6906207_depth=1.00x_circular=true:6247062-6259328	C01871_unicycler.fasta_1_length=6906207_depth=1.00x_circular=true:6247062-6259328	100	205.199	1snp	0.008	12266	0.495	C01871_unicycler.fasta_1_length=6906207_depth=1.00x_circular=true:6247062-6259328	C01871_unicycler.fasta_1_length=6906207_depth=1.00x_circular=true:6247062-6259328
C01094	ST308	qnrVC1_region	C01871_unicycler.fasta_1_length=6906207_depth=1.00x_circular=true:6247062-6259328	C01871_unicycler.fasta_1_length=6906207_depth=1.00x_circular=true:6247062-6259328	100	162.237	1snp	0.008	12266	0.486	C01871_unicycler.fasta_1_length=6906207_depth=1.00x_circular=true:6247062-6259328	C01871_unicycler.fasta_1_length=6906207_depth=1.00x_circular=true:6247062-6259328
C01107	ST308	qnrVC1_region	C01871_unicycler.fasta_1_length=6906207_depth=1.00x_circular=true:6247062-6259328	C01871_unicycler.fasta_1_length=6906207_depth=1.00x_circular=true:6247062-6259328	100	156.758	1snp	0.008	12266	0.458	C01871_unicycler.fasta_1_length=6906207_depth=1.00x_circular=true:6247062-6259328	C01871_unicycler.fasta_1_length=6906207_depth=1.00x_circular=true:6247062-6259328
C01121	ST308	qnrVC1_region	C01871_unicycler.fasta_1_length=6906207_depth=1.00x_circular=true:6247062-6259328	C01871_unicycler.fasta_1_length=6906207_depth=1.00x_circular=true:6247062-6259328	100	150.787		0	12266	0.492	C01871_unicycler.fasta_1_length=6906207_depth=1.00x_circular=true:6247062-6259328	C01871_unicycler.fasta_1_length=6906207_depth=1.00x_circular=true:6247062-6259328
C01148	ST308	qnrVC1_region	C01871_unicycler.fasta_1_length=6906207_depth=1.00x_circular=true:6247062-6259328	C01871_unicycler.fasta_1_length=6906207_depth=1.00x_circular=true:6247062-6259328	100	173.807	1snp	0.008	12266	0.442	C01871_unicycler.fasta_1_length=6906207_depth=1.00x_circular=true:6247062-6259328	C01871_unicycler.fasta_1_length=6906207_depth=1.00x_circular=true:6247062-6259328
C01157	ST308	qnrVC1_region	C01871_unicycler.fasta_1_length=6906207_depth=1.00x_circular=true:6247062-6259328	C01871_unicycler.fasta_1_length=6906207_depth=1.00x_circular=true:6247062-6259328	100	124.754	1snp	0.008	12266	0.48	C01871_unicycler.fasta_1_length=6906207_depth=1.00x_circular=true:6247062-6259328	C01871_unicycler.fasta_1_length=6906207_depth=1.00x_circular=true:6247062-6259328
C01187	ST308	qnrVC1_region	C01871_unicycler.fasta_1_length=6906207_depth=1.00x_circular=true:6247062-6259328	C01871_unicycler.fasta_1_length=6906207_depth=1.00x_circular=true:6247062-6259328	100	187.358		0	12266	0.487	C01871_unicycler.fasta_1_length=6906207_depth=1.00x_circular=true:6247062-6259328	C01871_unicycler.fasta_1_length=6906207_depth=1.00x_circular=true:6247062-6259328
C01196	ST308	qnrVC1_region	C01871_unicycler.fasta_1_length=6906207_depth=1.00x_circular=true:6247062-6259328	C01871_unicycler.fasta_1_length=6906207_depth=1.00x_circular=true:6247062-6259328	100	183.721	1snp	0.008	12266	0.448	C01871_unicycler.fasta_1_length=6906207_depth=1.00x_circular=true:6247062-6259328	C01871_unicycler.fasta_1_length=6906207_depth=1.00x_circular=true:6247062-6259328
C01201	ST308	qnrVC1_region	C01871_unicycler.fasta_1_length=6906207_depth=1.00x_circular=true:6247062-6259328	C01871_unicycler.fasta_1_length=6906207_depth=1.00x_circular=true:6247062-6259328	100	181.366	1snp	0.008	12266	0.488	C01871_unicycler.fasta_1_length=6906207_depth=1.00x_circular=true:6247062-6259328	C01871_unicycler.fasta_1_length=6906207_depth=1.00x_circular=true:6247062-6259328
C01206	ST308	qnrVC1_region	C01871_unicycler.fasta_1_length=6906207_depth=1.00x_circular=true:6247062-6259328	C01871_unicycler.fasta_1_length=6906207_depth=1.00x_circular=true:6247062-6259328	100	180.826		0	12266	0.494	C01871_unicycler.fasta_1_length=6906207_depth=1.00x_circular=true:6247062-6259328	C01871_unicycler.fasta_1_length=6906207_depth=1.00x_circular=true:6247062-6259328
C01237	ST308	qnrVC1_region	C01871_unicycler.fasta_1_length=6906207_depth=1.00x_circular=true:6247062-6259328	C01871_unicycler.fasta_1_length=6906207_depth=1.00x_circular=true:6247062-6259328	100	154.999		0	12266	0.479	C01871_unicycler.fasta_1_length=6906207_depth=1.00x_circular=true:6247062-6259328	C01871_unicycler.fasta_1_length=6906207_depth=1.00x_circular=true:6247062-6259328
C01238	ST308	qnrVC1_region	C01871_unicycler.fasta_1_length=6906207_depth=1.00x_circular=true:6247062-6259328	C01871_unicycler.fasta_1_length=6906207_depth=1.00x_circular=true:6247062-6259328	100	153.9		0	12266	0.467	C01871_unicycler.fasta_1_length=6906207_depth=1.00x_circular=true:6247062-6259328	C01871_unicycler.fasta_1_length=6906207_depth=1.00x_circular=true:6247062-6259328
C01243	ST308	qnrVC1_region	C01871_unicycler.fasta_1_length=6906207_depth=1.00x_circular=true:6247062-6259328	C01871_unicycler.fasta_1_length=6906207_depth=1.00x_circular=true:6247062-6259328	100	242.388	1snp	0.008	12266	0.48	C01871_unicycler.fasta_1_length=6906207_depth=1.00x_circular=true:6247062-6259328	C01871_unicycler.fasta_1_length=6906207_depth=1.00x_circular=true:6247062-6259328
C01244	ST308	qnrVC1_region	C01871_unicycler.fasta_1_length=6906207_depth=1.00x_circular=true:6247062-6259328	C01871_unicycler.fasta_1_length=6906207_depth=1.00x_circular=true:6247062-6259328	100	229.996	1snp	0.008	12266	0.486	C01871_unicycler.fasta_1_length=6906207_depth=1.00x_circular=true:6247062-6259328	C01871_unicycler.fasta_1_length=6906207_depth=1.00x_circular=true:6247062-6259328
C01245	ST308	qnrVC1_region	C01871_unicycler.fasta_1_length=6906207_depth=1.00x_circular=true:6247062-6259328	C01871_unicycler.fasta_1_length=6906207_depth=1.00x_circular=true:6247062-6259328	100	142.693		0	12266	0.484	C01871_unicycler.fasta_1_length=6906207_depth=1.00x_circular=true:6247062-6259328	C01871_unicycler.fasta_1_length=6906207_depth=1.00x_circular=true:6247062-6259328
C01248	ST308	qnrVC1_region	C01871_unicycler.fasta_1_length=6906207_depth=1.00x_circular=true:6247062-6259328	C01871_unicycler.fasta_1_length=6906207_depth=1.00x_circular=true:6247062-6259328	100	166.588	1snp	0.008	12266	0.473	C01871_unicycler.fasta_1_length=6906207_depth=1.00x_circular=true:6247062-6259328	C01871_unicycler.fasta_1_length=6906207_depth=1.00x_circular=true:6247062-6259328
C01267	ST308	qnrVC1_region	C01871_unicycler.fasta_1_length=6906207_depth=1.00x_circular=true:6247062-6259328	C01871_unicycler.fasta_1_length=6906207_depth=1.00x_circular=true:6247062-6259328	100	237.119		0	12266	0.495	C01871_unicycler.fasta_1_length=6906207_depth=1.00x_circular=true:6247062-6259328	C01871_unicycler.fasta_1_length=6906207_depth=1.00x_circular=true:6247062-6259328
C01295	ST308	qnrVC1_region	C01871_unicycler.fasta_1_length=6906207_depth=1.00x_circular=true:6247062-6259328	C01871_unicycler.fasta_1_length=6906207_depth=1.00x_circular=true:6247062-6259328	100	149.453	1snp	0.008	12266	0.492	C01871_unicycler.fasta_1_length=6906207_depth=1.00x_circular=true:6247062-6259328	C01871_unicycler.fasta_1_length=6906207_depth=1.00x_circular=true:6247062-6259328
C01305	ST308	qnrVC1_region	C01871_unicycler.fasta_1_length=6906207_depth=1.00x_circular=true:6247062-6259328	C01871_unicycler.fasta_1_length=6906207_depth=1.00x_circular=true:6247062-6259328	100	240.565	1snp	0.008	12266	0.487	C01871_unicycler.fasta_1_length=6906207_depth=1.00x_circular=true:6247062-6259328	C01871_unicycler.fasta_1_length=6906207_depth=1.00x_circular=true:6247062-6259328
C01336	ST308	qnrVC1_region	C01871_unicycler.fasta_1_length=6906207_depth=1.00x_circular=true:6247062-6259328	C01871_unicycler.fasta_1_length=6906207_depth=1.00x_circular=true:6247062-6259328	100	177.663		0	12266	0.489	C01871_unicycler.fasta_1_length=6906207_depth=1.00x_circular=true:6247062-6259328	C01871_unicycler.fasta_1_length=6906207_depth=1.00x_circular=true:6247062-6259328
C01337	ST308	qnrVC1_region	C01871_unicycler.fasta_1_length=6906207_depth=1.00x_circular=true:6247062-6259328	C01871_unicycler.fasta_1_length=6906207_depth=1.00x_circular=true:6247062-6259328	100	173.788		0	12266	0.491	C01871_unicycler.fasta_1_length=6906207_depth=1.00x_circular=true:6247062-6259328	C01871_unicycler.fasta_1_length=6906207_depth=1.00x_circular=true:6247062-6259328
C01338	ST308	qnrVC1_region	C01871_unicycler.fasta_1_length=6906207_depth=1.00x_circular=true:6247062-6259328	C01871_unicycler.fasta_1_length=6906207_depth=1.00x_circular=true:6247062-6259328	100	292.462		0	12266	0.481	C01871_unicycler.fasta_1_length=6906207_depth=1.00x_circular=true:6247062-6259328	C01871_unicycler.fasta_1_length=6906207_depth=1.00x_circular=true:6247062-6259328
C01339	ST308	qnrVC1_region	C01871_unicycler.fasta_1_length=6906207_depth=1.00x_circular=true:6247062-6259328	C01871_unicycler.fasta_1_length=6906207_depth=1.00x_circular=true:6247062-6259328	100	170.292	1snp	0.008	12266	0.493	C01871_unicycler.fasta_1_length=6906207_depth=1.00x_circular=true:6247062-6259328	C01871_unicycler.fasta_1_length=6906207_depth=1.00x_circular=true:6247062-6259328
C01340	ST308	qnrVC1_region	C01871_unicycler.fasta_1_length=6906207_depth=1.00x_circular=true:6247062-6259328	C01871_unicycler.fasta_1_length=6906207_depth=1.00x_circular=true:6247062-6259328	100	155.814	1snp	0.008	12266	0.477	C01871_unicycler.fasta_1_length=6906207_depth=1.00x_circular=true:6247062-6259328	C01871_unicycler.fasta_1_length=6906207_depth=1.00x_circular=true:6247062-6259328
C01390	ST308	qnrVC1_region	C01871_unicycler.fasta_1_length=6906207_depth=1.00x_circular=true:6247062-6259328	C01871_unicycler.fasta_1_length=6906207_depth=1.00x_circular=true:6247062-6259328	100	224.539	1snp	0.008	12266	0.456	C01871_unicycler.fasta_1_length=6906207_depth=1.00x_circular=true:6247062-6259328	C01871_unicycler.fasta_1_length=6906207_depth=1.00x_circular=true:6247062-6259328
C01391	ST308	qnrVC1_region	C01871_unicycler.fasta_1_length=6906207_depth=1.00x_circular=true:6247062-6259328	C01871_unicycler.fasta_1_length=6906207_depth=1.00x_circular=true:6247062-6259328	100	160.957		0	12266	0.491	C01871_unicycler.fasta_1_length=6906207_depth=1.00x_circular=true:6247062-6259328	C01871_unicycler.fasta_1_length=6906207_depth=1.00x_circular=true:6247062-6259328
C01395	ST308	qnrVC1_region	C01871_unicycler.fasta_1_length=6906207_depth=1.00x_circular=true:6247062-6259328	C01871_unicycler.fasta_1_length=6906207_depth=1.00x_circular=true:6247062-6259328	100	262.706		0	12266	0.494	C01871_unicycler.fasta_1_length=6906207_depth=1.00x_circular=true:6247062-6259328	C01871_unicycler.fasta_1_length=6906207_depth=1.00x_circular=true:6247062-6259328
C01399	ST308	qnrVC1_region	C01871_unicycler.fasta_1_length=6906207_depth=1.00x_circular=true:6247062-6259328	C01871_unicycler.fasta_1_length=6906207_depth=1.00x_circular=true:6247062-6259328	100	140.303	1snp	0.008	12266	0.482	C01871_unicycler.fasta_1_length=6906207_depth=1.00x_circular=true:6247062-6259328	C01871_unicycler.fasta_1_length=6906207_depth=1.00x_circular=true:6247062-6259328
C01412	ST308	qnrVC1_region	C01871_unicycler.fasta_1_length=6906207_depth=1.00x_circular=true:6247062-6259328	C01871_unicycler.fasta_1_length=6906207_depth=1.00x_circular=true:6247062-6259328	100	190.919		0	12266	0.493	C01871_unicycler.fasta_1_length=6906207_depth=1.00x_circular=true:6247062-6259328	C01871_unicycler.fasta_1_length=6906207_depth=1.00x_circular=true:6247062-6259328
C01429	ST308	qnrVC1_region	C01871_unicycler.fasta_1_length=6906207_depth=1.00x_circular=true:6247062-6259328	C01871_unicycler.fasta_1_length=6906207_depth=1.00x_circular=true:6247062-6259328	100	179.321		0	12266	0.493	C01871_unicycler.fasta_1_length=6906207_depth=1.00x_circular=true:6247062-6259328	C01871_unicycler.fasta_1_length=6906207_depth=1.00x_circular=true:6247062-6259328
C01446	ST308	qnrVC1_region	C01871_unicycler.fasta_1_length=6906207_depth=1.00x_circular=true:6247062-6259328	C01871_unicycler.fasta_1_length=6906207_depth=1.00x_circular=true:6247062-6259328	100	158.816	2snp	0.016	12266	0.493	C01871_unicycler.fasta_1_length=6906207_depth=1.00x_circular=true:6247062-6259328	C01871_unicycler.fasta_1_length=6906207_depth=1.00x_circular=true:6247062-6259328
C01447	ST308	qnrVC1_region	C01871_unicycler.fasta_1_length=6906207_depth=1.00x_circular=true:6247062-6259328	C01871_unicycler.fasta_1_length=6906207_depth=1.00x_circular=true:6247062-6259328	100	158.118	1snp	0.008	12266	0.488	C01871_unicycler.fasta_1_length=6906207_depth=1.00x_circular=true:6247062-6259328	C01871_unicycler.fasta_1_length=6906207_depth=1.00x_circular=true:6247062-6259328
C01448	ST308	qnrVC1_region	C01871_unicycler.fasta_1_length=6906207_depth=1.00x_circular=true:6247062-6259328	C01871_unicycler.fasta_1_length=6906207_depth=1.00x_circular=true:6247062-6259328	100	167.741	1snp	0.008	12266	0.486	C01871_unicycler.fasta_1_length=6906207_depth=1.00x_circular=true:6247062-6259328	C01871_unicycler.fasta_1_length=6906207_depth=1.00x_circular=true:6247062-6259328
C01494	ST308	qnrVC1_region	C01871_unicycler.fasta_1_length=6906207_depth=1.00x_circular=true:6247062-6259328	C01871_unicycler.fasta_1_length=6906207_depth=1.00x_circular=true:6247062-6259328	100	154.666	1snp	0.008	12266	0.452	C01871_unicycler.fasta_1_length=6906207_depth=1.00x_circular=true:6247062-6259328	C01871_unicycler.fasta_1_length=6906207_depth=1.00x_circular=true:6247062-6259328
C01495	ST308	qnrVC1_region	C01871_unicycler.fasta_1_length=6906207_depth=1.00x_circular=true:6247062-6259328	C01871_unicycler.fasta_1_length=6906207_depth=1.00x_circular=true:6247062-6259328	100	169.435		0	12266	0.497	C01871_unicycler.fasta_1_length=6906207_depth=1.00x_circular=true:6247062-6259328	C01871_unicycler.fasta_1_length=6906207_depth=1.00x_circular=true:6247062-6259328
C01505	ST308	qnrVC1_region	C01871_unicycler.fasta_1_length=6906207_depth=1.00x_circular=true:6247062-6259328	C01871_unicycler.fasta_1_length=6906207_depth=1.00x_circular=true:6247062-6259328	100	139.57		0	12266	0.485	C01871_unicycler.fasta_1_length=6906207_depth=1.00x_circular=true:6247062-6259328	C01871_unicycler.fasta_1_length=6906207_depth=1.00x_circular=true:6247062-6259328
C01528	ST308	qnrVC1_region	C01871_unicycler.fasta_1_length=6906207_depth=1.00x_circular=true:6247062-6259328	C01871_unicycler.fasta_1_length=6906207_depth=1.00x_circular=true:6247062-6259328	100	137.093		0	12266	0.48	C01871_unicycler.fasta_1_length=6906207_depth=1.00x_circular=true:6247062-6259328	C01871_unicycler.fasta_1_length=6906207_depth=1.00x_circular=true:6247062-6259328
C01571	ST308	qnrVC1_region	C01871_unicycler.fasta_1_length=6906207_depth=1.00x_circular=true:6247062-6259328	C01871_unicycler.fasta_1_length=6906207_depth=1.00x_circular=true:6247062-6259328	100	178.25		0	12266	0.49	C01871_unicycler.fasta_1_length=6906207_depth=1.00x_circular=true:6247062-6259328	C01871_unicycler.fasta_1_length=6906207_depth=1.00x_circular=true:6247062-6259328
C01572	ST308	qnrVC1_region	C01871_unicycler.fasta_1_length=6906207_depth=1.00x_circular=true:6247062-6259328	C01871_unicycler.fasta_1_length=6906207_depth=1.00x_circular=true:6247062-6259328	100	175.259		0	12266	0.486	C01871_unicycler.fasta_1_length=6906207_depth=1.00x_circular=true:6247062-6259328	C01871_unicycler.fasta_1_length=6906207_depth=1.00x_circular=true:6247062-6259328
C01578	ST308	qnrVC1_region	C01871_unicycler.fasta_1_length=6906207_depth=1.00x_circular=true:6247062-6259328	C01871_unicycler.fasta_1_length=6906207_depth=1.00x_circular=true:6247062-6259328	100	259.902		0	12266	0.493	C01871_unicycler.fasta_1_length=6906207_depth=1.00x_circular=true:6247062-6259328	C01871_unicycler.fasta_1_length=6906207_depth=1.00x_circular=true:6247062-6259328
C01591	ST308	qnrVC1_region	C01871_unicycler.fasta_1_length=6906207_depth=1.00x_circular=true:6247062-6259328	C01871_unicycler.fasta_1_length=6906207_depth=1.00x_circular=true:6247062-6259328	100	183.339	1snp	0.008	12266	0.493	C01871_unicycler.fasta_1_length=6906207_depth=1.00x_circular=true:6247062-6259328	C01871_unicycler.fasta_1_length=6906207_depth=1.00x_circular=true:6247062-6259328
C01603	ST308	qnrVC1_region	C01871_unicycler.fasta_1_length=6906207_depth=1.00x_circular=true:6247062-6259328	C01871_unicycler.fasta_1_length=6906207_depth=1.00x_circular=true:6247062-6259328	100	181.336		0	12266	0.483	C01871_unicycler.fasta_1_length=6906207_depth=1.00x_circular=true:6247062-6259328	C01871_unicycler.fasta_1_length=6906207_depth=1.00x_circular=true:6247062-6259328
C01623	ST308	qnrVC1_region	C01871_unicycler.fasta_1_length=6906207_depth=1.00x_circular=true:6247062-6259328	C01871_unicycler.fasta_1_length=6906207_depth=1.00x_circular=true:6247062-6259328	100	158.274	1snp	0.008	12266	0.475	C01871_unicycler.fasta_1_length=6906207_depth=1.00x_circular=true:6247062-6259328	C01871_unicycler.fasta_1_length=6906207_depth=1.00x_circular=true:6247062-6259328
C01657	ST308	qnrVC1_region	C01871_unicycler.fasta_1_length=6906207_depth=1.00x_circular=true:6247062-6259328	C01871_unicycler.fasta_1_length=6906207_depth=1.00x_circular=true:6247062-6259328	100	154.427	1snp	0.008	12266	0.455	C01871_unicycler.fasta_1_length=6906207_depth=1.00x_circular=true:6247062-6259328	C01871_unicycler.fasta_1_length=6906207_depth=1.00x_circular=true:6247062-6259328
C01681	ST308	qnrVC1_region	C01871_unicycler.fasta_1_length=6906207_depth=1.00x_circular=true:6247062-6259328	C01871_unicycler.fasta_1_length=6906207_depth=1.00x_circular=true:6247062-6259328	100	274.817		0	12266	0.486	C01871_unicycler.fasta_1_length=6906207_depth=1.00x_circular=true:6247062-6259328	C01871_unicycler.fasta_1_length=6906207_depth=1.00x_circular=true:6247062-6259328
C01683	ST308	qnrVC1_region	C01871_unicycler.fasta_1_length=6906207_depth=1.00x_circular=true:6247062-6259328	C01871_unicycler.fasta_1_length=6906207_depth=1.00x_circular=true:6247062-6259328	100	176.768	1snp	0.008	12266	0.491	C01871_unicycler.fasta_1_length=6906207_depth=1.00x_circular=true:6247062-6259328	C01871_unicycler.fasta_1_length=6906207_depth=1.00x_circular=true:6247062-6259328
C01695	ST308	qnrVC1_region	C01871_unicycler.fasta_1_length=6906207_depth=1.00x_circular=true:6247062-6259328	C01871_unicycler.fasta_1_length=6906207_depth=1.00x_circular=true:6247062-6259328	100	256.832		0	12266	0.481	C01871_unicycler.fasta_1_length=6906207_depth=1.00x_circular=true:6247062-6259328	C01871_unicycler.fasta_1_length=6906207_depth=1.00x_circular=true:6247062-6259328
C01716	ST308	qnrVC1_region	C01871_unicycler.fasta_1_length=6906207_depth=1.00x_circular=true:6247062-6259328	C01871_unicycler.fasta_1_length=6906207_depth=1.00x_circular=true:6247062-6259328	100	161.985		0	12266	0.481	C01871_unicycler.fasta_1_length=6906207_depth=1.00x_circular=true:6247062-6259328	C01871_unicycler.fasta_1_length=6906207_depth=1.00x_circular=true:6247062-6259328
C01727	ST308	qnrVC1_region	C01871_unicycler.fasta_1_length=6906207_depth=1.00x_circular=true:6247062-6259328	C01871_unicycler.fasta_1_length=6906207_depth=1.00x_circular=true:6247062-6259328	100	147.16	1snp	0.008	12266	0.467	C01871_unicycler.fasta_1_length=6906207_depth=1.00x_circular=true:6247062-6259328	C01871_unicycler.fasta_1_length=6906207_depth=1.00x_circular=true:6247062-6259328
C01747	ST308	qnrVC1_region	C01871_unicycler.fasta_1_length=6906207_depth=1.00x_circular=true:6247062-6259328	C01871_unicycler.fasta_1_length=6906207_depth=1.00x_circular=true:6247062-6259328	100	158.463	1snp	0.008	12266	0.472	C01871_unicycler.fasta_1_length=6906207_depth=1.00x_circular=true:6247062-6259328	C01871_unicycler.fasta_1_length=6906207_depth=1.00x_circular=true:6247062-6259328
C01756	ST308	qnrVC1_region	C01871_unicycler.fasta_1_length=6906207_depth=1.00x_circular=true:6247062-6259328	C01871_unicycler.fasta_1_length=6906207_depth=1.00x_circular=true:6247062-6259328	100	153.63		0	12266	0.495	C01871_unicycler.fasta_1_length=6906207_depth=1.00x_circular=true:6247062-6259328	C01871_unicycler.fasta_1_length=6906207_depth=1.00x_circular=true:6247062-6259328
C01758	ST308	qnrVC1_region	C01871_unicycler.fasta_1_length=6906207_depth=1.00x_circular=true:6247062-6259328	C01871_unicycler.fasta_1_length=6906207_depth=1.00x_circular=true:6247062-6259328	100	163.087	1snp	0.008	12266	0.486	C01871_unicycler.fasta_1_length=6906207_depth=1.00x_circular=true:6247062-6259328	C01871_unicycler.fasta_1_length=6906207_depth=1.00x_circular=true:6247062-6259328
C01776	ST308	qnrVC1_region	C01871_unicycler.fasta_1_length=6906207_depth=1.00x_circular=true:6247062-6259328	C01871_unicycler.fasta_1_length=6906207_depth=1.00x_circular=true:6247062-6259328	100	166.759	1snp	0.008	12266	0.455	C01871_unicycler.fasta_1_length=6906207_depth=1.00x_circular=true:6247062-6259328	C01871_unicycler.fasta_1_length=6906207_depth=1.00x_circular=true:6247062-6259328
C01809	ST308	qnrVC1_region	C01871_unicycler.fasta_1_length=6906207_depth=1.00x_circular=true:6247062-6259328	C01871_unicycler.fasta_1_length=6906207_depth=1.00x_circular=true:6247062-6259328	100	115.175	1snp	0.008	12266	0.1	C01871_unicycler.fasta_1_length=6906207_depth=1.00x_circular=true:6247062-6259328	C01871_unicycler.fasta_1_length=6906207_depth=1.00x_circular=true:6247062-6259328
C01812	ST308	qnrVC1_region	C01871_unicycler.fasta_1_length=6906207_depth=1.00x_circular=true:6247062-6259328	C01871_unicycler.fasta_1_length=6906207_depth=1.00x_circular=true:6247062-6259328	100	142.546	2snp	0.016	12266	0.496	C01871_unicycler.fasta_1_length=6906207_depth=1.00x_circular=true:6247062-6259328	C01871_unicycler.fasta_1_length=6906207_depth=1.00x_circular=true:6247062-6259328
C01813	ST308	qnrVC1_region	C01871_unicycler.fasta_1_length=6906207_depth=1.00x_circular=true:6247062-6259328	C01871_unicycler.fasta_1_length=6906207_depth=1.00x_circular=true:6247062-6259328	100	237.141	1snp	0.008	12266	0.471	C01871_unicycler.fasta_1_length=6906207_depth=1.00x_circular=true:6247062-6259328	C01871_unicycler.fasta_1_length=6906207_depth=1.00x_circular=true:6247062-6259328
C01835	ST308	qnrVC1_region	C01871_unicycler.fasta_1_length=6906207_depth=1.00x_circular=true:6247062-6259328	C01871_unicycler.fasta_1_length=6906207_depth=1.00x_circular=true:6247062-6259328	100	146.425	1snp	0.008	12266	0.493	C01871_unicycler.fasta_1_length=6906207_depth=1.00x_circular=true:6247062-6259328	C01871_unicycler.fasta_1_length=6906207_depth=1.00x_circular=true:6247062-6259328
C01843	ST308	qnrVC1_region	C01871_unicycler.fasta_1_length=6906207_depth=1.00x_circular=true:6247062-6259328	C01871_unicycler.fasta_1_length=6906207_depth=1.00x_circular=true:6247062-6259328	100	170.089		0	12266	0.487	C01871_unicycler.fasta_1_length=6906207_depth=1.00x_circular=true:6247062-6259328	C01871_unicycler.fasta_1_length=6906207_depth=1.00x_circular=true:6247062-6259328
C01844	ST308	qnrVC1_region	C01871_unicycler.fasta_1_length=6906207_depth=1.00x_circular=true:6247062-6259328	C01871_unicycler.fasta_1_length=6906207_depth=1.00x_circular=true:6247062-6259328	100	277.149		0	12266	0.493	C01871_unicycler.fasta_1_length=6906207_depth=1.00x_circular=true:6247062-6259328	C01871_unicycler.fasta_1_length=6906207_depth=1.00x_circular=true:6247062-6259328
C01845	ST308	qnrVC1_region	C01871_unicycler.fasta_1_length=6906207_depth=1.00x_circular=true:6247062-6259328	C01871_unicycler.fasta_1_length=6906207_depth=1.00x_circular=true:6247062-6259328	100	183.732	1snp	0.008	12266	0.119	C01871_unicycler.fasta_1_length=6906207_depth=1.00x_circular=true:6247062-6259328	C01871_unicycler.fasta_1_length=6906207_depth=1.00x_circular=true:6247062-6259328
C01863	ST308	qnrVC1_region	C01871_unicycler.fasta_1_length=6906207_depth=1.00x_circular=true:6247062-6259328	C01871_unicycler.fasta_1_length=6906207_depth=1.00x_circular=true:6247062-6259328	100	196.762		0	12266	0.492	C01871_unicycler.fasta_1_length=6906207_depth=1.00x_circular=true:6247062-6259328	C01871_unicycler.fasta_1_length=6906207_depth=1.00x_circular=true:6247062-6259328
C01871	ST308	qnrVC1_region	C01871_unicycler.fasta_1_length=6906207_depth=1.00x_circular=true:6247062-6259328	C01871_unicycler.fasta_1_length=6906207_depth=1.00x_circular=true:6247062-6259328	100	168.542		0	12266	0.488	C01871_unicycler.fasta_1_length=6906207_depth=1.00x_circular=true:6247062-6259328	C01871_unicycler.fasta_1_length=6906207_depth=1.00x_circular=true:6247062-6259328
C01872	ST308	qnrVC1_region	C01871_unicycler.fasta_1_length=6906207_depth=1.00x_circular=true:6247062-6259328	C01871_unicycler.fasta_1_length=6906207_depth=1.00x_circular=true:6247062-6259328	100	257.685		0	12266	0.487	C01871_unicycler.fasta_1_length=6906207_depth=1.00x_circular=true:6247062-6259328	C01871_unicycler.fasta_1_length=6906207_depth=1.00x_circular=true:6247062-6259328
C01873	ST308	qnrVC1_region	C01871_unicycler.fasta_1_length=6906207_depth=1.00x_circular=true:6247062-6259328	C01871_unicycler.fasta_1_length=6906207_depth=1.00x_circular=true:6247062-6259328	100	167.281		0	12266	0.499	C01871_unicycler.fasta_1_length=6906207_depth=1.00x_circular=true:6247062-6259328	C01871_unicycler.fasta_1_length=6906207_depth=1.00x_circular=true:6247062-6259328
C01877	ST308	qnrVC1_region	C01871_unicycler.fasta_1_length=6906207_depth=1.00x_circular=true:6247062-6259328	C01871_unicycler.fasta_1_length=6906207_depth=1.00x_circular=true:6247062-6259328	100	278.624	1snp	0.008	12266	0.465	C01871_unicycler.fasta_1_length=6906207_depth=1.00x_circular=true:6247062-6259328	C01871_unicycler.fasta_1_length=6906207_depth=1.00x_circular=true:6247062-6259328
C01883	ST308	qnrVC1_region	C01871_unicycler.fasta_1_length=6906207_depth=1.00x_circular=true:6247062-6259328	C01871_unicycler.fasta_1_length=6906207_depth=1.00x_circular=true:6247062-6259328	100	180.982	1snp	0.008	12266	0.481	C01871_unicycler.fasta_1_length=6906207_depth=1.00x_circular=true:6247062-6259328	C01871_unicycler.fasta_1_length=6906207_depth=1.00x_circular=true:6247062-6259328
C01888	ST308	qnrVC1_region	C01871_unicycler.fasta_1_length=6906207_depth=1.00x_circular=true:6247062-6259328	C01871_unicycler.fasta_1_length=6906207_depth=1.00x_circular=true:6247062-6259328	100	147.914		0	12266	0.477	C01871_unicycler.fasta_1_length=6906207_depth=1.00x_circular=true:6247062-6259328	C01871_unicycler.fasta_1_length=6906207_depth=1.00x_circular=true:6247062-6259328
C01889	ST308	qnrVC1_region	C01871_unicycler.fasta_1_length=6906207_depth=1.00x_circular=true:6247062-6259328	C01871_unicycler.fasta_1_length=6906207_depth=1.00x_circular=true:6247062-6259328	100	148.22		0	12266	0.495	C01871_unicycler.fasta_1_length=6906207_depth=1.00x_circular=true:6247062-6259328	C01871_unicycler.fasta_1_length=6906207_depth=1.00x_circular=true:6247062-6259328
C01890	ST308	qnrVC1_region	C01871_unicycler.fasta_1_length=6906207_depth=1.00x_circular=true:6247062-6259328	C01871_unicycler.fasta_1_length=6906207_depth=1.00x_circular=true:6247062-6259328	100	160.183		0	12266	0.495	C01871_unicycler.fasta_1_length=6906207_depth=1.00x_circular=true:6247062-6259328	C01871_unicycler.fasta_1_length=6906207_depth=1.00x_circular=true:6247062-6259328
C01907	ST308	qnrVC1_region	C01871_unicycler.fasta_1_length=6906207_depth=1.00x_circular=true:6247062-6259328	C01871_unicycler.fasta_1_length=6906207_depth=1.00x_circular=true:6247062-6259328	100	189.285	1snp	0.008	12266	0.489	C01871_unicycler.fasta_1_length=6906207_depth=1.00x_circular=true:6247062-6259328	C01871_unicycler.fasta_1_length=6906207_depth=1.00x_circular=true:6247062-6259328
C01914	ST308	qnrVC1_region	C01871_unicycler.fasta_1_length=6906207_depth=1.00x_circular=true:6247062-6259328	C01871_unicycler.fasta_1_length=6906207_depth=1.00x_circular=true:6247062-6259328	100	168.989		0	12266	0.489	C01871_unicycler.fasta_1_length=6906207_depth=1.00x_circular=true:6247062-6259328	C01871_unicycler.fasta_1_length=6906207_depth=1.00x_circular=true:6247062-6259328
C01921	ST308	qnrVC1_region	C01871_unicycler.fasta_1_length=6906207_depth=1.00x_circular=true:6247062-6259328	C01871_unicycler.fasta_1_length=6906207_depth=1.00x_circular=true:6247062-6259328	100	150.625	1snp	0.008	12266	0.485	C01871_unicycler.fasta_1_length=6906207_depth=1.00x_circular=true:6247062-6259328	C01871_unicycler.fasta_1_length=6906207_depth=1.00x_circular=true:6247062-6259328
C01922	ST308	qnrVC1_region	C01871_unicycler.fasta_1_length=6906207_depth=1.00x_circular=true:6247062-6259328	C01871_unicycler.fasta_1_length=6906207_depth=1.00x_circular=true:6247062-6259328	97.359	257.503	1snp324holes	0.008	12266	0.477	C01871_unicycler.fasta_1_length=6906207_depth=1.00x_circular=true:6247062-6259328	C01871_unicycler.fasta_1_length=6906207_depth=1.00x_circular=true:6247062-6259328
C01958	ST308	qnrVC1_region	C01871_unicycler.fasta_1_length=6906207_depth=1.00x_circular=true:6247062-6259328	C01871_unicycler.fasta_1_length=6906207_depth=1.00x_circular=true:6247062-6259328	100	259.449	1snp	0.008	12266	0.466	C01871_unicycler.fasta_1_length=6906207_depth=1.00x_circular=true:6247062-6259328	C01871_unicycler.fasta_1_length=6906207_depth=1.00x_circular=true:6247062-6259328
C01965	ST308	qnrVC1_region	C01871_unicycler.fasta_1_length=6906207_depth=1.00x_circular=true:6247062-6259328	C01871_unicycler.fasta_1_length=6906207_depth=1.00x_circular=true:6247062-6259328	100	170.288	1snp	0.008	12266	0.484	C01871_unicycler.fasta_1_length=6906207_depth=1.00x_circular=true:6247062-6259328	C01871_unicycler.fasta_1_length=6906207_depth=1.00x_circular=true:6247062-6259328
C01978	ST308	qnrVC1_region	C01871_unicycler.fasta_1_length=6906207_depth=1.00x_circular=true:6247062-6259328	C01871_unicycler.fasta_1_length=6906207_depth=1.00x_circular=true:6247062-6259328	100	262.614	1snp	0.008	12266	0.469	C01871_unicycler.fasta_1_length=6906207_depth=1.00x_circular=true:6247062-6259328	C01871_unicycler.fasta_1_length=6906207_depth=1.00x_circular=true:6247062-6259328
C01992	ST308	qnrVC1_region	C01871_unicycler.fasta_1_length=6906207_depth=1.00x_circular=true:6247062-6259328	C01871_unicycler.fasta_1_length=6906207_depth=1.00x_circular=true:6247062-6259328	100	253.817	1snp	0.008	12266	0.499	C01871_unicycler.fasta_1_length=6906207_depth=1.00x_circular=true:6247062-6259328	C01871_unicycler.fasta_1_length=6906207_depth=1.00x_circular=true:6247062-6259328
C01996	ST308	qnrVC1_region	C01871_unicycler.fasta_1_length=6906207_depth=1.00x_circular=true:6247062-6259328	C01871_unicycler.fasta_1_length=6906207_depth=1.00x_circular=true:6247062-6259328	100	165.885	1snp	0.008	12266	0.467	C01871_unicycler.fasta_1_length=6906207_depth=1.00x_circular=true:6247062-6259328	C01871_unicycler.fasta_1_length=6906207_depth=1.00x_circular=true:6247062-6259328
C02021	ST308	qnrVC1_region	C01871_unicycler.fasta_1_length=6906207_depth=1.00x_circular=true:6247062-6259328	C01871_unicycler.fasta_1_length=6906207_depth=1.00x_circular=true:6247062-6259328	100	175.045		0	12266	0.497	C01871_unicycler.fasta_1_length=6906207_depth=1.00x_circular=true:6247062-6259328	C01871_unicycler.fasta_1_length=6906207_depth=1.00x_circular=true:6247062-6259328
C02071	ST308	qnrVC1_region	C01871_unicycler.fasta_1_length=6906207_depth=1.00x_circular=true:6247062-6259328	C01871_unicycler.fasta_1_length=6906207_depth=1.00x_circular=true:6247062-6259328	100	166.558	1snp	0.008	12266	0.495	C01871_unicycler.fasta_1_length=6906207_depth=1.00x_circular=true:6247062-6259328	C01871_unicycler.fasta_1_length=6906207_depth=1.00x_circular=true:6247062-6259328
C02091	ST308	qnrVC1_region	C01871_unicycler.fasta_1_length=6906207_depth=1.00x_circular=true:6247062-6259328	C01871_unicycler.fasta_1_length=6906207_depth=1.00x_circular=true:6247062-6259328	100	279.395		0	12266	0.482	C01871_unicycler.fasta_1_length=6906207_depth=1.00x_circular=true:6247062-6259328	C01871_unicycler.fasta_1_length=6906207_depth=1.00x_circular=true:6247062-6259328
C02099	ST308	qnrVC1_region	C01871_unicycler.fasta_1_length=6906207_depth=1.00x_circular=true:6247062-6259328	C01871_unicycler.fasta_1_length=6906207_depth=1.00x_circular=true:6247062-6259328	100	173.838	1snp	0.008	12266	0.499	C01871_unicycler.fasta_1_length=6906207_depth=1.00x_circular=true:6247062-6259328	C01871_unicycler.fasta_1_length=6906207_depth=1.00x_circular=true:6247062-6259328
C02120	ST308	qnrVC1_region	C01871_unicycler.fasta_1_length=6906207_depth=1.00x_circular=true:6247062-6259328	C01871_unicycler.fasta_1_length=6906207_depth=1.00x_circular=true:6247062-6259328	100	157.586		0	12266	0.497	C01871_unicycler.fasta_1_length=6906207_depth=1.00x_circular=true:6247062-6259328	C01871_unicycler.fasta_1_length=6906207_depth=1.00x_circular=true:6247062-6259328
C02123	ST308	qnrVC1_region	C01871_unicycler.fasta_1_length=6906207_depth=1.00x_circular=true:6247062-6259328	C01871_unicycler.fasta_1_length=6906207_depth=1.00x_circular=true:6247062-6259328	100	187.066		0	12266	0.48	C01871_unicycler.fasta_1_length=6906207_depth=1.00x_circular=true:6247062-6259328	C01871_unicycler.fasta_1_length=6906207_depth=1.00x_circular=true:6247062-6259328
C02164	ST308	qnrVC1_region	C01871_unicycler.fasta_1_length=6906207_depth=1.00x_circular=true:6247062-6259328	C01871_unicycler.fasta_1_length=6906207_depth=1.00x_circular=true:6247062-6259328	100	193.612	1snp	0.008	12266	0.455	C01871_unicycler.fasta_1_length=6906207_depth=1.00x_circular=true:6247062-6259328	C01871_unicycler.fasta_1_length=6906207_depth=1.00x_circular=true:6247062-6259328
C02170	ST308	qnrVC1_region	C01871_unicycler.fasta_1_length=6906207_depth=1.00x_circular=true:6247062-6259328	C01871_unicycler.fasta_1_length=6906207_depth=1.00x_circular=true:6247062-6259328	100	170.287		0	12266	0.48	C01871_unicycler.fasta_1_length=6906207_depth=1.00x_circular=true:6247062-6259328	C01871_unicycler.fasta_1_length=6906207_depth=1.00x_circular=true:6247062-6259328
C02191	ST308	qnrVC1_region	C01871_unicycler.fasta_1_length=6906207_depth=1.00x_circular=true:6247062-6259328	C01871_unicycler.fasta_1_length=6906207_depth=1.00x_circular=true:6247062-6259328	100	282.29		0	12266	0.486	C01871_unicycler.fasta_1_length=6906207_depth=1.00x_circular=true:6247062-6259328	C01871_unicycler.fasta_1_length=6906207_depth=1.00x_circular=true:6247062-6259328
C02223	ST308	qnrVC1_region	C01871_unicycler.fasta_1_length=6906207_depth=1.00x_circular=true:6247062-6259328	C01871_unicycler.fasta_1_length=6906207_depth=1.00x_circular=true:6247062-6259328	100	166.853		0	12266	0.491	C01871_unicycler.fasta_1_length=6906207_depth=1.00x_circular=true:6247062-6259328	C01871_unicycler.fasta_1_length=6906207_depth=1.00x_circular=true:6247062-6259328
C02224	ST308	qnrVC1_region	C01871_unicycler.fasta_1_length=6906207_depth=1.00x_circular=true:6247062-6259328	C01871_unicycler.fasta_1_length=6906207_depth=1.00x_circular=true:6247062-6259328	100	172.449	1snp	0.008	12266	0.497	C01871_unicycler.fasta_1_length=6906207_depth=1.00x_circular=true:6247062-6259328	C01871_unicycler.fasta_1_length=6906207_depth=1.00x_circular=true:6247062-6259328
C02244	Unknown_ST	qnrVC1_region	C01871_unicycler.fasta_1_length=6906207_depth=1.00x_circular=true:6247062-6259328	C01871_unicycler.fasta_1_length=6906207_depth=1.00x_circular=true:6247062-6259328	100	44.22	1snp	0.008	12266	0.462	C01871_unicycler.fasta_1_length=6906207_depth=1.00x_circular=true:6247062-6259328	C01871_unicycler.fasta_1_length=6906207_depth=1.00x_circular=true:6247062-6259328
C02247	ST308	qnrVC1_region	C01871_unicycler.fasta_1_length=6906207_depth=1.00x_circular=true:6247062-6259328	C01871_unicycler.fasta_1_length=6906207_depth=1.00x_circular=true:6247062-6259328	100	271.734	1snp	0.008	12266	0.493	C01871_unicycler.fasta_1_length=6906207_depth=1.00x_circular=true:6247062-6259328	C01871_unicycler.fasta_1_length=6906207_depth=1.00x_circular=true:6247062-6259328
C02252	ST308	qnrVC1_region	C01871_unicycler.fasta_1_length=6906207_depth=1.00x_circular=true:6247062-6259328	C01871_unicycler.fasta_1_length=6906207_depth=1.00x_circular=true:6247062-6259328	100	290.65		0	12266	0.477	C01871_unicycler.fasta_1_length=6906207_depth=1.00x_circular=true:6247062-6259328	C01871_unicycler.fasta_1_length=6906207_depth=1.00x_circular=true:6247062-6259328
C02263	ST308	qnrVC1_region	C01871_unicycler.fasta_1_length=6906207_depth=1.00x_circular=true:6247062-6259328	C01871_unicycler.fasta_1_length=6906207_depth=1.00x_circular=true:6247062-6259328	100	137.967		0	12266	0.486	C01871_unicycler.fasta_1_length=6906207_depth=1.00x_circular=true:6247062-6259328	C01871_unicycler.fasta_1_length=6906207_depth=1.00x_circular=true:6247062-6259328
C02288	ST308	qnrVC1_region	C01871_unicycler.fasta_1_length=6906207_depth=1.00x_circular=true:6247062-6259328	C01871_unicycler.fasta_1_length=6906207_depth=1.00x_circular=true:6247062-6259328	100	172.494	1snp	0.008	12266	0.49	C01871_unicycler.fasta_1_length=6906207_depth=1.00x_circular=true:6247062-6259328	C01871_unicycler.fasta_1_length=6906207_depth=1.00x_circular=true:6247062-6259328
C02318	ST308	qnrVC1_region	C01871_unicycler.fasta_1_length=6906207_depth=1.00x_circular=true:6247062-6259328	C01871_unicycler.fasta_1_length=6906207_depth=1.00x_circular=true:6247062-6259328	100	185.217		0	12266	0.499	C01871_unicycler.fasta_1_length=6906207_depth=1.00x_circular=true:6247062-6259328	C01871_unicycler.fasta_1_length=6906207_depth=1.00x_circular=true:6247062-6259328
C02322	ST308	qnrVC1_region	C01871_unicycler.fasta_1_length=6906207_depth=1.00x_circular=true:6247062-6259328	C01871_unicycler.fasta_1_length=6906207_depth=1.00x_circular=true:6247062-6259328	100	275.012		0	12266	0.492	C01871_unicycler.fasta_1_length=6906207_depth=1.00x_circular=true:6247062-6259328	C01871_unicycler.fasta_1_length=6906207_depth=1.00x_circular=true:6247062-6259328
C02329	ST308	qnrVC1_region	C01871_unicycler.fasta_1_length=6906207_depth=1.00x_circular=true:6247062-6259328	C01871_unicycler.fasta_1_length=6906207_depth=1.00x_circular=true:6247062-6259328	100	161.856	1snp	0.008	12266	0.495	C01871_unicycler.fasta_1_length=6906207_depth=1.00x_circular=true:6247062-6259328	C01871_unicycler.fasta_1_length=6906207_depth=1.00x_circular=true:6247062-6259328
C02340	ST308	qnrVC1_region	C01871_unicycler.fasta_1_length=6906207_depth=1.00x_circular=true:6247062-6259328	C01871_unicycler.fasta_1_length=6906207_depth=1.00x_circular=true:6247062-6259328	100	177.72		0	12266	0.486	C01871_unicycler.fasta_1_length=6906207_depth=1.00x_circular=true:6247062-6259328	C01871_unicycler.fasta_1_length=6906207_depth=1.00x_circular=true:6247062-6259328
C02345	ST308	qnrVC1_region	C01871_unicycler.fasta_1_length=6906207_depth=1.00x_circular=true:6247062-6259328	C01871_unicycler.fasta_1_length=6906207_depth=1.00x_circular=true:6247062-6259328	100	186.522		0	12266	0.48	C01871_unicycler.fasta_1_length=6906207_depth=1.00x_circular=true:6247062-6259328	C01871_unicycler.fasta_1_length=6906207_depth=1.00x_circular=true:6247062-6259328
C02349	ST308	qnrVC1_region	C01871_unicycler.fasta_1_length=6906207_depth=1.00x_circular=true:6247062-6259328	C01871_unicycler.fasta_1_length=6906207_depth=1.00x_circular=true:6247062-6259328	100	149.451	1snp	0.008	12266	0.47	C01871_unicycler.fasta_1_length=6906207_depth=1.00x_circular=true:6247062-6259328	C01871_unicycler.fasta_1_length=6906207_depth=1.00x_circular=true:6247062-6259328
C02357	ST308	qnrVC1_region	C01871_unicycler.fasta_1_length=6906207_depth=1.00x_circular=true:6247062-6259328	C01871_unicycler.fasta_1_length=6906207_depth=1.00x_circular=true:6247062-6259328	100	175.131	1snp	0.008	12266	0.482	C01871_unicycler.fasta_1_length=6906207_depth=1.00x_circular=true:6247062-6259328	C01871_unicycler.fasta_1_length=6906207_depth=1.00x_circular=true:6247062-6259328
C02358	ST308	qnrVC1_region	C01871_unicycler.fasta_1_length=6906207_depth=1.00x_circular=true:6247062-6259328	C01871_unicycler.fasta_1_length=6906207_depth=1.00x_circular=true:6247062-6259328	100	190.919		0	12266	0.482	C01871_unicycler.fasta_1_length=6906207_depth=1.00x_circular=true:6247062-6259328	C01871_unicycler.fasta_1_length=6906207_depth=1.00x_circular=true:6247062-6259328
C02360	ST308	qnrVC1_region	C01871_unicycler.fasta_1_length=6906207_depth=1.00x_circular=true:6247062-6259328	C01871_unicycler.fasta_1_length=6906207_depth=1.00x_circular=true:6247062-6259328	100	165.727	1snp	0.008	12266	0.482	C01871_unicycler.fasta_1_length=6906207_depth=1.00x_circular=true:6247062-6259328	C01871_unicycler.fasta_1_length=6906207_depth=1.00x_circular=true:6247062-6259328
C02361	ST308	qnrVC1_region	C01871_unicycler.fasta_1_length=6906207_depth=1.00x_circular=true:6247062-6259328	C01871_unicycler.fasta_1_length=6906207_depth=1.00x_circular=true:6247062-6259328	100	171.982	1snp	0.008	12266	0.476	C01871_unicycler.fasta_1_length=6906207_depth=1.00x_circular=true:6247062-6259328	C01871_unicycler.fasta_1_length=6906207_depth=1.00x_circular=true:6247062-6259328
C02364	ST308	qnrVC1_region	C01871_unicycler.fasta_1_length=6906207_depth=1.00x_circular=true:6247062-6259328	C01871_unicycler.fasta_1_length=6906207_depth=1.00x_circular=true:6247062-6259328	100	170.423	1snp	0.008	12266	0.493	C01871_unicycler.fasta_1_length=6906207_depth=1.00x_circular=true:6247062-6259328	C01871_unicycler.fasta_1_length=6906207_depth=1.00x_circular=true:6247062-6259328
C02374	ST308	qnrVC1_region	C01871_unicycler.fasta_1_length=6906207_depth=1.00x_circular=true:6247062-6259328	C01871_unicycler.fasta_1_length=6906207_depth=1.00x_circular=true:6247062-6259328	100	168.932	1snp	0.008	12266	0.431	C01871_unicycler.fasta_1_length=6906207_depth=1.00x_circular=true:6247062-6259328	C01871_unicycler.fasta_1_length=6906207_depth=1.00x_circular=true:6247062-6259328
C02382	ST308	qnrVC1_region	C01871_unicycler.fasta_1_length=6906207_depth=1.00x_circular=true:6247062-6259328	C01871_unicycler.fasta_1_length=6906207_depth=1.00x_circular=true:6247062-6259328	100	164.808	1snp	0.008	12266	0.486	C01871_unicycler.fasta_1_length=6906207_depth=1.00x_circular=true:6247062-6259328	C01871_unicycler.fasta_1_length=6906207_depth=1.00x_circular=true:6247062-6259328
C02385	ST308	qnrVC1_region	C01871_unicycler.fasta_1_length=6906207_depth=1.00x_circular=true:6247062-6259328	C01871_unicycler.fasta_1_length=6906207_depth=1.00x_circular=true:6247062-6259328	100	181.29	1snp	0.008	12266	0.499	C01871_unicycler.fasta_1_length=6906207_depth=1.00x_circular=true:6247062-6259328	C01871_unicycler.fasta_1_length=6906207_depth=1.00x_circular=true:6247062-6259328
C02397	ST308	qnrVC1_region	C01871_unicycler.fasta_1_length=6906207_depth=1.00x_circular=true:6247062-6259328	C01871_unicycler.fasta_1_length=6906207_depth=1.00x_circular=true:6247062-6259328	100	166.514		0	12266	0.486	C01871_unicycler.fasta_1_length=6906207_depth=1.00x_circular=true:6247062-6259328	C01871_unicycler.fasta_1_length=6906207_depth=1.00x_circular=true:6247062-6259328
C02429	ST308	qnrVC1_region	C01871_unicycler.fasta_1_length=6906207_depth=1.00x_circular=true:6247062-6259328	C01871_unicycler.fasta_1_length=6906207_depth=1.00x_circular=true:6247062-6259328	100	165.47		0	12266	0.482	C01871_unicycler.fasta_1_length=6906207_depth=1.00x_circular=true:6247062-6259328	C01871_unicycler.fasta_1_length=6906207_depth=1.00x_circular=true:6247062-6259328
C02430	ST308	qnrVC1_region	C01871_unicycler.fasta_1_length=6906207_depth=1.00x_circular=true:6247062-6259328	C01871_unicycler.fasta_1_length=6906207_depth=1.00x_circular=true:6247062-6259328	100	164.898		0	12266	0.496	C01871_unicycler.fasta_1_length=6906207_depth=1.00x_circular=true:6247062-6259328	C01871_unicycler.fasta_1_length=6906207_depth=1.00x_circular=true:6247062-6259328
C02431	ST308	qnrVC1_region	C01871_unicycler.fasta_1_length=6906207_depth=1.00x_circular=true:6247062-6259328	C01871_unicycler.fasta_1_length=6906207_depth=1.00x_circular=true:6247062-6259328	100	165.984		0	12266	0.486	C01871_unicycler.fasta_1_length=6906207_depth=1.00x_circular=true:6247062-6259328	C01871_unicycler.fasta_1_length=6906207_depth=1.00x_circular=true:6247062-6259328
C02432	ST308	qnrVC1_region	C01871_unicycler.fasta_1_length=6906207_depth=1.00x_circular=true:6247062-6259328	C01871_unicycler.fasta_1_length=6906207_depth=1.00x_circular=true:6247062-6259328	100	165.106	1snp	0.008	12266	0.498	C01871_unicycler.fasta_1_length=6906207_depth=1.00x_circular=true:6247062-6259328	C01871_unicycler.fasta_1_length=6906207_depth=1.00x_circular=true:6247062-6259328
C02433	ST308	qnrVC1_region	C01871_unicycler.fasta_1_length=6906207_depth=1.00x_circular=true:6247062-6259328	C01871_unicycler.fasta_1_length=6906207_depth=1.00x_circular=true:6247062-6259328	100	195.523		0	12266	0.49	C01871_unicycler.fasta_1_length=6906207_depth=1.00x_circular=true:6247062-6259328	C01871_unicycler.fasta_1_length=6906207_depth=1.00x_circular=true:6247062-6259328
C02434	ST308	qnrVC1_region	C01871_unicycler.fasta_1_length=6906207_depth=1.00x_circular=true:6247062-6259328	C01871_unicycler.fasta_1_length=6906207_depth=1.00x_circular=true:6247062-6259328	100	173.187	1snp	0.008	12266	0.471	C01871_unicycler.fasta_1_length=6906207_depth=1.00x_circular=true:6247062-6259328	C01871_unicycler.fasta_1_length=6906207_depth=1.00x_circular=true:6247062-6259328
C02481	ST308	qnrVC1_region	C01871_unicycler.fasta_1_length=6906207_depth=1.00x_circular=true:6247062-6259328	C01871_unicycler.fasta_1_length=6906207_depth=1.00x_circular=true:6247062-6259328	100	156.519	1snp	0.008	12266	0.454	C01871_unicycler.fasta_1_length=6906207_depth=1.00x_circular=true:6247062-6259328	C01871_unicycler.fasta_1_length=6906207_depth=1.00x_circular=true:6247062-6259328
C1000	ST308	qnrVC1_region	C01871_unicycler.fasta_1_length=6906207_depth=1.00x_circular=true:6247062-6259328	C01871_unicycler.fasta_1_length=6906207_depth=1.00x_circular=true:6247062-6259328	100	322.927		0	12266	0.491	C01871_unicycler.fasta_1_length=6906207_depth=1.00x_circular=true:6247062-6259328	C01871_unicycler.fasta_1_length=6906207_depth=1.00x_circular=true:6247062-6259328
C1042	ST308	qnrVC1_region	C01871_unicycler.fasta_1_length=6906207_depth=1.00x_circular=true:6247062-6259328	C01871_unicycler.fasta_1_length=6906207_depth=1.00x_circular=true:6247062-6259328	100	339.613		0	12266	0.485	C01871_unicycler.fasta_1_length=6906207_depth=1.00x_circular=true:6247062-6259328	C01871_unicycler.fasta_1_length=6906207_depth=1.00x_circular=true:6247062-6259328
C1044	ST308	qnrVC1_region	C01871_unicycler.fasta_1_length=6906207_depth=1.00x_circular=true:6247062-6259328	C01871_unicycler.fasta_1_length=6906207_depth=1.00x_circular=true:6247062-6259328	100	314.749		0	12266	0.498	C01871_unicycler.fasta_1_length=6906207_depth=1.00x_circular=true:6247062-6259328	C01871_unicycler.fasta_1_length=6906207_depth=1.00x_circular=true:6247062-6259328
C1094	ST308	qnrVC1_region	C01871_unicycler.fasta_1_length=6906207_depth=1.00x_circular=true:6247062-6259328	C01871_unicycler.fasta_1_length=6906207_depth=1.00x_circular=true:6247062-6259328	100	230.159		0	12266	0.462	C01871_unicycler.fasta_1_length=6906207_depth=1.00x_circular=true:6247062-6259328	C01871_unicycler.fasta_1_length=6906207_depth=1.00x_circular=true:6247062-6259328
C1199	ST308	qnrVC1_region	C01871_unicycler.fasta_1_length=6906207_depth=1.00x_circular=true:6247062-6259328	C01871_unicycler.fasta_1_length=6906207_depth=1.00x_circular=true:6247062-6259328	100	249.574		0	12266	0.473	C01871_unicycler.fasta_1_length=6906207_depth=1.00x_circular=true:6247062-6259328	C01871_unicycler.fasta_1_length=6906207_depth=1.00x_circular=true:6247062-6259328
C498	ST308	qnrVC1_region	C01871_unicycler.fasta_1_length=6906207_depth=1.00x_circular=true:6247062-6259328	C01871_unicycler.fasta_1_length=6906207_depth=1.00x_circular=true:6247062-6259328	100	250.928	1snp	0.008	12266	0.489	C01871_unicycler.fasta_1_length=6906207_depth=1.00x_circular=true:6247062-6259328	C01871_unicycler.fasta_1_length=6906207_depth=1.00x_circular=true:6247062-6259328
C503	ST308	qnrVC1_region	C01871_unicycler.fasta_1_length=6906207_depth=1.00x_circular=true:6247062-6259328	C01871_unicycler.fasta_1_length=6906207_depth=1.00x_circular=true:6247062-6259328	100	175.909		0	12266	0.473	C01871_unicycler.fasta_1_length=6906207_depth=1.00x_circular=true:6247062-6259328	C01871_unicycler.fasta_1_length=6906207_depth=1.00x_circular=true:6247062-6259328
C509	ST308	qnrVC1_region	C01871_unicycler.fasta_1_length=6906207_depth=1.00x_circular=true:6247062-6259328	C01871_unicycler.fasta_1_length=6906207_depth=1.00x_circular=true:6247062-6259328	100	193.181	1snp	0.008	12266	0.491	C01871_unicycler.fasta_1_length=6906207_depth=1.00x_circular=true:6247062-6259328	C01871_unicycler.fasta_1_length=6906207_depth=1.00x_circular=true:6247062-6259328
C529	ST308	qnrVC1_region	C01871_unicycler.fasta_1_length=6906207_depth=1.00x_circular=true:6247062-6259328	C01871_unicycler.fasta_1_length=6906207_depth=1.00x_circular=true:6247062-6259328	100	222.369		0	12266	0.475	C01871_unicycler.fasta_1_length=6906207_depth=1.00x_circular=true:6247062-6259328	C01871_unicycler.fasta_1_length=6906207_depth=1.00x_circular=true:6247062-6259328
C545	ST308	qnrVC1_region	C01871_unicycler.fasta_1_length=6906207_depth=1.00x_circular=true:6247062-6259328	C01871_unicycler.fasta_1_length=6906207_depth=1.00x_circular=true:6247062-6259328	100	251.756		0	12266	0.49	C01871_unicycler.fasta_1_length=6906207_depth=1.00x_circular=true:6247062-6259328	C01871_unicycler.fasta_1_length=6906207_depth=1.00x_circular=true:6247062-6259328
C581	ST308	qnrVC1_region	C01871_unicycler.fasta_1_length=6906207_depth=1.00x_circular=true:6247062-6259328	C01871_unicycler.fasta_1_length=6906207_depth=1.00x_circular=true:6247062-6259328	100	254.406	1snp	0.008	12266	0.471	C01871_unicycler.fasta_1_length=6906207_depth=1.00x_circular=true:6247062-6259328	C01871_unicycler.fasta_1_length=6906207_depth=1.00x_circular=true:6247062-6259328
C592	ST308	qnrVC1_region	C01871_unicycler.fasta_1_length=6906207_depth=1.00x_circular=true:6247062-6259328	C01871_unicycler.fasta_1_length=6906207_depth=1.00x_circular=true:6247062-6259328	100	227.932		0	12266	0.495	C01871_unicycler.fasta_1_length=6906207_depth=1.00x_circular=true:6247062-6259328	C01871_unicycler.fasta_1_length=6906207_depth=1.00x_circular=true:6247062-6259328
C616	ST308	qnrVC1_region	C01871_unicycler.fasta_1_length=6906207_depth=1.00x_circular=true:6247062-6259328	C01871_unicycler.fasta_1_length=6906207_depth=1.00x_circular=true:6247062-6259328	100	299.973		0	12266	0.462	C01871_unicycler.fasta_1_length=6906207_depth=1.00x_circular=true:6247062-6259328	C01871_unicycler.fasta_1_length=6906207_depth=1.00x_circular=true:6247062-6259328
C636	ST308	qnrVC1_region	C01871_unicycler.fasta_1_length=6906207_depth=1.00x_circular=true:6247062-6259328	C01871_unicycler.fasta_1_length=6906207_depth=1.00x_circular=true:6247062-6259328	100	396.058		0	12266	0.485	C01871_unicycler.fasta_1_length=6906207_depth=1.00x_circular=true:6247062-6259328	C01871_unicycler.fasta_1_length=6906207_depth=1.00x_circular=true:6247062-6259328
C717	ST308	qnrVC1_region	C01871_unicycler.fasta_1_length=6906207_depth=1.00x_circular=true:6247062-6259328	C01871_unicycler.fasta_1_length=6906207_depth=1.00x_circular=true:6247062-6259328	100	230.638		0	12266	0.459	C01871_unicycler.fasta_1_length=6906207_depth=1.00x_circular=true:6247062-6259328	C01871_unicycler.fasta_1_length=6906207_depth=1.00x_circular=true:6247062-6259328
C779	ST308	qnrVC1_region	C01871_unicycler.fasta_1_length=6906207_depth=1.00x_circular=true:6247062-6259328	C01871_unicycler.fasta_1_length=6906207_depth=1.00x_circular=true:6247062-6259328	100	291.429		0	12266	0.497	C01871_unicycler.fasta_1_length=6906207_depth=1.00x_circular=true:6247062-6259328	C01871_unicycler.fasta_1_length=6906207_depth=1.00x_circular=true:6247062-6259328
PA0197	ST308	qnrVC1_region	C01871_unicycler.fasta_1_length=6906207_depth=1.00x_circular=true:6247062-6259328	C01871_unicycler.fasta_1_length=6906207_depth=1.00x_circular=true:6247062-6259328	100	409.106	1snp	0.008	12266	0.496	C01871_unicycler.fasta_1_length=6906207_depth=1.00x_circular=true:6247062-6259328	C01871_unicycler.fasta_1_length=6906207_depth=1.00x_circular=true:6247062-6259328
PA0260	ST308	qnrVC1_region	C01871_unicycler.fasta_1_length=6906207_depth=1.00x_circular=true:6247062-6259328	C01871_unicycler.fasta_1_length=6906207_depth=1.00x_circular=true:6247062-6259328	100	314.864		0	12266	0.483	C01871_unicycler.fasta_1_length=6906207_depth=1.00x_circular=true:6247062-6259328	C01871_unicycler.fasta_1_length=6906207_depth=1.00x_circular=true:6247062-6259328
PA0312	ST308	qnrVC1_region	C01871_unicycler.fasta_1_length=6906207_depth=1.00x_circular=true:6247062-6259328	C01871_unicycler.fasta_1_length=6906207_depth=1.00x_circular=true:6247062-6259328	100	71.004		0	12266	0.454	C01871_unicycler.fasta_1_length=6906207_depth=1.00x_circular=true:6247062-6259328	C01871_unicycler.fasta_1_length=6906207_depth=1.00x_circular=true:6247062-6259328
PA0315	ST308	qnrVC1_region	C01871_unicycler.fasta_1_length=6906207_depth=1.00x_circular=true:6247062-6259328	C01871_unicycler.fasta_1_length=6906207_depth=1.00x_circular=true:6247062-6259328	100	304.828	1snp	0.008	12266	0.486	C01871_unicycler.fasta_1_length=6906207_depth=1.00x_circular=true:6247062-6259328	C01871_unicycler.fasta_1_length=6906207_depth=1.00x_circular=true:6247062-6259328
PA0317	ST308	qnrVC1_region	C01871_unicycler.fasta_1_length=6906207_depth=1.00x_circular=true:6247062-6259328	C01871_unicycler.fasta_1_length=6906207_depth=1.00x_circular=true:6247062-6259328	100	165.602	1snp	0.008	12266	0.483	C01871_unicycler.fasta_1_length=6906207_depth=1.00x_circular=true:6247062-6259328	C01871_unicycler.fasta_1_length=6906207_depth=1.00x_circular=true:6247062-6259328
PA0349	ST308	qnrVC1_region	C01871_unicycler.fasta_1_length=6906207_depth=1.00x_circular=true:6247062-6259328	C01871_unicycler.fasta_1_length=6906207_depth=1.00x_circular=true:6247062-6259328	100	227.945	1snp	0.008	12266	0.487	C01871_unicycler.fasta_1_length=6906207_depth=1.00x_circular=true:6247062-6259328	C01871_unicycler.fasta_1_length=6906207_depth=1.00x_circular=true:6247062-6259328
PA0360	ST308	qnrVC1_region	C01871_unicycler.fasta_1_length=6906207_depth=1.00x_circular=true:6247062-6259328	C01871_unicycler.fasta_1_length=6906207_depth=1.00x_circular=true:6247062-6259328	100	165.944		0	12266	0.5	C01871_unicycler.fasta_1_length=6906207_depth=1.00x_circular=true:6247062-6259328	C01871_unicycler.fasta_1_length=6906207_depth=1.00x_circular=true:6247062-6259328
PA0393	ST308	qnrVC1_region	C01871_unicycler.fasta_1_length=6906207_depth=1.00x_circular=true:6247062-6259328	C01871_unicycler.fasta_1_length=6906207_depth=1.00x_circular=true:6247062-6259328	100	127.202	1snp	0.008	12266	0.488	C01871_unicycler.fasta_1_length=6906207_depth=1.00x_circular=true:6247062-6259328	C01871_unicycler.fasta_1_length=6906207_depth=1.00x_circular=true:6247062-6259328
PA0395	ST308	qnrVC1_region	C01871_unicycler.fasta_1_length=6906207_depth=1.00x_circular=true:6247062-6259328	C01871_unicycler.fasta_1_length=6906207_depth=1.00x_circular=true:6247062-6259328	100	123.327		0	12266	0.5	C01871_unicycler.fasta_1_length=6906207_depth=1.00x_circular=true:6247062-6259328	C01871_unicycler.fasta_1_length=6906207_depth=1.00x_circular=true:6247062-6259328
PA0408	ST308	qnrVC1_region	C01871_unicycler.fasta_1_length=6906207_depth=1.00x_circular=true:6247062-6259328	C01871_unicycler.fasta_1_length=6906207_depth=1.00x_circular=true:6247062-6259328	100	134.463	1snp	0.008	12266	0.457	C01871_unicycler.fasta_1_length=6906207_depth=1.00x_circular=true:6247062-6259328	C01871_unicycler.fasta_1_length=6906207_depth=1.00x_circular=true:6247062-6259328
PA0424	ST308	qnrVC1_region	C01871_unicycler.fasta_1_length=6906207_depth=1.00x_circular=true:6247062-6259328	C01871_unicycler.fasta_1_length=6906207_depth=1.00x_circular=true:6247062-6259328	100	144.178		0	12266	0.484	C01871_unicycler.fasta_1_length=6906207_depth=1.00x_circular=true:6247062-6259328	C01871_unicycler.fasta_1_length=6906207_depth=1.00x_circular=true:6247062-6259328
PA0436	ST308	qnrVC1_region	C01871_unicycler.fasta_1_length=6906207_depth=1.00x_circular=true:6247062-6259328	C01871_unicycler.fasta_1_length=6906207_depth=1.00x_circular=true:6247062-6259328	100	153.35	1snp	0.008	12266	0.491	C01871_unicycler.fasta_1_length=6906207_depth=1.00x_circular=true:6247062-6259328	C01871_unicycler.fasta_1_length=6906207_depth=1.00x_circular=true:6247062-6259328
PA0453	ST308	qnrVC1_region	C01871_unicycler.fasta_1_length=6906207_depth=1.00x_circular=true:6247062-6259328	C01871_unicycler.fasta_1_length=6906207_depth=1.00x_circular=true:6247062-6259328	100	117.45	1snp	0.008	12266	0.485	C01871_unicycler.fasta_1_length=6906207_depth=1.00x_circular=true:6247062-6259328	C01871_unicycler.fasta_1_length=6906207_depth=1.00x_circular=true:6247062-6259328
PA0461	ST308	qnrVC1_region	C01871_unicycler.fasta_1_length=6906207_depth=1.00x_circular=true:6247062-6259328	C01871_unicycler.fasta_1_length=6906207_depth=1.00x_circular=true:6247062-6259328	100	336.582	1snp	0.008	12266	0.495	C01871_unicycler.fasta_1_length=6906207_depth=1.00x_circular=true:6247062-6259328	C01871_unicycler.fasta_1_length=6906207_depth=1.00x_circular=true:6247062-6259328
PA0465	ST308	qnrVC1_region	C01871_unicycler.fasta_1_length=6906207_depth=1.00x_circular=true:6247062-6259328	C01871_unicycler.fasta_1_length=6906207_depth=1.00x_circular=true:6247062-6259328	100	162.172		0	12266	0.491	C01871_unicycler.fasta_1_length=6906207_depth=1.00x_circular=true:6247062-6259328	C01871_unicycler.fasta_1_length=6906207_depth=1.00x_circular=true:6247062-6259328
PA0472	ST308	qnrVC1_region	C01871_unicycler.fasta_1_length=6906207_depth=1.00x_circular=true:6247062-6259328	C01871_unicycler.fasta_1_length=6906207_depth=1.00x_circular=true:6247062-6259328	100	145.139	1snp	0.008	12266	0.484	C01871_unicycler.fasta_1_length=6906207_depth=1.00x_circular=true:6247062-6259328	C01871_unicycler.fasta_1_length=6906207_depth=1.00x_circular=true:6247062-6259328
PA0473	ST308	qnrVC1_region	C01871_unicycler.fasta_1_length=6906207_depth=1.00x_circular=true:6247062-6259328	C01871_unicycler.fasta_1_length=6906207_depth=1.00x_circular=true:6247062-6259328	100	133.865	1snp	0.008	12266	0.483	C01871_unicycler.fasta_1_length=6906207_depth=1.00x_circular=true:6247062-6259328	C01871_unicycler.fasta_1_length=6906207_depth=1.00x_circular=true:6247062-6259328
PA0480	ST308	qnrVC1_region	C01871_unicycler.fasta_1_length=6906207_depth=1.00x_circular=true:6247062-6259328	C01871_unicycler.fasta_1_length=6906207_depth=1.00x_circular=true:6247062-6259328	100	309.961	1snp	0.008	12266	0.489	C01871_unicycler.fasta_1_length=6906207_depth=1.00x_circular=true:6247062-6259328	C01871_unicycler.fasta_1_length=6906207_depth=1.00x_circular=true:6247062-6259328
PA0486	ST308	qnrVC1_region	C01871_unicycler.fasta_1_length=6906207_depth=1.00x_circular=true:6247062-6259328	C01871_unicycler.fasta_1_length=6906207_depth=1.00x_circular=true:6247062-6259328	100	178.842	1snp	0.008	12266	0.455	C01871_unicycler.fasta_1_length=6906207_depth=1.00x_circular=true:6247062-6259328	C01871_unicycler.fasta_1_length=6906207_depth=1.00x_circular=true:6247062-6259328
PA0556	ST308	qnrVC1_region	C01871_unicycler.fasta_1_length=6906207_depth=1.00x_circular=true:6247062-6259328	C01871_unicycler.fasta_1_length=6906207_depth=1.00x_circular=true:6247062-6259328	100	61.539		0	12266	0.463	C01871_unicycler.fasta_1_length=6906207_depth=1.00x_circular=true:6247062-6259328	C01871_unicycler.fasta_1_length=6906207_depth=1.00x_circular=true:6247062-6259328
PA0823	ST308	qnrVC1_region	C01871_unicycler.fasta_1_length=6906207_depth=1.00x_circular=true:6247062-6259328	C01871_unicycler.fasta_1_length=6906207_depth=1.00x_circular=true:6247062-6259328	100	809.546	1snp	0.008	12266	0.492	C01871_unicycler.fasta_1_length=6906207_depth=1.00x_circular=true:6247062-6259328	C01871_unicycler.fasta_1_length=6906207_depth=1.00x_circular=true:6247062-6259328
PA0834	ST308	qnrVC1_region	C01871_unicycler.fasta_1_length=6906207_depth=1.00x_circular=true:6247062-6259328	C01871_unicycler.fasta_1_length=6906207_depth=1.00x_circular=true:6247062-6259328	100	141.136	1snp	0.008	12266	0.498	C01871_unicycler.fasta_1_length=6906207_depth=1.00x_circular=true:6247062-6259328	C01871_unicycler.fasta_1_length=6906207_depth=1.00x_circular=true:6247062-6259328
PA0874	ST308	qnrVC1_region	C01871_unicycler.fasta_1_length=6906207_depth=1.00x_circular=true:6247062-6259328	C01871_unicycler.fasta_1_length=6906207_depth=1.00x_circular=true:6247062-6259328	100	65.207		0	12266	0.485	C01871_unicycler.fasta_1_length=6906207_depth=1.00x_circular=true:6247062-6259328	C01871_unicycler.fasta_1_length=6906207_depth=1.00x_circular=true:6247062-6259328
PA0887	ST308	qnrVC1_region	C01871_unicycler.fasta_1_length=6906207_depth=1.00x_circular=true:6247062-6259328	C01871_unicycler.fasta_1_length=6906207_depth=1.00x_circular=true:6247062-6259328	100	107.241		0	12266	0.475	C01871_unicycler.fasta_1_length=6906207_depth=1.00x_circular=true:6247062-6259328	C01871_unicycler.fasta_1_length=6906207_depth=1.00x_circular=true:6247062-6259328
[truncated: 16 more rows]

## Sheet: Table S6
Table S6: SRST2 results verifying the presence of Dobby, Pseudomonas phage in the Pseudomonas aeruginosa isolates
[truncated: 271 more rows]

## Sheet: Table S7
Table S7: SRST2 results verifying the presence of WYL Domain containing protein region in Pseudomonas aeruginosa isolates
[truncated: 270 more rows]

[truncated: 2 more sheets: Table S8, Table S9]
